# Supplementary material for: Phenome-wide and expression quantitative trait locus associations of coronavirus disease 2019 genetic risk loci
Source: iScience. 2021 May 18;24(6):102550. doi: 10.1016/j.isci.2021.102550 (PMC8129787; doi:10.1016/j.isci.2021.102550)
Supplement: Table S1. A list of pruned lead SNPs from GCST90000256, related to Figure 1 [file mmc2.xlsx]

## Sheet: Supp Table 1
SNP ID	chromosome	base_pair_location	variant_id	effect_allele	other_allele	beta	standard_error	p_value	COVID19hg_meta_p_value	Study
rs114173811	1	161253626	chr1:161253626:C:T	T	C	1.1809	0.2669	9.7e-06	0.1649	GCST90000256
rs75558547	1	88527468	chr1:88527468:C:T	T	C	-0.7576	0.1596	2.06e-06	0.2548	GCST90000256
rs35344266	2	129711075	chr2:129711075:A:T	A	T	-0.3945	0.0744	1.13e-07	0.2979	GCST90000256
rs11385942	3	45834967	chr3:45834967:G:GA	G	GA	-0.745	0.1093	9.46e-12	0.08537	GCST90000256
rs9882319	3	8211793	chr3:8211793:A:G	A	G	0.3039	0.0676	6.95e-06	9.004e-21	GCST90000256
rs73434199	6	44550391	chr6:44550391:G:A	A	G	0.449	0.0948	2.17e-06	0.01037	GCST90000256
rs2440652	8	79732638	chr8:79732638:G:T	T	G	-0.2984	0.0659	5.88e-06	0.004857	GCST90000256
rs76670680	8	22192922	chr8:22192922:C:T	T	C	-0.8321	0.1844	6.43e-06	0.001019	GCST90000256
rs576557083	9	27242271	chr9:27242271:C:T	T	C	1.3113	0.2785	2.5e-06	0.2224	GCST90000256
rs647800	9	133272585	chr9:133272585:G:A	A	G	-0.3342	0.0661	4.35e-07	0.0001164	GCST90000256
rs78243302	11	87850691	chr11:87850691:G:A	A	G	0.8433	0.1889	8.04e-06	0.002242	GCST90000256
rs3934992	11	771716	chr11:771716:A:C	A	C	-0.3259	0.0663	8.73e-07	0.02469	GCST90000256
rs12814401	12	126695322	chr12:126695322:A:T	A	T	-1.2039	0.2613	4.07e-06	0.01072	GCST90000256
rs9598460	13	62468026	chr13:62468026:G:T	T	G	0.501	0.1107	5.98e-06	0.3444	GCST90000256
rs2279379	15	74128669	chr15:74128669:C:G	C	G	-0.3371	0.0746	6.25e-06	0.9939	GCST90000256
rs79300914	16	82357915	chr16:82357915:T:C	T	C	0.8966	0.1867	1.57e-06	0.3194	GCST90000256
rs75413529	18	6742690	chr18:6742690:G:A	A	G	-1.1996	0.2511	1.77e-06	0.009498	GCST90000256
rs12610495	19	4717660	chr19:4717660:A:G	A	G	-0.3159	0.0704	7.16e-06	1.589e-05	GCST90000256
rs134130	22	27732203	chr22:27732203:T:C	T	C	0.2876	0.0648	9.15e-06	0.01187	GCST90000256
rs113076449	23	139496039	chrX:139496039:T:A	A	T	1.0633	0.238	7.88e-06	N/A	GCST90000256
rs10126492	23	147243907	chrX:147243907:A:T	A	T	0.2634	0.0522	4.51e-07	0.01057	GCST90000256
rs62586074	23	13520788	chrX:13520788:T:C	T	C	-0.8603	0.1895	5.61e-06	N/A	GCST90000256
