# Supplementary material for: Phenome-wide and expression quantitative trait locus associations of coronavirus disease 2019 genetic risk loci
Source: iScience. 2021 May 18;24(6):102550. doi: 10.1016/j.isci.2021.102550 (PMC8129787; doi:10.1016/j.isci.2021.102550)
Supplement: Table S3. Complete PheWAS hits associated with lead SNPs, related to Figure 1 [file mmc3.xlsx]

## Sheet: PheWAS_merged_256
atlas.ID	PMID	Year	Domain	Trait	P.value	N	EA	NEA	SNP
14	28439101	2017	Psychiatric	Posttraumatic stress disorder	0.01531	9537	T	C	rs75558547
16	28439101	2017	Psychiatric	Posttraumatic stress disorder	0.01147	19884	T	C	rs75558547
67	26192919	2015	Gastrointestinal	Inflammatory Bowel Disease	0.03776	34652	T	C	rs75558547
68	26192919	2015	Gastrointestinal	Crohn's Disease	0.04792	20883	T	C	rs75558547
94	27680694	2016	Metabolic	Birth weight	0.0062	143677	T	C	rs75558547
95	27680694	2016	Metabolic	Birth weight	0.0067	153781	T	C	rs75558547
852	27005778	2016	Metabolic	Alanine	0.004266	24796	C	T	rs75558547
853	27005778	2016	Metabolic	Albumin	0.043977	18960	C	T	rs75558547
885	27005778	2016	Metabolic	Isoleucine	0.039133	24776	C	T	rs75558547
931	27005778	2016	Metabolic	Phenylalanine	0.025588	22663	C	T	rs75558547
976	27989323	2017	Immunological	Basic fibroblast growth factor	0.01647	7565	T	C	rs75558547
985	27989323	2017	Immunological	Interleukin-17	0.03198	7760	T	C	rs75558547
992	27989323	2017	Immunological	Interleukin-5	0.04685	3364	T	C	rs75558547
1013	27989323	2017	Immunological	Vascular endothelial growth factor	0.01196	7118	T	C	rs75558547
1144	28490609	2017	Metabolic	Disposition index (adjusted for BMI)	0.03714	5567	C	T	rs75558547
1178	27992416	2017	Neurological	Insomnia	0.028686	59128	T	C	rs75558547
1222	25607358	2015	Neurological	Mean Hippocampus	0.02413	13171	C	T	rs75558547
2029	28067908	2017	Gastrointestinal	Crohn's Disease	0.03541	40266	T	C	rs75558547
2030	28067908	2017	Gastrointestinal	Ulcerative colitis	0.04736	45975	T	C	rs75558547
2031	28067908	2017	Gastrointestinal	Inflammatory Bowel Disease	0.009646	59957	T	C	rs75558547
2037	27723758	2016	Immunological	Immunoglobulin A deficiency	0.03787	6487	C	T	rs75558547
3187	31427789	2019	Skeletal	Standing height	0.0001277	385748	T	C	rs75558547
3190	31427789	2019	Mortality	Number of self-reported non-cancer illnesses	0.02989	386581	C	T	rs75558547
3213	31427789	2019	Activities	Duration walking for pleasure	0.02145	275181	T	C	rs75558547
3257	31427789	2019	Nutritional	Hot drink temperature	0.04757	382329	T	C	rs75558547
3265	31427789	2019	Psychiatric	Average weekly spirits intake	0.001334	273678	T	C	rs75558547
3271	31427789	2019	Skeletal	Comparative height size at age 10	0.03915	380167	T	C	rs75558547
3291	31427789	2019	Psychiatric	Tense / 'highly strung'	0.007837	374129	C	T	rs75558547
3322	31427789	2019	Activities	Most recent bowel cancer screening	0.03201	118943	C	T	rs75558547
3323	31427789	2019	Activities	Ever had prostate specific antigen (PSA) test	0.009327	168371	T	C	rs75558547
3372	31427789	2019	Respiratory	Age hay fever, rhinitis or eczema diagnosed	0.006328	77452	T	C	rs75558547
3402	31427789	2019	Cognitive	Fluid intelligence test - FI3 : word interpolation	0.02429	124929	T	C	rs75558547
3404	31427789	2019	Cognitive	Fluid intelligence test - FI6 : conditional arithmetic	0.04665	96994	C	T	rs75558547
3412	31427789	2019	Skeletal	Sitting height	9.478e-05	385393	T	C	rs75558547
3419	31427789	2019	Cognitive	Pairs matching test - Number of correct matches in round	0.02481	95708	C	T	rs75558547
3428	31427789	2019	Cognitive	Fluid intelligence test - FI5 : family relationship calculation	0.02906	96979	C	T	rs75558547
3431	31427789	2019	Cognitive	Fluid intelligence test - Fluid intelligence score	0.01397	99739	C	T	rs75558547
3436	31427789	2019	Metabolic	Weight	0.01947	385473	T	C	rs75558547
3440	31427789	2019	Metabolic	Impedance measures - Weight	0.02157	379840	T	C	rs75558547
3443	31427789	2019	Metabolic	Impedance measures - Whole body fat-free mass	0.01402	379804	T	C	rs75558547
3444	31427789	2019	Metabolic	Impedance measures - Whole body water mass	0.01346	379835	T	C	rs75558547
3446	31427789	2019	Metabolic	Impedance measures - Basal metabolic rate	0.01428	379821	T	C	rs75558547
3454	31427789	2019	Metabolic	Impedance measures - Leg fat-free mass (right)	0.04851	379793	T	C	rs75558547
3455	31427789	2019	Metabolic	Impedance measures - Leg predicted mass (right)	0.04561	379793	T	C	rs75558547
3462	31427789	2019	Metabolic	Impedance measures - Arm fat-free mass (right)	0.02127	379723	T	C	rs75558547
3463	31427789	2019	Metabolic	Impedance measures - Arm predicted mass (right)	0.01496	379716	T	C	rs75558547
3466	31427789	2019	Metabolic	Impedance measures - Arm fat-free mass (left)	0.01215	379653	T	C	rs75558547
3467	31427789	2019	Metabolic	Impedance measures - Arm predicted mass (left)	0.01683	379638	T	C	rs75558547
3469	31427789	2019	Metabolic	Impedance measures - Trunk fat mass	0.03034	379578	T	C	rs75558547
3470	31427789	2019	Metabolic	Impedance measures - Trunk fat-free mass	0.008877	379507	T	C	rs75558547
3471	31427789	2019	Metabolic	Impedance measures - Trunk predicted mass	0.007293	379469	T	C	rs75558547
3482	31427789	2019	Nutritional	Milk type used: Skimmed	0.02769	373135	C	T	rs75558547
3488	31427789	2019	Nutritional	Cereal type: Bran cereal (e.g. All Bran, Branflakes)	0.006112	319477	T	C	rs75558547
3526	31427789	2019	Environment	Transport type for commuting to job workplace: Public transport	0.04457	205217	T	C	rs75558547
3576	31427789	2019	Social Interactions	Social support - Leisure/social activities: Sports club or gym	0.0337	385280	C	T	rs75558547
3580	31427789	2019	Social Interactions	Social support - Leisure/social activities: Other group activity	0.0169	385280	T	C	rs75558547
3581	31427789	2019	Activities	Types of transport used (excluding work): Car/motor vehicle	0.01332	384551	C	T	rs75558547
3632	31427789	2019	Environment	Illnesses of father: Chronic bronchitis/emphysema	0.04433	355137	C	T	rs75558547
3673	31427789	2019	Gastrointestinal	Diagnoses - main ICD10: K57 Diverticular disease of intestine	0.01583	300791	T	C	rs75558547
3688	31427789	2019	Metabolic	Diagnoses - secondary ICD10: E78 Disorders of lipoprotein metabolism and other lipidemias	0.03947	244890	C	T	rs75558547
3695	31427789	2019	Respiratory	Diagnoses - secondary ICD10: J45 Asthma	0.039	244890	C	T	rs75558547
3700	31427789	2019	Connective Tissue	Diagnoses - secondary ICD10: M13 Other arthritis	0.04397	244890	T	C	rs75558547
3709	31427789	2019	Mortality	Diagnoses - secondary ICD10: Z82 Family history of certain disabilities and chronic diseases (leading to disablement)	0.0467	244890	C	T	rs75558547
3745	31427789	2019	Psychiatric	Happiness and subjective well-being - General happiness	0.03479	126132	T	C	rs75558547
3752	31427789	2019	Psychiatric	Traumatic events - Felt distant from other people in past month	0.02705	57017	C	T	rs75558547
3766	31427789	2019	Psychiatric	Depression - Recent thoughts of suicide or self-harm	0.02755	125844	C	T	rs75558547
3778	31427789	2019	Psychiatric	Traumatic events - Victim of physically violent crime	0.02986	126580	C	T	rs75558547
3787	30804565	2019	Neurological	Insomnia (male)	0.03197	208716	T	C	rs75558547
3831	27455348	2016	Neurological	Amyotrophic lateral sclerosis (linear mixed model)	0.0318303	36052	T	C	rs75558547
3862	27863252	2016	Immunological	Platelet distribution width (two-way meta)	0.0480201	127171	T	C	rs75558547
3958	28979981	2017	Psychiatric	Antisocial behavior (male)	0.03495	8535	NA	NA	rs75558547
3973	29304378	2018	Skeletal	Total body BMD (45-60 years old)	0.0415	18805	C	T	rs75558547
3998	29500382	2018	Psychiatric	Tense / 'highly strung' (TENSE)	0.007305	263635	C	T	rs75558547
4079	30239722	2018	Metabolic	Waist-hip ratio (female)	0.02867	381152	T	C	rs75558547
4080	30239722	2018	Metabolic	Waist-hip ratio (adjusted for BMI)	0.0482	694649	T	C	rs75558547
4082	30239722	2018	Metabolic	Waist-hip ratio (adjusted for BMI, female)	0.04454	379501	T	C	rs75558547
4187	31217584	2019	Immunological	HbA1c	0.0149432	11178	T	C	rs75558547
4197	31217584	2019	Metabolic	Waist-hip ratio	0.0244626	33904	T	C	rs75558547
4211	31070104	2019	Metabolic	Glycine level	0.033128	30118	T	C	rs75558547
4223	31015401	2019	Environmental	Calcium channel blockers	0.017	204378	C	T	rs75558547
4229	31015401	2019	Environmental	Drugs affecting bone structure and mineralization	0.048	208668	C	T	rs75558547
4235	31015401	2019	Environmental	Adrenergics, inhalants	0.021	176445	C	T	rs75558547
4257	30946739	2019	Activities	Facial attractiveness (male-coder)	0.0476838	3928	T	C	rs75558547
4279	30804560	2019	Respiratory	FVC	0.0451	400102	T	C	rs75558547
4281	30804560	2019	Respiratory	PEF	0.0117	345265	T	C	rs75558547
4285	30804560	2019	Respiratory	PEF	0.00732	321047	T	C	rs75558547
4288	30804560	2019	Respiratory	FEV1/FVC ratio	0.00344	79055	C	T	rs75558547
4306	30664634	2019	Metabolic	Trunk-trunk fat ratio (female)	0.02406	195068	T	C	rs75558547
4367	30003307	2018	Cardiovascular	Coronary artery disease in diabetes	0.0433673	15666	T	C	rs75558547
4368	30150663	2018	Psychiatric	Cannabis use	0.01024	162082	C	T	rs75558547
4386	30898391	2019	Neoplasms	Epithelial ovarian cancer (Borderline serous and mucinous)	0.03988	4340	C	T	rs75558547
4457	31676860	2019	Neurological	Left middle temporal	0.04356	19629	T	C	rs75558547
4479	31676860	2019	Neurological	Right entorhinal	0.0486	19629	T	C	rs75558547
4488	31676860	2019	Neurological	Right middle temporal	0.01366	19629	T	C	rs75558547
4514	31676860	2019	Neurological	3rd ventricle	0.0197	19629	T	C	rs75558547
4516	31676860	2019	Neurological	Optic chiasm	0.008223	19629	C	T	rs75558547
4558	31676860	2019	Neurological	Left middle temporal	0.04204	21821	T	C	rs75558547
4589	31676860	2019	Neurological	Right middle temporal	0.007666	21821	T	C	rs75558547
4615	31676860	2019	Neurological	3rd ventricle	0.01244	21821	T	C	rs75558547
4617	31676860	2019	Neurological	Optic chiasm	0.007971	21821	C	T	rs75558547
4741	BioRxiv: https://doi.org/10.1101/288649	2019	Neurological	Corticospinal tract radial diusivities	0.01573	17706	T	C	rs75558547
855	27005778	2016	Metabolic	ApoB	0.032006	20690	C	T	rs114173811
984	27989323	2017	Immunological	Interleukin-16	0.0429	3483	C	T	rs114173811
990	27989323	2017	Immunological	Interleukin-2 receptor, alpha subunit	0.03028	3677	C	T	rs114173811
1001	27989323	2017	Immunological	Macrophage migration inhibitory factor (glycosylation-inhibiting factor)	0.04006	3494	C	T	rs114173811
2034	27992413	2017	Gastrointestinal	Primary sclerosing cholangitis	0.0304107	14890	T	C	rs114173811
3201	31427789	2019	Environment	Job involves heavy manual or physical work	0.01346	220789	T	C	rs114173811
3202	31427789	2019	Environment	Job involves shift work	0.01014	220546	T	C	rs114173811
3204	31427789	2019	Activities	Number of days/week walked 10+ minutes	0.03459	379927	C	T	rs114173811
3215	31427789	2019	Activities	Duration of light DIY	0.01829	190862	C	T	rs114173811
3245	31427789	2019	Nutritional	Non-oily fish intake	0.002249	384907	C	T	rs114173811
3248	31427789	2019	Nutritional	Beef intake	0.03535	385050	C	T	rs114173811
3251	31427789	2019	Nutritional	Cheese intake	0.01616	377082	C	T	rs114173811
3292	31427789	2019	Psychiatric	Worry too long after embarrassment	0.01041	370660	T	C	rs114173811
3328	31427789	2019	Endocrine	Diabetes (diagnosed by doctor)	0.03375	385420	C	T	rs114173811
3329	31427789	2019	Neoplasms	Cancer (diagnosed by doctor)	0.03055	385231	T	C	rs114173811
3349	31427789	2019	Reproduction	Ever used hormone-replacement therapy (HRT) (female)	0.04199	208012	T	C	rs114173811
3415	31427789	2019	Cognitive	Reaction time test - Mean time to correctly identify matches	0.02088	383748	C	T	rs114173811
3422	31427789	2019	Cognitive	Trail making test - Duration to complete numeric path (trail #1)	0.01855	84261	T	C	rs114173811
3423	31427789	2019	Cognitive	Trail making test - Duration to complete alphanumeric path (trail #2)	0.001075	84259	T	C	rs114173811
3434	31427789	2019	Cognitive	Numeric memory test - Maximum digits remembered correctly	0.03725	89799	C	T	rs114173811
3503	31427789	2019	Dermatological	Male-specific factors - Hair/balding pattern: Pattern 4	0.001126	176380	T	C	rs114173811
3512	31427789	2019	Psychiatric	Type of tobacco previously smoked: Manufactured cigarettes	0.01871	95358	C	T	rs114173811
3534	31427789	2019	Environment	Mental health - Illness, injury, bereavement, stress in last 2 years: Death of a close relative	0.04296	383913	T	C	rs114173811
3552	31427789	2019	Respiratory	Blood clot, DVT, bronchitis, emphysema, asthma, rhinitis, eczema, allergy diagnosed by doctor: Asthma	0.03215	385822	T	C	rs114173811
3599	31427789	2019	Respiratory	Non-cancer illness code, self-reported: asthma	0.01147	289307	T	C	rs114173811
3601	31427789	2019	Endocrine	Non-cancer illness code, self-reported: diabetes	0.03958	289307	C	T	rs114173811
3608	31427789	2019	Metabolic	Non-cancer illness code, self-reported: high cholesterol	0.04058	289307	C	T	rs114173811
3612	31427789	2019	Activities	Treatment/medication code: ramipril	0.03349	280443	C	T	rs114173811
3613	31427789	2019	Activities	Treatment/medication code: simvastatin	0.0004921	280443	C	T	rs114173811
3614	31427789	2019	Activities	Treatment/medication code: ventolin 100micrograms inhaler	0.03734	280443	T	C	rs114173811
3627	31427789	2019	Activities	Treatment/medication code: paracetamol	0.009192	280443	T	C	rs114173811
3632	31427789	2019	Environment	Illnesses of father: Chronic bronchitis/emphysema	0.02316	355137	T	C	rs114173811
3645	31427789	2019	Environment	Illnesses of mother: Diabetes	0.006668	367939	C	T	rs114173811
3677	31427789	2019	Skeletal	Diagnoses - main ICD10: M17 Osteoarthritis of knee	0.0195	300791	T	C	rs114173811
3686	31427789	2019	Endocrine	Diagnoses - secondary ICD10: E11 Type 2 diabetes mellitus	0.01765	244890	C	T	rs114173811
3690	31427789	2019	Psychiatric	Diagnoses - secondary ICD10: F32 Major depressive disorder, single episode	0.04358	244890	T	C	rs114173811
3722	31427789	2019	Psychiatric	Frequency of feeling guilt or remorse after drinking alcohol in last year	0.03928	69203	C	T	rs114173811
3728	31427789	2019	Psychiatric	Anxiety - Ever worried more than most people would in similar situation	0.04075	106215	T	C	rs114173811
3738	31427789	2019	Psychiatric	Depression - Lifetime number of depressed periods	0.01164	57986	T	C	rs114173811
3779	31427789	2019	Psychiatric	Traumatic events - Witnessed sudden violent death	0.01785	126595	T	C	rs114173811
3853	27863252	2016	Immunological	Monocyte count (two-way meta)	0.0134162	131544	T	C	rs114173811
3865	27863252	2016	Immunological	Red cell distribution width (two-way meta)	0.000341335	131520	T	C	rs114173811
3889	27863252	2016	Immunological	Monocyte count (three-way meta)	0.008836	170721	T	C	rs114173811
3901	27863252	2016	Immunological	Red cell distribution width (three-way meta)	0.001265	171529	T	C	rs114173811
3913	28073927	2017	Ophthalmological	Cup area	0.0458	7333	T	C	rs114173811
3999	29500382	2018	Psychiatric	Worry too long after embarrassment (WORR-EMB)	0.008025	261094	T	C	rs114173811
4012	29662059	2018	Psychiatric	Probable major dpressive disorder	0.0174864	174519	T	C	rs114173811
4013	29662059	2018	Psychiatric	Major depressive disorder (ICD-coded)	0.0124624	217584	T	C	rs114173811
4046	29228018	2017	Body Structures	Rotator cuff injury	0.03686	102980	NA	NA	rs114173811
4069	BioRxiv: https://doi.org/10.1101/261081	2018	Psychiatric	Drinks per week	0.01995	414343	C	T	rs114173811
4178	31217584	2019	Immunological	White blood cells	0.00595622	28608	T	C	rs114173811
4191	31217584	2019	Cardiovascular	QT interval	0.0248838	17348	C	T	rs114173811
4209	31152163	2019	Metabolic	Chronic kidney disease	0.01454	625219	T	C	rs114173811
4210	31152163	2019	Metabolic	Chronic kidney disease	0.03219	480698	T	C	rs114173811
4224	31015401	2019	Environmental	Agents acting on the renin-angiotensin system	0.006	237530	C	T	rs114173811
4225	31015401	2019	Environmental	HMG CoA reductase inhibitors	0.0032	290385	C	T	rs114173811
4232	31015401	2019	Environmental	Anilides	0.021	179810	T	C	rs114173811
4260	30946739	2019	Activities	Facial attractiveness (female-coder)	0.00415303	3928	T	C	rs114173811
4262	30946739	2019	Activities	Facial attractiveness (female-coder, female samples)	0.01352	2062	T	C	rs114173811
4312	30659137	2019	Neurological	White matter hyperintensities	0.02257	11226	C	T	rs114173811
4329	30598549	2018	Body Structures	Fractures	0.023	426795	T	C	rs114173811
4351	30573740	2018	Dermatological	Male pattern baldness (BOLT LMM infinitesimal mixed model)	0.0043	205327	T	C	rs114173811
4352	30573740	2018	Dermatological	Male pattern baldness (BOLT LMM non-infinitesimal mixed model)	0.0013	205327	T	C	rs114173811
4370	30367059	2018	Endocrine	Thyroid-stimulating hormone (male)	0.004019	24618	C	T	rs114173811
4373	30367059	2018	Endocrine	Free thyroxine (FT4, male)	0.01136	22455	T	C	rs114173811
4450	31676860	2019	Neurological	Left inferior parietal	0.03149	19629	T	C	rs114173811
4451	31676860	2019	Neurological	Left inferior temporal	0.01978	19629	T	C	rs114173811
4453	31676860	2019	Neurological	Left lateral occipital	0.03901	19629	T	C	rs114173811
4457	31676860	2019	Neurological	Left middle temporal	0.02341	19629	T	C	rs114173811
4458	31676860	2019	Neurological	Left parahippocampal	0.0378	19629	C	T	rs114173811
4472	31676860	2019	Neurological	Left superior temporal	0.04708	19629	T	C	rs114173811
4488	31676860	2019	Neurological	Right middle temporal	0.04897	19629	T	C	rs114173811
4551	31676860	2019	Neurological	Left inferior parietal	0.02437	21821	T	C	rs114173811
4552	31676860	2019	Neurological	Left inferior temporal	0.02491	21821	T	C	rs114173811
4554	31676860	2019	Neurological	Left lateral occipital	0.03999	21821	T	C	rs114173811
4558	31676860	2019	Neurological	Left middle temporal	0.02874	21821	T	C	rs114173811
4573	31676860	2019	Neurological	Left superior temporal	0.03867	21821	T	C	rs114173811
4676	BioRxiv: https://doi.org/10.1101/288584	2019	Neurological	External capsule axial diusivities	0.03898	17706	C	T	rs114173811
4680	BioRxiv: https://doi.org/10.1101/288588	2019	Neurological	Inferior fronto-occipital fasciculus axial diusivities	0.005026	17706	C	T	rs114173811
4683	BioRxiv: https://doi.org/10.1101/288591	2019	Neurological	Posterior thalamic radiation (include optic radiation) axial diusivities	0.02643	17706	C	T	rs114173811
4689	BioRxiv: https://doi.org/10.1101/288597	2019	Neurological	Sagittal stratum axial diusivities	0.03257	17706	C	T	rs114173811
4722	BioRxiv: https://doi.org/10.1101/288630	2019	Neurological	Fornix (cres) / Stria terminalis mode of anisotropy	0.03992	17706	C	T	rs114173811
38	27046643	2016	Cognitive	Verbal-numerical reasoning	0.0346208	36035	T	A	rs35344266
40	27046643	2016	Cognitive	Reaction time	0.0483002	111483	A	T	rs35344266
45	28194004	2018	Psychiatric	Self-reported tiredness	0.0166361	108976	A	T	rs35344266
209	28530673	2017	Cognitive	Intelligence	0.01332	78308	T	A	rs35344266
973	27989323	2017	Immunological	Beta nerve growth factor	0.00398	3531	T	A	rs35344266
998	27989323	2017	Immunological	Monocyte chemotactic protein-1 (CCL2)	0.002508	8293	T	A	rs35344266
1011	27989323	2017	Immunological	Tumor necrosis factor beta	0.04189	1559	A	T	rs35344266
1141	27494321	2016	Psychiatric	Chronotype	0.022	128266	A	T	rs35344266
1173	26955885	2016	Psychiatric	Chronotype (continuous)	0.029564	100420	T	A	rs35344266
1202	24390342	2014	Connective Tissue	Rheumatoid Arthritis	0.0037	22515	A	T	rs35344266
3200	31427789	2019	Environment	Job involves mainly walking or standing	0.02776	220728	A	T	rs35344266
3222	31427789	2019	Activities	Drive faster than motorway speed limit	0.04401	349848	T	A	rs35344266
3230	31427789	2019	Psychiatric	Morning/evening person (chronotype)	0.04847	345148	T	A	rs35344266
3251	31427789	2019	Nutritional	Cheese intake	0.02275	377082	T	A	rs35344266
3302	31427789	2019	Psychiatric	Seen a psychiatrist for nerves, anxiety, tension or depression	0.01497	384700	T	A	rs35344266
3310	31427789	2019	Activities	Age started wearing glasses or contact lenses	0.04349	332074	A	T	rs35344266
3341	31427789	2019	Reproduction	Number of live births (female)	0.0004336	208434	A	T	rs35344266
3342	31427789	2019	Metabolic	Birth weight of first child (female)	0.01655	165872	A	T	rs35344266
3371	31427789	2019	Respiratory	Chest pain or discomfort when walking uphill or hurrying	0.04153	48190	T	A	rs35344266
3377	31427789	2019	Reproduction	Number of spontaneous miscarriages (female)	0.02314	65473	A	T	rs35344266
3382	31427789	2019	Cognitive	Prospective memory test - Duration screen displayed	0.005568	128912	A	T	rs35344266
3383	31427789	2019	Cognitive	Prospective memory test - Number of attempts	0.009857	128912	A	T	rs35344266
3391	31427789	2019	Psychiatric	Ever depressed for a whole week	0.02132	126626	T	A	rs35344266
3394	31427789	2019	Psychiatric	Ever unenthusiastic/disinterested for a whole week	0.03476	123848	T	A	rs35344266
3399	31427789	2019	Ear, Nose, Throat	Tinnitus	0.049	126851	T	A	rs35344266
3413	31427789	2019	Cognitive	Fluid intelligence score	0.00945	125935	T	A	rs35344266
3415	31427789	2019	Cognitive	Reaction time test - Mean time to correctly identify matches	0.02114	383748	A	T	rs35344266
3418	31427789	2019	Cognitive	Fluid intelligence test - Number of fluid intelligence questions attempted within time limit	0.03303	125935	T	A	rs35344266
3424	31427789	2019	Cognitive	Symbol digit substitution test - Number of symbol digit matches made correctly	0.0371	95669	T	A	rs35344266
3510	31427789	2019	Psychiatric	Reason for reducing amount of alcohol drunk: Health precaution	0.02907	142645	A	T	rs35344266
3511	31427789	2019	Psychiatric	Reason for reducing amount of alcohol drunk: Other reason	0.02959	142645	T	A	rs35344266
3534	31427789	2019	Environment	Mental health - Illness, injury, bereavement, stress in last 2 years: Death of a close relative	0.03877	383913	A	T	rs35344266
3547	31427789	2019	Body Structures	Mouth/teeth dental problems: Loose teeth	0.04062	385026	T	A	rs35344266
3581	31427789	2019	Activities	Types of transport used (excluding work): Car/motor vehicle	0.04746	384551	T	A	rs35344266
3602	31427789	2019	Endocrine	Non-cancer illness code, self-reported: hypothyroidism/myxoedema	0.04354	289307	T	A	rs35344266
3604	31427789	2019	Psychiatric	Non-cancer illness code, self-reported: depression	0.01733	289307	T	A	rs35344266
3620	31427789	2019	Activities	Treatment/medication code: amlodipine	0.02869	280443	A	T	rs35344266
3636	31427789	2019	Environment	Illnesses of father: Severe depression	0.04571	355137	T	A	rs35344266
3650	31427789	2019	Environment	Illnesses of siblings: Breast cancer	0.04483	309116	A	T	rs35344266
3653	31427789	2019	Environment	Illnesses of siblings: Severe depression	0.02199	309116	A	T	rs35344266
3673	31427789	2019	Gastrointestinal	Diagnoses - main ICD10: K57 Diverticular disease of intestine	0.04011	300791	T	A	rs35344266
3704	31427789	2019	Reproduction	Diagnoses - secondary ICD10: Z37 Outcome of delivery	0.007863	244890	A	T	rs35344266
3725	31427789	2019	Psychiatric	Frequency of drinking alcohol	0.04278	126656	A	T	rs35344266
3742	31427789	2019	Psychiatric	Depression - Feelings of tiredness during worst episode of depression	0.01888	64376	A	T	rs35344266
3777	31427789	2019	Psychiatric	Traumatic events - Diagnosed with life-threatening illness	0.01392	126333	T	A	rs35344266
3785	29942086	2018	Cognitive	Intelligence	0.02982	269867	T	A	rs35344266
3848	27863252	2016	Immunological	Lymphocyte count (two-way meta)	0.0226952	132452	T	A	rs35344266
3851	27863252	2016	Immunological	Mean corpuscular hemoglobin (two-way meta)	0.00217664	132224	A	T	rs35344266
3852	27863252	2016	Immunological	Mean corpuscular volume (two-way meta)	0.00202442	132353	A	T	rs35344266
3864	27863252	2016	Immunological	Red blood cell count (two-way meta)	0.0266054	132690	T	A	rs35344266
3865	27863252	2016	Immunological	Red cell distribution width (two-way meta)	0.0194641	131520	T	A	rs35344266
3887	27863252	2016	Immunological	Mean corpuscular hemoglobin (three-way meta)	0.02802	172332	A	T	rs35344266
3888	27863252	2016	Immunological	Mean corpuscular volume (three-way meta)	0.01302	172433	A	T	rs35344266
3900	27863252	2016	Immunological	Red blood cell count (three-way meta)	0.04798	172952	T	A	rs35344266
3901	27863252	2016	Immunological	Red cell distribution width (three-way meta)	0.03572	171529	T	A	rs35344266
3979	28869591	2017	Skeletal	Estimated BMD	0.012	142487	T	A	rs35344266
4004	29513936	2018	Connective Tissue	Juvenile idiopathic arthritis with vs without uveitis	0.04467	192	T	A	rs35344266
4017	29848360	2018	Skeletal	Systemic Lupus Erythematosus	0.0146758	2431	T	A	rs35344266
4067	30038396	2018	Cognitive	Cognitive performance	0.0347	257828	T	A	rs35344266
4089	29777097	2018	Environment	Maternal history of Alzheimer's disease	0.00742848	288676	A	T	rs35344266
4091	29777097	2018	Neurological	Proxy and clinically diagnosed Alzheimer's disease	0.03501	388324	A	T	rs35344266
4100	29403010	2018	Metabolic	Low-density-lipoprotein cholesterol	0.02805	72866	A	T	rs35344266
4106	29403010	2018	Metabolic	Non-albumin protein	0.008525	98538	T	A	rs35344266
4107	29403010	2018	Metabolic	Albumin/globulin ratio	0.007038	98626	A	T	rs35344266
4109	29403010	2018	Metabolic	Serum creatinine	0.02149	142097	T	A	rs35344266
4110	29403010	2018	Metabolic	Estimated glomerular filtration rate	0.02822	143658	A	T	rs35344266
4113	29403010	2018	Metabolic	Potassium	0.03111	132938	A	T	rs35344266
4118	29403010	2018	Metabolic	Zinc sulfate turbidity test	0.04753	12303	T	A	rs35344266
4128	29403010	2018	Metabolic	C-reactive protein	0.006246	75391	T	A	rs35344266
4132	29403010	2018	Immunological	Basophil count	0.006487	62076	A	T	rs35344266
4134	29403010	2018	Immunological	Lymphocyte count	0.006912	62076	A	T	rs35344266
4171	29970889	2018	Psychiatric	Loneliness	0.029	445024	A	T	rs35344266
4181	31217584	2019	Metabolic	High cholesterol lipoprotein	0.0122416	33063	T	A	rs35344266
4183	31217584	2019	Metabolic	Triglyceride	0.00155694	33096	A	T	rs35344266
4205	31152163	2019	Metabolic	Estimated glomerular filtration rate	0.0001354	765348	A	T	rs35344266
4206	31152163	2019	Metabolic	Estimated glomerular filtration rate	0.01158	567460	A	T	rs35344266
4226	31015401	2019	Environmental	Thyroid preparations	0.017	305582	T	A	rs35344266
4235	31015401	2019	Environmental	Adrenergics, inhalants	0.023	176445	T	A	rs35344266
4241	30995994	2019	Cognitive	Rapid alternating stimulus test for letters/numbers	0.04215	1324	A	T	rs35344266
4242	30995994	2019	Cognitive	Rapid automised naming of letters	0.03731	1324	A	T	rs35344266
4269	30867560	2019	Psychiatric	Neuroticism general factor	0.0435311	270059	A	T	rs35344266
4294	30696823	2019	Psychiatric	Chronotype	0.031	449732	A	T	rs35344266
4295	30696823	2019	Psychiatric	Morning person (binary)	0.033	403195	A	T	rs35344266
4321	30643256	2019	Psychiatric	Neuroticism (univariate)	0.0247524	523783	A	T	rs35344266
4364	29899525	2018	Activities	Vigorous physical activity	0.026	261055	T	A	rs35344266
4375	30367059	2018	Endocrine	Hyperthyroidism	0.009352	51823	T	A	rs35344266
4376	30367059	2018	Endocrine	Hypothyroidism	0.04859	53423	A	T	rs35344266
4429	30053915	2018	Immunological	Cytomegalovirus seropositivity	0.0397728	1000	A	T	rs35344266
4438	30053915	2018	Cell	Helicobacter pylori IgG levels	0.0106805	175	A	T	rs35344266
4452	31676860	2019	Neurological	Left isthmus cingulate	0.01917	19629	T	A	rs35344266
4506	31676860	2019	Neurological	Right insula	0.03556	19629	T	A	rs35344266
4540	31676860	2019	Neurological	Right accumbens area	0.04904	19629	T	A	rs35344266
4720	BioRxiv: https://doi.org/10.1101/288628	2019	Neurological	External capsule mode of anisotropy	0.02504	17706	T	A	rs35344266
4733	BioRxiv: https://doi.org/10.1101/288641	2019	Neurological	Sagittal stratum mode of anisotropy	0.01794	17706	T	A	rs35344266
931	27005778	2016	Metabolic	Phenylalanine	0.028997	22663	GA	G	rs11385942
932	27005778	2016	Metabolic	Pyruvate	0.037521	24756	G	GA	rs11385942
955	27005778	2016	Metabolic	Cholesterol esters in very large HDL	0.044455	19273	GA	G	rs11385942
986	27989323	2017	Immunological	Interleukin-18	0.02003	3636	G	GA	rs11385942
991	27989323	2017	Immunological	Interleukin-4	0.04992	8124	G	GA	rs11385942
998	27989323	2017	Immunological	Monocyte chemotactic protein-1 (CCL2)	0.0002037	8293	GA	G	rs11385942
1004	27989323	2017	Immunological	Macrophage inflammatory protein-1 (CCL4)	1.313e-07	8243	G	GA	rs11385942
1011	27989323	2017	Immunological	Tumor necrosis factor beta	0.03876	1559	G	GA	rs11385942
1135	26482879	2015	Dermatological	Eczema	0.005975	40835	R	I	rs11385942
1177	27992416	2017	Psychiatric	Excessive daytime sleepness (female)	0.0152	59576	GA	G	rs11385942
1220	25607358	2015	Neurological	Mean Amygdala	0.006375	13171	GA	G	rs11385942
3830	27455348	2016	Neurological	Amyotrophic lateral sclerosis (meta-analysis)	0.01171	36052	G	GA	rs11385942
3831	27455348	2016	Neurological	Amyotrophic lateral sclerosis (linear mixed model)	0.00620001	36052	G	GA	rs11385942
3837	27863252	2016	Immunological	Sum eosinophil basophil count (two-way meta)	0.000475209	131557	G	GA	rs11385942
3838	27863252	2016	Immunological	Eosinophil count (two-way meta)	0.000616353	131999	G	GA	rs11385942
3839	27863252	2016	Immunological	Eosinophil percentage of white cells (two-way meta)	0.000365018	132052	G	GA	rs11385942
3840	27863252	2016	Immunological	Eosinophil percentage of granulocytes (two-way meta)	0.000241042	131525	G	GA	rs11385942
3842	27863252	2016	Immunological	Granulocyte percentage of myeloid white cells (two-way meta)	1.0223e-06	130543	GA	G	rs11385942
3845	27863252	2016	Immunological	High light scatter percentage of red cells (two-way meta)	0.00455709	130538	GA	G	rs11385942
3846	27863252	2016	Immunological	High light scatter reticulocyte count (two-way meta)	0.014987	130517	GA	G	rs11385942
3847	27863252	2016	Immunological	Immature fraction of reticulocytes (two-way meta)	0.0100014	130321	GA	G	rs11385942
3852	27863252	2016	Immunological	Mean corpuscular volume (two-way meta)	0.0348769	132353	GA	G	rs11385942
3853	27863252	2016	Immunological	Monocyte count (two-way meta)	2.10921e-07	131544	G	GA	rs11385942
3854	27863252	2016	Immunological	Monocyte percentage of white cells (two-way meta)	1.95366e-08	131305	G	GA	rs11385942
3858	27863252	2016	Immunological	Neutrophil percentage of granulocytes (two-way meta)	7.28988e-05	131660	GA	G	rs11385942
3860	27863252	2016	Immunological	Neutrophil percentage of white cells (two-way meta)	0.0338569	132352	GA	G	rs11385942
3864	27863252	2016	Immunological	Red blood cell count (two-way meta)	0.012489	132690	G	GA	rs11385942
3867	27863252	2016	Immunological	Reticulocyte fraction of red cells (two-way meta)	0.0171191	130404	GA	G	rs11385942
3873	27863252	2016	Immunological	Sum eosinophil basophil count (three-way meta)	0.0004896	171771	G	GA	rs11385942
3874	27863252	2016	Immunological	Eosinophil count (three-way meta)	0.000484	172275	G	GA	rs11385942
3875	27863252	2016	Immunological	Eosinophil percentage of white cells (three-way meta)	0.0004971	172378	G	GA	rs11385942
3876	27863252	2016	Immunological	Eosinophil percentage of granulocytes (three-way meta)	0.0004265	170536	G	GA	rs11385942
3878	27863252	2016	Immunological	Granulocyte percentage of myeloid white cells (three-way meta)	5.127e-08	169545	GA	G	rs11385942
3881	27863252	2016	Immunological	High light scatter percentage of red cells (three-way meta)	0.02327	170763	GA	G	rs11385942
3882	27863252	2016	Immunological	High light scatter reticulocyte count (three-way meta)	0.04893	170761	GA	G	rs11385942
3887	27863252	2016	Immunological	Mean corpuscular hemoglobin (three-way meta)	0.04684	172332	GA	G	rs11385942
3888	27863252	2016	Immunological	Mean corpuscular volume (three-way meta)	0.01834	172433	GA	G	rs11385942
3889	27863252	2016	Immunological	Monocyte count (three-way meta)	2.594e-09	170721	G	GA	rs11385942
3890	27863252	2016	Immunological	Monocyte percentage of white cells (three-way meta)	1.564e-10	170494	G	GA	rs11385942
3894	27863252	2016	Immunological	Neutrophil percentage of granulocytes (three-way meta)	0.0002569	170672	GA	G	rs11385942
3896	27863252	2016	Immunological	Neutrophil percentage of white cells (three-way meta)	0.04066	171542	GA	G	rs11385942
3900	27863252	2016	Immunological	Red blood cell count (three-way meta)	0.02971	172952	G	GA	rs11385942
3903	27863252	2016	Immunological	Reticulocyte fraction of red cells (three-way meta)	0.02558	170690	GA	G	rs11385942
4194	31217584	2019	Cardiovascular	Systolic Blood Pressure	0.0430094	35433	G	GA	rs11385942
4340	30531941	2018	Activities	Walking (conditioning sex and BMI)	0.047	91105	G	GA	rs11385942
4343	30531941	2018	Psychiatric	Sleep sedentary	0.0046	91105	GA	G	rs11385942
4344	30531941	2018	Psychiatric	Sleep sedentary (conditioning sex and BMI)	0.0054	91105	GA	G	rs11385942
4359	30102696	2018	Gastrointestinal	Biliary atresia	0.0349157	2059	GA	G	rs11385942
4384	30898391	2019	Neoplasms	Epithelial ovarian cancer (low-grade serous and borderline serous)	0.03912	4252	G	GA	rs11385942
4387	30898391	2019	Neoplasms	Epithelial ovarian cancer (Clear cell)	0.02392	4361	G	GA	rs11385942
4445	31676860	2019	Neurological	Left caudal anterior cingulate	0.03859	19629	GA	G	rs11385942
4477	31676860	2019	Neurological	Right caudal middle frontal	0.02268	19629	G	GA	rs11385942
4489	31676860	2019	Neurological	Right parahippocampal	0.02025	19629	GA	G	rs11385942
4542	31676860	2019	Neurological	Right vessel	0.04555	19629	G	GA	rs11385942
4546	31676860	2019	Neurological	Left caudal anterior cingulate	0.02642	21821	GA	G	rs11385942
4578	31676860	2019	Neurological	Right caudal middle frontal	0.02026	21821	G	GA	rs11385942
4590	31676860	2019	Neurological	Right parahippocampal	0.01483	21821	GA	G	rs11385942
4679	BioRxiv: https://doi.org/10.1101/288587	2019	Neurological	Genu of corpus callosum axial diusivities	0.0241	17706	GA	G	rs11385942
4701	BioRxiv: https://doi.org/10.1101/288609	2019	Neurological	Genu of corpus callosum mean diusivities	0.02756	17706	GA	G	rs11385942
4713	BioRxiv: https://doi.org/10.1101/288621	2019	Neurological	Anterior corona radiata mode of anisotropy	0.02605	17706	GA	G	rs11385942
4727	BioRxiv: https://doi.org/10.1101/288635	2019	Neurological	Posterior thalamic radiation (include optic radiation) mode of anisotropy	0.03725	17706	G	GA	rs11385942
42	27864402	2016	Activities	Self-rated health	0.0456824	111749	A	G	rs9882319
53	27225129	2016	Environment	Educational attainment	0.000645	328917	G	A	rs9882319
57	23722424	2013	Environment	Educational attainment	0.006728	101069	G	A	rs9882319
58	23722424	2013	Environment	College completion	0.04998	95427	G	A	rs9882319
60	25201988	2014	Environment	Educational attainment	0.006548	106736	G	A	rs9882319
67	26192919	2015	Gastrointestinal	Inflammatory Bowel Disease	0.0297	34652	A	G	rs9882319
69	26192919	2015	Gastrointestinal	Ulcerative Colitis	0.008217	27432	A	G	rs9882319
72	24097068	2013	Metabolic	Triglycerides cholesterol	0.03815	188577	A	G	rs9882319
123	23563607	2013	Metabolic	Overweight	0.016	158855	A	G	rs9882319
142	25282103	2014	Skeletal	Height	0.038	253288	G	A	rs9882319
152	26426971	2015	Metabolic	Waist-hip ratio (male <= 50 yrs, adjusted for BMI)	0.042	21989	A	G	rs9882319
154	26426971	2015	Metabolic	Waist-hip ratio (female <= 50 yrs, adjusted for BMI)	0.019	41386	A	G	rs9882319
177	25673412	2015	Metabolic	Waist circumference (female, adjusted for BMI)	0.0094	127470	A	G	rs9882319
178	25673412	2015	Metabolic	Waist circumference (female, adjusted for BMI)	0.0094	134039	A	G	rs9882319
179	25673412	2015	Metabolic	Waist-hip ratio	0.0053	212248	A	G	rs9882319
180	25673412	2015	Metabolic	Waist-hip ratio	0.0053	226643	A	G	rs9882319
183	25673412	2015	Metabolic	Waist-hip ratio (female)	0.028	118004	A	G	rs9882319
184	25673412	2015	Metabolic	Waist-hip ratio (female)	0.028	124591	A	G	rs9882319
185	25673412	2015	Metabolic	Waist-hip ratio (adjusted for BMI)	0.021	210086	A	G	rs9882319
186	25673412	2015	Metabolic	Waist-hip ratio (adjusted for BMI)	0.021	224456	A	G	rs9882319
189	25673412	2015	Metabolic	Waist-hip ratio (female, adjusted for BMI)	0.044	116742	A	G	rs9882319
190	25673412	2015	Metabolic	Waist-hip ratio (female, adjusted for BMI)	0.044	123303	A	G	rs9882319
215	25772697	2015	Immunological	NK:%Eff	0.0445502	669	G	A	rs9882319
221	25772697	2015	Immunological	T:%Vg9+Vd2-low	2.03268e-05	669	A	G	rs9882319
223	25772697	2015	Immunological	Mature B:%Memory	0.00284361	669	G	A	rs9882319
234	25772697	2015	Immunological	Lymph:%NK	0.000195817	669	G	A	rs9882319
244	25772697	2015	Immunological	CD32 on mDC	0.00603739	669	A	G	rs9882319
258	25772697	2015	Immunological	CD8mem:%CD31+	0.00950341	669	G	A	rs9882319
290	25772697	2015	Immunological	CD4:%Act(DR+)	0.0126004	669	G	A	rs9882319
291	25772697	2015	Immunological	CD4:%Act(DR+38+)	0.0254808	669	G	A	rs9882319
354	25772697	2015	Immunological	IgE+B:%27+20-38+	0.0411559	669	G	A	rs9882319
368	24816252	2014	Metabolic	Amino acid::Butanoate metabolism::2-aminobutyrate	0.0002929	7814	G	A	rs9882319
373	24816252	2014	Metabolic	Amino acid::Cysteine, methionine, SAM, taurine metabolism::methionine	0.04684	7795	G	A	rs9882319
390	24816252	2014	Metabolic	Amino acid::Lysine metabolism::pipecolate	0.04582	7792	G	A	rs9882319
401	24816252	2014	Metabolic	Amino acid::Phenylalanine & tyrosine metabolism::tyrosine	0.03248	7807	G	A	rs9882319
419	24816252	2014	Metabolic	Amino acid::Urea cycle; arginine-, proline-, metabolism::urea	0.01393	7796	A	G	rs9882319
431	24816252	2014	Metabolic	Amino acid::Valine, leucine and isoleucine metabolism::leucine	0.0008042	7799	G	A	rs9882319
432	24816252	2014	Metabolic	Amino acid::Valine, leucine and isoleucine metabolism::levulinate (4-oxovalerate)	0.004975	6982	G	A	rs9882319
457	24816252	2014	Metabolic	Cofactors and vitamins::Vitamin B6 metabolism::pyridoxate	0.03912	7703	A	G	rs9882319
469	24816252	2014	Metabolic	Lipid::Bile acid metabolism::hyodeoxycholate	0.008629	6025	G	A	rs9882319
472	24816252	2014	Metabolic	Lipid::Bile acid metabolism::taurodeoxycholate	0.01616	1564	G	A	rs9882319
476	24816252	2014	Metabolic	Lipid::Carnitine metabolism::3-dehydrocarnitine*	0.02713	7809	A	G	rs9882319
478	24816252	2014	Metabolic	Lipid::Carnitine metabolism::carnitine	0.03939	7797	G	A	rs9882319
536	24816252	2014	Metabolic	Lipid::Lysolipid::1-heptadecanoylglycerophosphocholine	0.02199	7422	A	G	rs9882319
537	24816252	2014	Metabolic	Lipid::Lysolipid::1-linoleoylglycerophosphocholine	0.0156	7795	A	G	rs9882319
543	24816252	2014	Metabolic	Lipid::Lysolipid::1-palmitoylglycerophosphocholine	0.003636	7803	A	G	rs9882319
551	24816252	2014	Metabolic	Lipid::Lysolipid::2-palmitoylglycerophosphocholine*	0.003319	7695	A	G	rs9882319
601	24816252	2014	Metabolic	Peptide::gamma-glutamyl::gamma-glutamylglutamate	0.008688	931	A	G	rs9882319
603	24816252	2014	Metabolic	Peptide::gamma-glutamyl::gamma-glutamylisoleucine*	0.04921	5522	G	A	rs9882319
633	24816252	2014	Metabolic	Xenobiotics::Food component, Plant::piperine	0.02687	7173	G	A	rs9882319
658	24816252	2014	Metabolic	::::X-04357	0.03938	7502	G	A	rs9882319
669	24816252	2014	Metabolic	::::X-06267	0.008923	7075	A	G	rs9882319
677	24816252	2014	Metabolic	::::X-09026	0.02112	7627	G	A	rs9882319
704	24816252	2014	Metabolic	::::X-11441	0.04481	7072	G	A	rs9882319
705	24816252	2014	Metabolic	::::X-11442	0.02296	7142	G	A	rs9882319
715	24816252	2014	Metabolic	::::X-11497	0.0387	7481	G	A	rs9882319
730	24816252	2014	Metabolic	::::X-11795	0.0007212	7763	G	A	rs9882319
736	24816252	2014	Metabolic	::::X-11845	0.04515	2741	A	G	rs9882319
755	24816252	2014	Metabolic	::::X-12094	0.005056	7467	A	G	rs9882319
756	24816252	2014	Metabolic	Nucleotide::NAD metabolism::X-12095--N1-methyl-3-pyridone-4-carboxamide	0.004167	7711	A	G	rs9882319
770	24816252	2014	Metabolic	::::X-12261	0.04825	1050	G	A	rs9882319
785	24816252	2014	Metabolic	::::X-12556	0.009141	7483	A	G	rs9882319
786	24816252	2014	Metabolic	::::X-12627	0.03432	7419	G	A	rs9882319
796	24816252	2014	Metabolic	::::X-12728	0.03884	537	A	G	rs9882319
808	24816252	2014	Metabolic	::::X-12844	0.006251	7768	A	G	rs9882319
829	24816252	2014	Metabolic	::::X-13859	0.01429	7002	A	G	rs9882319
833	24816252	2014	Metabolic	Peptide::Dipeptide::X-14189--leucylalanine	0.02058	2745	A	G	rs9882319
847	24816252	2014	Metabolic	::::X-14745	0.02247	5602	G	A	rs9882319
864	27005778	2016	Metabolic	22:6, docosahexaenoic acid (DHA)	0.011616	13499	A	G	rs9882319
867	27005778	2016	Metabolic	OmegaL3 fatty acids	0.032173	13544	A	G	rs9882319
929	27005778	2016	Metabolic	Other polyunsaturated fatty acids than 18:2	0.04837	13549	A	G	rs9882319
1136	27015805	2016	Mortality	Parents' age at death	0.032	75244	A	G	rs9882319
1138	27015805	2016	Mortality	Mother's age at death	0.0028	75244	A	G	rs9882319
2030	28067908	2017	Gastrointestinal	Ulcerative colitis	0.011	45975	A	G	rs9882319
2031	28067908	2017	Gastrointestinal	Inflammatory Bowel Disease	0.006975	59957	A	G	rs9882319
2046	26962152	2016	Gastrointestinal	Periodontal complex trait 1 - Socransky trait	0.0253673	975	G	A	rs9882319
3192	31427789	2019	Activities	Length of time at current address	0.01641	385315	G	A	rs9882319
3200	31427789	2019	Environment	Job involves mainly walking or standing	0.04551	220728	A	G	rs9882319
3212	31427789	2019	Activities	Frequency of walking for pleasure in last 4 weeks	0.01926	275324	A	G	rs9882319
3216	31427789	2019	Social Interactions	Frequency of friend/family visits	0.02478	383941	G	A	rs9882319
3220	31427789	2019	Activities	Time spent using computer	0.004513	300974	G	A	rs9882319
3229	31427789	2019	Psychiatric	Getting up in morning	0.03985	385494	G	A	rs9882319
3232	31427789	2019	Neurological	Sleeplessness / insomnia	0.008076	386078	A	G	rs9882319
3248	31427789	2019	Nutritional	Beef intake	0.01597	385050	G	A	rs9882319
3256	31427789	2019	Nutritional	Coffee intake	0.002154	358093	G	A	rs9882319
3262	31427789	2019	Psychiatric	Average weekly red wine intake	0.04811	274058	G	A	rs9882319
3267	31427789	2019	Psychiatric	Alcohol usually taken with meals	0.02448	197613	G	A	rs9882319
3281	31427789	2019	Social Interactions	Mother's age	0.0174	151327	G	A	rs9882319
3282	31427789	2019	Social Interactions	Number of full brothers	0.04172	380062	A	G	rs9882319
3289	31427789	2019	Psychiatric	Nervous feelings	0.01599	376368	A	G	rs9882319
3291	31427789	2019	Psychiatric	Tense / 'highly strung'	0.00239	374129	A	G	rs9882319
3292	31427789	2019	Psychiatric	Worry too long after embarrassment	0.04846	370660	A	G	rs9882319
3300	31427789	2019	Psychiatric	Frequency of tiredness / lethargy in last 2 weeks	0.0125	375053	A	G	rs9882319
3301	31427789	2019	Psychiatric	Seen doctor (GP) for nerves, anxiety, tension or depression	0.02716	383771	A	G	rs9882319
3302	31427789	2019	Psychiatric	Seen a psychiatrist for nerves, anxiety, tension or depression	0.002075	384700	A	G	rs9882319
3307	31427789	2019	Activities	Overall health rating	0.04178	384850	G	A	rs9882319
3310	31427789	2019	Activities	Age started wearing glasses or contact lenses	0.0107	332074	A	G	rs9882319
3317	31427789	2019	Environment	Falls in the last year	0.03514	385553	G	A	rs9882319
3340	31427789	2019	Reproduction	Had menopause (female)	0.01993	175519	G	A	rs9882319
3357	31427789	2019	Psychiatric	Likelihood of resuming smoking	0.004385	93128	A	G	rs9882319
3368	31427789	2019	Respiratory	Chest pain or discomfort walking normally	0.04781	60037	G	A	rs9882319
3382	31427789	2019	Cognitive	Prospective memory test - Duration screen displayed	0.02162	128912	A	G	rs9882319
3387	31427789	2019	Activities	Health satisfaction	0.01519	128745	G	A	rs9882319
3397	31427789	2019	Respiratory	Shortness of breath walking on level ground	0.000269	126962	A	G	rs9882319
3437	31427789	2019	Respiratory	Doctor diagnosed hayfever or allergic rhinitis	0.01731	97640	A	G	rs9882319
3438	31427789	2019	Respiratory	Doctor diagnosed asthma	0.03817	97640	A	G	rs9882319
3491	31427789	2019	Nutritional	Cereal type: Muesli	0.04177	319477	G	A	rs9882319
3497	31427789	2019	Dermatological	Hair colour (natural, before greying): Light brown	0.005402	385603	G	A	rs9882319
3499	31427789	2019	Dermatological	Hair colour (natural, before greying): Black	0.009267	385603	A	G	rs9882319
3509	31427789	2019	Psychiatric	Reason for reducing amount of alcohol drunk: Illness or ill health	0.01681	142645	A	G	rs9882319
3512	31427789	2019	Psychiatric	Type of tobacco previously smoked: Manufactured cigarettes	0.008203	95358	G	A	rs9882319
3559	31427789	2019	Activities	Medication for pain relief, constipation, heartburn: Paracetamol	0.02124	382089	A	G	rs9882319
3570	31427789	2019	Neurological	Pain type(s) experienced in last month: Headache	0.04076	385698	A	G	rs9882319
3578	31427789	2019	Social Interactions	Social support - Leisure/social activities: Religious group	0.04087	385280	G	A	rs9882319
3582	31427789	2019	Activities	Types of transport used (excluding work): Walk	0.03483	384551	G	A	rs9882319
3606	31427789	2019	Dermatological	Non-cancer illness code, self-reported: eczema/dermatitis	0.02598	289307	G	A	rs9882319
3622	31427789	2019	Activities	Treatment/medication code: cod liver oil capsule	0.03802	280443	G	A	rs9882319
3629	31427789	2019	Environment	Illnesses of father: Stroke	0.0226	355137	A	G	rs9882319
3663	31427789	2019	Neoplasms	Cancer register - Behaviour of cancer tumour: Malignant, primary site	0.04304	61413	G	A	rs9882319
3666	31427789	2019	Neoplasms	Diagnoses - main ICD10: D12 Benign neoplasm of colon, rectum, anus and anal canal	0.01099	300791	A	G	rs9882319
3696	31427789	2019	Gastrointestinal	Diagnoses - secondary ICD10: K21 Gastro-esophageal reflux disease	0.02539	244890	A	G	rs9882319
3712	31427789	2019	Mortality	Diagnoses - secondary ICD10: Z87 Personal history of other diseases and conditions	0.003619	244890	A	G	rs9882319
3715	31427789	2019	Mortality	Diagnoses - secondary ICD10: Z92 Personal history of medical treatment	0.04263	244890	A	G	rs9882319
3729	31427789	2019	Psychiatric	Depression - Age at first episode of depression	0.01304	65776	G	A	rs9882319
3748	31427789	2019	Psychiatric	Traumatic events - Felt loved as child	0.01765	126348	G	A	rs9882319
3775	31427789	2019	Psychiatric	Traumatic events - Able to pay rent/morgage as an adult	0.03237	124944	G	A	rs9882319
3791	30804565	2019	Psychiatric	Ease of getting up in the morning	0.04171	385949	G	A	rs9882319
3795	29942085	2018	Psychiatric	Neuroticism	0.04751	390278	NA	NA	rs9882319
3798	29942085	2018	Psychiatric	Worry subcluster	0.01466	348219	A	G	rs9882319
3816	20045101	2010	Immunological	CD19+ B cell level	0.042	2538	NA	NA	rs9882319
3829	26993346	2016	Neurological	Posterior cortical atrophy	0.00648539	10840	NA	NA	rs9882319
3845	27863252	2016	Immunological	High light scatter percentage of red cells (two-way meta)	0.0219302	130538	A	G	rs9882319
3846	27863252	2016	Immunological	High light scatter reticulocyte count (two-way meta)	0.0248995	130517	A	G	rs9882319
3866	27863252	2016	Immunological	Reticulocyte count (two-way meta)	0.0444217	130388	A	G	rs9882319
3867	27863252	2016	Immunological	Reticulocyte fraction of red cells (two-way meta)	0.0386381	130404	A	G	rs9882319
3881	27863252	2016	Immunological	High light scatter percentage of red cells (three-way meta)	0.01836	170763	A	G	rs9882319
3882	27863252	2016	Immunological	High light scatter reticulocyte count (three-way meta)	0.01636	170761	A	G	rs9882319
3883	27863252	2016	Immunological	Immature fraction of reticulocytes (three-way meta)	0.0357	170548	A	G	rs9882319
3902	27863252	2016	Immunological	Reticulocyte count (three-way meta)	0.03186	170641	A	G	rs9882319
3903	27863252	2016	Immunological	Reticulocyte fraction of red cells (three-way meta)	0.04115	170690	A	G	rs9882319
3950	28931804	2017	Neurological	Amyotrophic lateral sclerosis (logistic)	0.007986	4084	A	G	rs9882319
3951	28931804	2017	Neurological	Amyotrophic lateral sclerosis (LMM)	0.0101393	4084	A	G	rs9882319
3982	29483656	2018	Psychiatric	Schizophrenia	0.0354	105318	A	G	rs9882319
3990	29500382	2018	Psychiatric	Neuroticism sum score	0.03664	380506	A	G	rs9882319
3996	29500382	2018	Psychiatric	Nervous feelings (NERV-FEEL)	0.01188	264858	A	G	rs9882319
3998	29500382	2018	Psychiatric	Tense / 'highly strung' (TENSE)	0.002219	263635	A	G	rs9882319
4005	29559693	2018	Skeletal	Osteoarthritis (self reported)	0.01674	63556	A	G	rs9882319
4011	29662059	2018	Psychiatric	Broad depression	0.0393913	322580	A	G	rs9882319
4066	30038396	2018	Environment	Educational attainment	2.8e-05	766345	G	A	rs9882319
4067	30038396	2018	Cognitive	Cognitive performance	0.00592	257828	G	A	rs9882319
4068	BioRxiv: https://doi.org/10.1101/261081	2018	Activities	Automobile speeding propensity	0.03209	404291	G	A	rs9882319
4080	30239722	2018	Metabolic	Waist-hip ratio (adjusted for BMI)	0.04864	694649	A	G	rs9882319
4082	30239722	2018	Metabolic	Waist-hip ratio (adjusted for BMI, female)	0.02674	379501	A	G	rs9882319
4115	29403010	2018	Metabolic	Calcium	0.01771	71701	A	G	rs9882319
4165	30531953	2018	Neurological	Juvenile Myoclonic Epilepsy (JME)	0.047	25395	A	G	rs9882319
4189	31217584	2019	Metabolic	Fasting glucose	0.00654395	23911	A	G	rs9882319
4196	31217584	2019	Cardiovascular	Hypertension	0.0229184	49141	G	A	rs9882319
4209	31152163	2019	Metabolic	Chronic kidney disease	0.01507	625219	A	G	rs9882319
4210	31152163	2019	Metabolic	Chronic kidney disease	0.009625	480698	A	G	rs9882319
4214	31049640	2019	Endocrine	Type 2 Diabetes	0.008133	4347	G	A	rs9882319
4232	31015401	2019	Environmental	Anilides	0.044	179810	A	G	rs9882319
4234	31015401	2019	Environmental	Antidepressants	0.017	304162	A	G	rs9882319
4288	30804560	2019	Respiratory	FEV1/FVC ratio	0.0396	79055	A	G	rs9882319
4290	30804566	2019	Neurological	Frequent insomnia symptoms	0.002	237627	A	G	rs9882319
4305	30664634	2019	Metabolic	Trunk-trunk fat ratio (male)	0.04006	167431	G	A	rs9882319
4322	30643256	2019	Psychiatric	Depressive symptoms (univariate)	0.00402011	1067913	A	G	rs9882319
4325	30643256	2019	Psychiatric	Neuroticism (MA GWAMA)	0.046236	523783	G	A	rs9882319
4326	30643256	2019	Psychiatric	Depressive symptoms (MA GWAMA)	0.0434345	1067913	G	A	rs9882319
4327	30643256	2019	Psychiatric	Well-being spectrum	0.00460122	2311184	G	A	rs9882319
4333	30566500	2018	Endocrine	Polycystic ovary syndrome	0.043	24267	A	G	rs9882319
4365	29899525	2018	Activities	Moderate to vigorous physical activity levels	0.002	377234	A	G	rs9882319
4435	30053915	2018	Cell	Influenza A IgG levels	0.046619	777	A	G	rs9882319
4450	31676860	2019	Neurological	Left inferior parietal	0.008521	19629	G	A	rs9882319
4496	31676860	2019	Neurological	Right posterior cingulate	0.03695	19629	G	A	rs9882319
4508	31676860	2019	Neurological	Cerebellar vermal lobules VI VII	0.04941	19629	A	G	rs9882319
4509	31676860	2019	Neurological	Cerebellar vermal lobules VIII X	0.04141	19629	A	G	rs9882319
4518	31676860	2019	Neurological	Left inferior lateral ventricle	0.00664	19629	A	G	rs9882319
4532	31676860	2019	Neurological	Right cerebellum exterior	0.02365	19629	A	G	rs9882319
4549	31676860	2019	Neurological	Left entorhinal	0.02796	21821	G	A	rs9882319
4551	31676860	2019	Neurological	Left inferior parietal	0.006091	21821	G	A	rs9882319
4597	31676860	2019	Neurological	Right posterior cingulate	0.00528	21821	G	A	rs9882319
4609	31676860	2019	Neurological	Cerebellar vermal lobules VI VII	0.01766	21821	A	G	rs9882319
4619	31676860	2019	Neurological	Left inferior lateral ventricle	0.01353	21821	A	G	rs9882319
4633	31676860	2019	Neurological	Right cerebellum exterior	0.0443	21821	A	G	rs9882319
4671	BioRxiv: https://doi.org/10.1101/288579	2019	Neurological	Average across all tracts axial diusivities	0.02438	17706	A	G	rs9882319
4678	BioRxiv: https://doi.org/10.1101/288586	2019	Neurological	Fornix (cres) / Stria terminalis axial diusivities	0.03014	17706	A	G	rs9882319
4679	BioRxiv: https://doi.org/10.1101/288587	2019	Neurological	Genu of corpus callosum axial diusivities	0.0462	17706	A	G	rs9882319
4681	BioRxiv: https://doi.org/10.1101/288589	2019	Neurological	Posterior corona radiata axial diusivities	0.04732	17706	A	G	rs9882319
4682	BioRxiv: https://doi.org/10.1101/288590	2019	Neurological	Posterior limb of internal capsule axial diusivities	0.04848	17706	A	G	rs9882319
4685	BioRxiv: https://doi.org/10.1101/288593	2019	Neurological	Splenium of corpus callosum axial diusivities	0.009885	17706	A	G	rs9882319
4687	BioRxiv: https://doi.org/10.1101/288595	2019	Neurological	Superior fronto-occipital fasciculus axial diusivities	0.04443	17706	A	G	rs9882319
4688	BioRxiv: https://doi.org/10.1101/288596	2019	Neurological	Superior longitudinal fasciculus axial diusivities	0.02056	17706	A	G	rs9882319
4700	BioRxiv: https://doi.org/10.1101/288608	2019	Neurological	Fornix (cres) / Stria terminalis mean diusivities	0.003353	17706	A	G	rs9882319
4707	BioRxiv: https://doi.org/10.1101/288615	2019	Neurological	Splenium of corpus callosum mean diusivities	0.04109	17706	A	G	rs9882319
4729	BioRxiv: https://doi.org/10.1101/288637	2019	Neurological	Splenium of corpus callosum mode of anisotropy	0.03162	17706	A	G	rs9882319
4731	BioRxiv: https://doi.org/10.1101/288639	2019	Neurological	Superior fronto-occipital fasciculus mode of anisotropy	0.02108	17706	A	G	rs9882319
4744	BioRxiv: https://doi.org/10.1101/288652	2019	Neurological	Fornix (cres) / Stria terminalis radial diusivities	0.02612	17706	A	G	rs9882319
37	27629369	2017	Psychiatric	Loneliness (case/control)	0.0279834	5228	A	G	rs73434199
874	27005778	2016	Metabolic	Glycine	0.035332	18734	G	A	rs73434199
878	27005778	2016	Metabolic	Histidine	0.039217	19244	G	A	rs73434199
1007	27989323	2017	Immunological	Stem cell factor	0.04674	8290	A	G	rs73434199
1008	27989323	2017	Immunological	Stem cell growth factor beta	0.04327	3682	A	G	rs73434199
1143	28490609	2017	Metabolic	Acute insulin response (adjusted for BMI)	0.009554	5567	G	A	rs73434199
1146	28490609	2017	Metabolic	Peak insulin response (adjusted for BMI)	0.02322	5567	G	A	rs73434199
1177	27992416	2017	Psychiatric	Excessive daytime sleepness (female)	0.01537	59576	G	A	rs73434199
1219	25607358	2015	Neurological	Mean Accumbens	0.0293	13171	A	G	rs73434199
1222	25607358	2015	Neurological	Mean Hippocampus	0.01224	13171	A	G	rs73434199
1224	25607358	2015	Neurological	Mean Putamen	0.001251	13171	A	G	rs73434199
1226	27694991	2016	Neurological	Intracranial Volume	0.03657	26577	NA	NA	rs73434199
2029	28067908	2017	Gastrointestinal	Crohn's Disease	0.02829	40266	G	A	rs73434199
2031	28067908	2017	Gastrointestinal	Inflammatory Bowel Disease	0.03647	59957	G	A	rs73434199
3187	31427789	2019	Skeletal	Standing height	0.0246	385748	A	G	rs73434199
3190	31427789	2019	Mortality	Number of self-reported non-cancer illnesses	0.03751	386581	G	A	rs73434199
3191	31427789	2019	Activities	Number of treatments/medications taken	0.0258	386581	G	A	rs73434199
3220	31427789	2019	Activities	Time spent using computer	0.0001243	300974	A	G	rs73434199
3224	31427789	2019	Activities	Weekly usage of mobile phone in last 3 months	0.03224	322862	G	A	rs73434199
3227	31427789	2019	Activities	Usual side of head for mobile phone use	0.01598	324835	G	A	rs73434199
3255	31427789	2019	Nutritional	Tea intake	0.0103	373481	G	A	rs73434199
3267	31427789	2019	Psychiatric	Alcohol usually taken with meals	0.04593	197613	A	G	rs73434199
3268	31427789	2019	Psychiatric	Alcohol intake versus 10 years previously	0.04211	357907	G	A	rs73434199
3323	31427789	2019	Activities	Ever had prostate specific antigen (PSA) test	0.01552	168371	A	G	rs73434199
3391	31427789	2019	Psychiatric	Ever depressed for a whole week	0.005475	126626	A	G	rs73434199
3393	31427789	2019	Psychiatric	Number of depression episodes	0.03228	49205	A	G	rs73434199
3398	31427789	2019	Muscular	Leg pain on walking	0.001344	128030	A	G	rs73434199
3399	31427789	2019	Ear, Nose, Throat	Tinnitus	0.04484	126851	A	G	rs73434199
3404	31427789	2019	Cognitive	Fluid intelligence test - FI6 : conditional arithmetic	0.04086	96994	A	G	rs73434199
3412	31427789	2019	Skeletal	Sitting height	0.0003091	385393	A	G	rs73434199
3416	31427789	2019	Psychiatric	Bipolar and major depression status	0.02394	93296	A	G	rs73434199
3485	31427789	2019	Nutritional	Bread type: White	0.02177	372617	A	G	rs73434199
3487	31427789	2019	Nutritional	Bread type: Wholemeal or wholegrain	0.01832	372617	G	A	rs73434199
3492	31427789	2019	Nutritional	Coffee type: Decaffeinated coffee (any type)	0.004575	303811	G	A	rs73434199
3510	31427789	2019	Psychiatric	Reason for reducing amount of alcohol drunk: Health precaution	0.04599	142645	G	A	rs73434199
3575	31427789	2019	Neurological	Pain type(s) experienced in last month: Knee pain	0.02207	385698	A	G	rs73434199
3577	31427789	2019	Social Interactions	Social support - Leisure/social activities: Pub or social club	0.01576	385280	G	A	rs73434199
3580	31427789	2019	Social Interactions	Social support - Leisure/social activities: Other group activity	0.0005917	385280	G	A	rs73434199
3581	31427789	2019	Activities	Types of transport used (excluding work): Car/motor vehicle	0.04864	384551	A	G	rs73434199
3618	31427789	2019	Activities	Treatment/medication code: aspirin	0.03695	280443	G	A	rs73434199
3621	31427789	2019	Activities	Treatment/medication code: metformin	0.04289	280443	G	A	rs73434199
3633	31427789	2019	Environment	Illnesses of father: High blood pressure	0.004524	355137	G	A	rs73434199
3639	31427789	2019	Environment	Illnesses of mother: Stroke	0.04422	367939	G	A	rs73434199
3650	31427789	2019	Environment	Illnesses of siblings: Breast cancer	0.02835	309116	G	A	rs73434199
3677	31427789	2019	Skeletal	Diagnoses - main ICD10: M17 Osteoarthritis of knee	0.002911	300791	A	G	rs73434199
3678	31427789	2019	Skeletal	Diagnoses - main ICD10: M23 Internal derangement of knee	0.005381	300791	A	G	rs73434199
3712	31427789	2019	Mortality	Diagnoses - secondary ICD10: Z87 Personal history of other diseases and conditions	0.03007	244890	G	A	rs73434199
3716	31427789	2019	Mortality	Diagnoses - secondary ICD10: Z95 Presence of cardiac and vascular implants and grafts	0.02267	244890	A	G	rs73434199
3718	31427789	2019	Psychiatric	Amount of alcohol drunk on a typical drinking day	0.02567	116163	G	A	rs73434199
3757	31427789	2019	Psychiatric	Mania - Ever had period extreme irritability	0.03528	122891	A	G	rs73434199
3777	31427789	2019	Psychiatric	Traumatic events - Diagnosed with life-threatening illness	0.02492	126333	A	G	rs73434199
3781	31427789	2019	Psychiatric	Depression - Trouble falling asleep	0.01801	48926	G	A	rs73434199
3851	27863252	2016	Immunological	Mean corpuscular hemoglobin (two-way meta)	0.00872367	132224	G	A	rs73434199
3852	27863252	2016	Immunological	Mean corpuscular volume (two-way meta)	0.0110709	132353	G	A	rs73434199
3887	27863252	2016	Immunological	Mean corpuscular hemoglobin (three-way meta)	0.0138	172332	G	A	rs73434199
3888	27863252	2016	Immunological	Mean corpuscular volume (three-way meta)	0.0326	172433	G	A	rs73434199
4046	29228018	2017	Body Structures	Rotator cuff injury	0.04619	102980	NA	NA	rs73434199
4075	30239722	2018	Metabolic	Body Mass Index (male)	0.04451	374756	A	G	rs73434199
4172	29970889	2018	Social Interactions	Social support - Leisure/social activities: Pub or social club	0.027	452302	G	A	rs73434199
4175	30048462	2018	Skeletal	Heel bone mineral density	0.031	394929	G	A	rs73434199
4180	31217584	2019	Immunological	Platelets	0.00298574	29328	A	G	rs73434199
4201	31217584	2019	Metabolic	Body Mass Index	0.0293137	49335	A	G	rs73434199
4224	31015401	2019	Environmental	Agents acting on the renin-angiotensin system	0.032	237530	G	A	rs73434199
4225	31015401	2019	Environmental	HMG CoA reductase inhibitors	0.011	290385	G	A	rs73434199
4249	30952852	2019	Psychiatric	Diurnal inactivity duration	0.015	84757	A	G	rs73434199
4253	30952852	2019	Psychiatric	Sleep duration (mean)	0.049	85449	A	G	rs73434199
4266	30929738	2019	Respiratory	Asthma (child-onset)	0.03618	314633	A	G	rs73434199
4267	30929738	2019	Respiratory	Asthma (adult-onset)	0.01565	327253	G	A	rs73434199
4268	29892015	2018	Cardiovascular	Atrial Fibrillation	0.008934	588190	G	A	rs73434199
4283	30804560	2019	Respiratory	FVC	0.0106	321047	G	A	rs73434199
4310	30664745	2019	Skeletal	Osteoarthritis of knee	0.008819	403124	A	G	rs73434199
4335	30531941	2018	Activities	Overall activity	0.00073	91105	G	A	rs73434199
4336	30531941	2018	Activities	Overall activity (conditioning sex and BMI)	0.00028	91105	G	A	rs73434199
4339	30531941	2018	Activities	Walking	0.016	91105	G	A	rs73434199
4340	30531941	2018	Activities	Walking (conditioning sex and BMI)	0.022	91105	G	A	rs73434199
4351	30573740	2018	Dermatological	Male pattern baldness (BOLT LMM infinitesimal mixed model)	0.014	205327	G	A	rs73434199
4352	30573740	2018	Dermatological	Male pattern baldness (BOLT LMM non-infinitesimal mixed model)	0.01	205327	G	A	rs73434199
4361	30061737	2018	Cardiovascular	Atrial fibrillation	0.04178	1030836	G	A	rs73434199
4362	29899525	2018	Activities	Acceleration average	0.00023	91084	G	A	rs73434199
4367	30003307	2018	Cardiovascular	Coronary artery disease in diabetes	0.0302079	15666	A	G	rs73434199
4426	30053915	2018	Immunological	Epstein Barr Virus antigen EA seropositivity	0.0226627	1000	G	A	rs73434199
4435	30053915	2018	Cell	Influenza A IgG levels	0.0476174	777	G	A	rs73434199
4443	30053915	2018	Cell	Epstein Barr Virus antigen VCA IgG levels	0.0323195	956	G	A	rs73434199
4466	31676860	2019	Neurological	Left precentral	0.03077	19629	G	A	rs73434199
4495	31676860	2019	Neurological	Right postcentral	0.04491	19629	G	A	rs73434199
4521	31676860	2019	Neurological	Left thalamus proper	0.03551	19629	A	G	rs73434199
4534	31676860	2019	Neurological	Right thalamus proper	0.04803	19629	A	G	rs73434199
4579	31676860	2019	Neurological	Right cuneus	0.04092	21821	A	G	rs73434199
4622	31676860	2019	Neurological	Left thalamus proper	0.04668	21821	A	G	rs73434199
4729	BioRxiv: https://doi.org/10.1101/288637	2019	Neurological	Splenium of corpus callosum mode of anisotropy	0.04801	17706	G	A	rs73434199
39	27046643	2016	Cognitive	Memory	0.0497661	112067	T	C	rs76670680
45	28194004	2018	Psychiatric	Self-reported tiredness	0.00104503	108976	C	T	rs76670680
210	28604731	2017	Neurological	Insomnia	0.0480105	113006	C	T	rs76670680
211	28604731	2017	Neurological	Insomnia (male)	0.00826747	53639	C	T	rs76670680
1178	27992416	2017	Neurological	Insomnia	0.0051165	59128	C	T	rs76670680
1179	27992416	2017	Neurological	Insomnia (male)	0.00563	28683	C	T	rs76670680
3187	31427789	2019	Skeletal	Standing height	3.592e-07	385748	C	T	rs76670680
3204	31427789	2019	Activities	Number of days/week walked 10+ minutes	0.01473	379927	C	T	rs76670680
3210	31427789	2019	Activities	Usual walking pace	0.04725	384081	C	T	rs76670680
3218	31427789	2019	Activities	Time spent outdoors in winter	0.005269	304316	C	T	rs76670680
3227	31427789	2019	Activities	Usual side of head for mobile phone use	0.04412	324835	C	T	rs76670680
3232	31427789	2019	Neurological	Sleeplessness / insomnia	0.02002	386078	C	T	rs76670680
3233	31427789	2019	Psychiatric	Snoring	0.01067	359498	C	T	rs76670680
3246	31427789	2019	Nutritional	Processed meat intake	0.04599	385801	C	T	rs76670680
3261	31427789	2019	Psychiatric	Alcohol intake frequency	0.04505	386082	C	T	rs76670680
3271	31427789	2019	Skeletal	Comparative height size at age 10	0.006612	380167	C	T	rs76670680
3301	31427789	2019	Psychiatric	Seen doctor (GP) for nerves, anxiety, tension or depression	0.02059	383771	C	T	rs76670680
3309	31427789	2019	Activities	Wears glasses or contact lenses	0.01718	386016	C	T	rs76670680
3324	31427789	2019	Reproduction	Relative age of first facial hair (male)	0.01272	171805	C	T	rs76670680
3342	31427789	2019	Metabolic	Birth weight of first child (female)	0.02715	165872	C	T	rs76670680
3354	31427789	2019	Psychiatric	Age stopped smoking	0.01306	94873	T	C	rs76670680
3364	31427789	2019	Reproduction	Age last used hormone-replacement therapy (HRT) (female)	0.03882	60309	C	T	rs76670680
3371	31427789	2019	Respiratory	Chest pain or discomfort when walking uphill or hurrying	0.03034	48190	T	C	rs76670680
3382	31427789	2019	Cognitive	Prospective memory test - Duration screen displayed	0.02847	128912	T	C	rs76670680
3412	31427789	2019	Skeletal	Sitting height	0.001017	385393	C	T	rs76670680
3436	31427789	2019	Metabolic	Weight	0.0202	385473	C	T	rs76670680
3440	31427789	2019	Metabolic	Impedance measures - Weight	0.0188	379840	C	T	rs76670680
3443	31427789	2019	Metabolic	Impedance measures - Whole body fat-free mass	6.254e-05	379804	C	T	rs76670680
3444	31427789	2019	Metabolic	Impedance measures - Whole body water mass	4.103e-05	379835	C	T	rs76670680
3446	31427789	2019	Metabolic	Impedance measures - Basal metabolic rate	0.0002988	379821	C	T	rs76670680
3447	31427789	2019	Metabolic	Impedance measures - Impedance of whole body	0.04555	379792	T	C	rs76670680
3451	31427789	2019	Metabolic	Impedance measures - Impedance of arm (left)	0.01368	379803	T	C	rs76670680
3454	31427789	2019	Metabolic	Impedance measures - Leg fat-free mass (right)	0.002509	379793	C	T	rs76670680
3455	31427789	2019	Metabolic	Impedance measures - Leg predicted mass (right)	0.002262	379793	C	T	rs76670680
3458	31427789	2019	Metabolic	Impedance measures - Leg fat-free mass (left)	0.001154	379766	C	T	rs76670680
3459	31427789	2019	Metabolic	Impedance measures - Leg predicted mass (left)	0.001107	379761	C	T	rs76670680
3462	31427789	2019	Metabolic	Impedance measures - Arm fat-free mass (right)	5.53e-05	379723	C	T	rs76670680
3463	31427789	2019	Metabolic	Impedance measures - Arm predicted mass (right)	3.324e-05	379716	C	T	rs76670680
3466	31427789	2019	Metabolic	Impedance measures - Arm fat-free mass (left)	0.0001326	379653	C	T	rs76670680
3467	31427789	2019	Metabolic	Impedance measures - Arm predicted mass (left)	7.706e-05	379638	C	T	rs76670680
3470	31427789	2019	Metabolic	Impedance measures - Trunk fat-free mass	1.048e-05	379507	C	T	rs76670680
3471	31427789	2019	Metabolic	Impedance measures - Trunk predicted mass	9.122e-06	379469	C	T	rs76670680
3475	31427789	2019	Activities	Type of accommodation lived in: A flat, maisonette or apartment	0.02959	386168	T	C	rs76670680
3486	31427789	2019	Nutritional	Bread type: Brown	0.007538	372617	C	T	rs76670680
3492	31427789	2019	Nutritional	Coffee type: Decaffeinated coffee (any type)	0.03972	303811	C	T	rs76670680
3499	31427789	2019	Dermatological	Hair colour (natural, before greying): Black	0.004996	385603	T	C	rs76670680
3500	31427789	2019	Dermatological	Male-specific factors - Hair/balding pattern: Pattern 1	0.0479	176380	C	T	rs76670680
3515	31427789	2019	Activities	Gas or solid-fuel cooking/heating: An open solid fuel fire that you use regularly in winter time	0.03399	385289	C	T	rs76670680
3578	31427789	2019	Social Interactions	Social support - Leisure/social activities: Religious group	0.01039	385280	C	T	rs76670680
3585	31427789	2019	Activities	Types of physical activity in last 4 weeks: Walking for pleasure (not as a means of transport)	0.006576	384450	C	T	rs76670680
3593	31427789	2019	Activities	Mineral and other dietary supplements: Glucosamine	0.01451	385261	T	C	rs76670680
3648	31427789	2019	Environment	Illnesses of siblings: Heart disease	0.01319	309116	T	C	rs76670680
3656	31427789	2019	Psychiatric	Alcohol - Alcohol drinker status: Never	0.027	386082	T	C	rs76670680
3678	31427789	2019	Skeletal	Diagnoses - main ICD10: M23 Internal derangement of knee	0.03399	300791	C	T	rs76670680
3688	31427789	2019	Metabolic	Diagnoses - secondary ICD10: E78 Disorders of lipoprotein metabolism and other lipidemias	0.01168	244890	T	C	rs76670680
3727	31427789	2019	Psychiatric	Anxiety - Ever felt worried, tense, or anxious for most of a month or longer	0.04243	118397	C	T	rs76670680
3742	31427789	2019	Psychiatric	Depression - Feelings of tiredness during worst episode of depression	0.0134	64376	C	T	rs76670680
3794	30804565	2019	Psychiatric	Snoring	0.007434	359916	C	T	rs76670680
3848	27863252	2016	Immunological	Lymphocyte count (two-way meta)	0.0182328	132452	C	T	rs76670680
3884	27863252	2016	Immunological	Lymphocyte count (three-way meta)	0.009325	171643	C	T	rs76670680
3898	27863252	2016	Immunological	Platelet distribution width (three-way meta)	0.0205	164433	C	T	rs76670680
3907	28073927	2017	Ophthalmological	Intraocular pressure	0.0008703	8352	T	C	rs76670680
3957	28979981	2017	Psychiatric	Antisocial behavior	0.00319	16400	NA	NA	rs76670680
3979	28869591	2017	Skeletal	Estimated BMD	0.011	142487	T	C	rs76670680
3987	29497042	2018	Cardiovascular	Heart rate recovery at 30 secnds	0.037	58818	T	C	rs76670680
3988	29497042	2018	Cardiovascular	Heart rate recovery at 40 secnds	0.01	58818	T	C	rs76670680
3989	29497042	2018	Cardiovascular	Heart rate recovery at 50 secnds	0.02	58818	T	C	rs76670680
4182	31217584	2019	Metabolic	Low cholesterol lipoprotein	0.0165971	32221	T	C	rs76670680
4238	31015401	2019	Environmental	Antiglaucoma preparations and miotics	0.025	100868	T	C	rs76670680
4254	30952852	2019	Psychiatric	Sleep duration (SD)	0.01	84441	T	C	rs76670680
4258	30946739	2019	Activities	Facial attractiveness (male-coder, male samples)	0.03095	1792	C	T	rs76670680
4259	30946739	2019	Activities	Facial attractiveness (female-coder, male samples)	0.009079	1792	C	T	rs76670680
4260	30946739	2019	Activities	Facial attractiveness (female-coder)	0.0496554	3928	C	T	rs76670680
4317	30643251	2019	Psychiatric	Drinks per day	0.0284	537349	T	C	rs76670680
4351	30573740	2018	Dermatological	Male pattern baldness (BOLT LMM infinitesimal mixed model)	0.034	205327	T	C	rs76670680
4352	30573740	2018	Dermatological	Male pattern baldness (BOLT LMM non-infinitesimal mixed model)	0.0027	205327	T	C	rs76670680
4455	31676860	2019	Neurological	Left lingual	0.04556	19629	C	T	rs76670680
4470	31676860	2019	Neurological	Left superior frontal	0.005911	19629	T	C	rs76670680
4473	31676860	2019	Neurological	Left supramarginal	0.02009	19629	C	T	rs76670680
4486	31676860	2019	Neurological	Right lingual	0.01674	19629	C	T	rs76670680
4501	31676860	2019	Neurological	Right superior frontal	0.0003562	19629	T	C	rs76670680
4508	31676860	2019	Neurological	Cerebellar vermal lobules VI VII	0.02015	19629	C	T	rs76670680
4509	31676860	2019	Neurological	Cerebellar vermal lobules VIII X	0.03337	19629	C	T	rs76670680
4545	31676860	2019	Neurological	Total brain volume	0.04175	19629	T	C	rs76670680
4561	31676860	2019	Neurological	Left pars opercularis	0.04183	21821	T	C	rs76670680
4567	31676860	2019	Neurological	Left precentral	0.04659	21821	T	C	rs76670680
4571	31676860	2019	Neurological	Left superior frontal	0.001999	21821	T	C	rs76670680
4574	31676860	2019	Neurological	Left supramarginal	0.02292	21821	C	T	rs76670680
4587	31676860	2019	Neurological	Right lingual	0.01632	21821	C	T	rs76670680
4602	31676860	2019	Neurological	Right superior frontal	0.0001188	21821	T	C	rs76670680
4609	31676860	2019	Neurological	Cerebellar vermal lobules VI VII	0.03043	21821	C	T	rs76670680
4610	31676860	2019	Neurological	Cerebellar vermal lobules VIII X	0.01014	21821	C	T	rs76670680
4646	31676860	2019	Neurological	Total brain volume	0.02704	21821	T	C	rs76670680
4663	BioRxiv: https://doi.org/10.1101/288571	2019	Neurological	Splenium of corpus callosum fractional anisotropy	0.02679	17706	T	C	rs76670680
4720	BioRxiv: https://doi.org/10.1101/288628	2019	Neurological	External capsule mode of anisotropy	0.03911	17706	T	C	rs76670680
4751	BioRxiv: https://doi.org/10.1101/288659	2019	Neurological	Splenium of corpus callosum radial diusivities	0.04984	17706	C	T	rs76670680
3	30478444	2019	Psychiatric	Attention deficit hyperactivity disorder	0.04273	55374	T	G	rs2440652
67	26192919	2015	Gastrointestinal	Inflammatory Bowel Disease	0.03465	34652	T	G	rs2440652
69	26192919	2015	Gastrointestinal	Ulcerative Colitis	0.04106	27432	T	G	rs2440652
85	26367794	2015	Skeletal	Femoral Neck BMD	0.043423	32965	G	T	rs2440652
860	27005778	2016	Metabolic	CH2 groups to double bonds ratio	0.037526	13532	T	G	rs2440652
902	27005778	2016	Metabolic	Concentration of large VLDL particles	0.023414	18960	T	G	rs2440652
925	27005778	2016	Metabolic	Concentration of medium VLDL particles	0.026849	19273	T	G	rs2440652
983	27989323	2017	Immunological	Interleukin-13	0.02347	3557	T	G	rs2440652
992	27989323	2017	Immunological	Interleukin-5	0.01139	3364	T	G	rs2440652
1010	27989323	2017	Immunological	Tumor necrosis factor alpha	0.03642	3454	T	G	rs2440652
1205	24852370	2014	Metabolic	Serum Thyroid-stimulating hormone level	0.008726	1346	NA	NA	rs2440652
1211	24509480	2014	Endocrine	Type 2 Diabetes	0.0088	110452	T	G	rs2440652
1222	25607358	2015	Neurological	Mean Hippocampus	0.02047	13171	T	G	rs2440652
3185	31427789	2019	Metabolic	Waist circumference	0.0358	385932	T	G	rs2440652
3187	31427789	2019	Skeletal	Standing height	2.948e-05	385748	G	T	rs2440652
3190	31427789	2019	Mortality	Number of self-reported non-cancer illnesses	0.003538	386581	T	G	rs2440652
3191	31427789	2019	Activities	Number of treatments/medications taken	0.02098	386581	T	G	rs2440652
3208	31427789	2019	Activities	Number of days/week of vigorous physical activity 10+ minutes	0.01627	368164	G	T	rs2440652
3210	31427789	2019	Activities	Usual walking pace	0.04033	384081	G	T	rs2440652
3211	31427789	2019	Activities	Frequency of stair climbing in last 4 weeks	0.002353	382731	G	T	rs2440652
3220	31427789	2019	Activities	Time spent using computer	0.02276	300974	T	G	rs2440652
3228	31427789	2019	Psychiatric	Sleep duration	0.02804	384225	G	T	rs2440652
3230	31427789	2019	Psychiatric	Morning/evening person (chronotype)	0.04799	345148	G	T	rs2440652
3261	31427789	2019	Psychiatric	Alcohol intake frequency	0.04124	386082	G	T	rs2440652
3268	31427789	2019	Psychiatric	Alcohol intake versus 10 years previously	0.01397	357907	G	T	rs2440652
3271	31427789	2019	Skeletal	Comparative height size at age 10	0.001359	380167	G	T	rs2440652
3276	31427789	2019	Activities	Facial ageing	0.02873	354097	T	G	rs2440652
3298	31427789	2019	Psychiatric	Frequency of unenthusiasm / disinterest in last 2 weeks	0.02102	373833	T	G	rs2440652
3299	31427789	2019	Psychiatric	Frequency of tenseness / restlessness in last 2 weeks	0.01803	371869	T	G	rs2440652
3300	31427789	2019	Psychiatric	Frequency of tiredness / lethargy in last 2 weeks	0.02588	375053	T	G	rs2440652
3305	31427789	2019	Reproduction	Lifetime number of sexual partners	0.03615	316569	T	G	rs2440652
3307	31427789	2019	Activities	Overall health rating	0.02932	384850	G	T	rs2440652
3309	31427789	2019	Activities	Wears glasses or contact lenses	0.03156	386016	T	G	rs2440652
3352	31427789	2019	Psychiatric	Age started smoking in former smokers	0.006022	94891	G	T	rs2440652
3354	31427789	2019	Psychiatric	Age stopped smoking	0.02853	94873	G	T	rs2440652
3373	31427789	2019	Neurological	Knee pain for 3+ months	0.02759	81142	T	G	rs2440652
3381	31427789	2019	Cognitive	Prospective memory test - Time to answer	0.006977	128912	T	G	rs2440652
3384	31427789	2019	Environment	Non-accidental death in close genetic family	0.03763	122322	G	T	rs2440652
3397	31427789	2019	Respiratory	Shortness of breath walking on level ground	0.01979	126962	T	G	rs2440652
3409	31427789	2019	Environment	Education - Qualifications	0.04329	318526	G	T	rs2440652
3412	31427789	2019	Skeletal	Sitting height	6.167e-06	385393	G	T	rs2440652
3435	31427789	2019	Metabolic	Body Mass Index	0.001693	385336	T	G	rs2440652
3441	31427789	2019	Metabolic	Impedance measures - Body fat percentage	0.009994	379615	T	G	rs2440652
3442	31427789	2019	Metabolic	Impedance measures - Whole body fat mass	0.03159	379203	T	G	rs2440652
3445	31427789	2019	Metabolic	Impedance measures - Body Mass Index (BMI)	0.002987	379831	T	G	rs2440652
3452	31427789	2019	Metabolic	Impedance measures - Leg fat percentage (right)	0.01459	379806	T	G	rs2440652
3453	31427789	2019	Metabolic	Impedance measures - Leg fat mass (right)	0.03629	379802	T	G	rs2440652
3456	31427789	2019	Metabolic	Impedance measures - Leg fat percentage (left)	0.002251	379786	T	G	rs2440652
3457	31427789	2019	Metabolic	Impedance measures - Leg fat mass (left)	0.01934	379783	T	G	rs2440652
3460	31427789	2019	Metabolic	Impedance measures - Arm fat percentage (right)	0.01207	379752	T	G	rs2440652
3461	31427789	2019	Metabolic	Impedance measures - Arm fat mass (right)	0.03021	379725	T	G	rs2440652
3464	31427789	2019	Metabolic	Impedance measures - Arm fat percentage (left)	0.0135	379699	T	G	rs2440652
3465	31427789	2019	Metabolic	Impedance measures - Arm fat mass (left)	0.02438	379663	T	G	rs2440652
3468	31427789	2019	Metabolic	Impedance measures - Trunk fat percentage	0.04359	379600	T	G	rs2440652
3484	31427789	2019	Nutritional	Spread type: Butter/spreadable butter	0.01678	344582	G	T	rs2440652
3497	31427789	2019	Dermatological	Hair colour (natural, before greying): Light brown	0.01457	385603	G	T	rs2440652
3508	31427789	2019	Nutritional	Non-butter spread type details: Other low or reduced fat spread	0.03612	201144	T	G	rs2440652
3509	31427789	2019	Psychiatric	Reason for reducing amount of alcohol drunk: Illness or ill health	0.0377	142645	T	G	rs2440652
3537	31427789	2019	Environment	Attendance/disability/mobility allowance: Disability living allowance	0.004819	383632	T	G	rs2440652
3549	31427789	2019	Body Structures	Mouth/teeth dental problems: Dentures	0.00559	385026	T	G	rs2440652
3580	31427789	2019	Social Interactions	Social support - Leisure/social activities: Other group activity	0.04381	385280	G	T	rs2440652
3582	31427789	2019	Activities	Types of transport used (excluding work): Walk	0.03954	384551	G	T	rs2440652
3587	31427789	2019	Activities	Types of physical activity in last 4 weeks: Strenuous sports	0.00611	384450	G	T	rs2440652
3608	31427789	2019	Metabolic	Non-cancer illness code, self-reported: high cholesterol	0.03181	289307	T	G	rs2440652
3615	31427789	2019	Activities	Treatment/medication code: lansoprazole	0.03745	280443	T	G	rs2440652
3630	31427789	2019	Environment	Illnesses of father: Lung cancer	0.0319	355137	T	G	rs2440652
3648	31427789	2019	Environment	Illnesses of siblings: Heart disease	0.03497	309116	T	G	rs2440652
3673	31427789	2019	Gastrointestinal	Diagnoses - main ICD10: K57 Diverticular disease of intestine	0.0185	300791	T	G	rs2440652
3698	31427789	2019	Gastrointestinal	Diagnoses - secondary ICD10: K44 Diaphragmatic hernia	0.02703	244890	T	G	rs2440652
3699	31427789	2019	Gastrointestinal	Diagnoses - secondary ICD10: K57 Diverticular disease of intestine	0.04308	244890	T	G	rs2440652
3701	31427789	2019	Connective Tissue	Diagnoses - secondary ICD10: M19 Other and unspecified osteoarthritis	0.02984	244890	T	G	rs2440652
3702	31427789	2019	Skeletal	Diagnoses - secondary ICD10: R10 Abdominal and pelvic pain	0.03308	244890	G	T	rs2440652
3718	31427789	2019	Psychiatric	Amount of alcohol drunk on a typical drinking day	0.02852	116163	G	T	rs2440652
3720	31427789	2019	Psychiatric	Frequency of failure to fulfil normal expectations fue to drinking alcohol in last year	0.03459	69256	G	T	rs2440652
3731	31427789	2019	Psychiatric	Depression - Difficulty concentrating during worst ddepression	0.0225	63297	T	G	rs2440652
3780	31427789	2019	Psychiatric	Depression - Did your sleep change?	0.01879	61487	T	G	rs2440652
3789	30804565	2019	Psychiatric	Morningness	0.0437	345552	T	G	rs2440652
3793	30804565	2019	Psychiatric	Sleep duration	0.03775	384317	G	T	rs2440652
3797	29942085	2018	Psychiatric	Depressive affect subcluster	0.04839	357957	T	G	rs2440652
3823	26502338	2015	Skeletal	Systemic Lupus Erythematosus	0.0417682	14267	G	T	rs2440652
3850	27863252	2016	Immunological	Mean corpuscular hemoglobin concentration (two-way meta)	0.0204752	132586	T	G	rs2440652
3886	27863252	2016	Immunological	Mean corpuscular hemoglobin concentration (three-way meta)	0.02308	172851	T	G	rs2440652
3975	29304378	2018	Skeletal	Total body BMD (15-30 years old)	0.01802	4180	G	T	rs2440652
3991	29500382	2018	Psychiatric	Mood swings (MOOD)	0.04397	265382	T	G	rs2440652
4004	29513936	2018	Connective Tissue	Juvenile idiopathic arthritis with vs without uveitis	0.0224	192	G	T	rs2440652
4010	29566793	2018	Neurological	Amyotrophic lateral sclerosis	0.02897	80610	T	G	rs2440652
4032	30482948	2018	Psychiatric	Alcohol dependency (unrelated individuals)	0.03883	38686	NA	NA	rs2440652
4033	30482948	2018	Psychiatric	Alcohol dependency (unrelated genotyped individuals)	0.04529	28757	G	T	rs2440652
4034	30482948	2018	Psychiatric	Alcohol dependency (discovery)	0.0243	6280	NA	NA	rs2440652
4035	30482948	2018	Psychiatric	Alcohol dependency (unrelated individuals)	0.04637	5799	NA	NA	rs2440652
4036	30482948	2018	Psychiatric	Alcohol dependency (unrelated genotyped individuals)	0.04428	5799	T	G	rs2440652
4043	30124842	2018	Skeletal	Height	0.033	693529	G	T	rs2440652
4049	28358823	2017	Body Structures	Achilles tendon injury	0.04182	102979	NA	NA	rs2440652
4066	30038396	2018	Environment	Educational attainment	0.0112	766345	G	T	rs2440652
4072	BioRxiv: https://doi.org/10.1101/261081	2018	Activities	First PC of the four riskly behaviours	0.04134	315894	G	T	rs2440652
4074	30239722	2018	Metabolic	Body Mass Index	0.04877	806834	T	G	rs2440652
4075	30239722	2018	Metabolic	Body Mass Index (male)	0.04487	374756	T	G	rs2440652
4088	29777097	2018	Environment	Paternal history of Alzheimer's disease	0.0129688	269279	T	G	rs2440652
4095	28416822	2017	Cardiovascular	Atrial Fibrillation	0.007554	36792	G	T	rs2440652
4187	31217584	2019	Immunological	HbA1c	0.00372653	11178	T	G	rs2440652
4188	31217584	2019	Metabolic	Fasting insulin	0.0414918	21551	T	G	rs2440652
4202	31217584	2019	Metabolic	Chronic kidney disease	0.00842657	45727	T	G	rs2440652
4245	30980028	2019	Cognitive	Left handed	0.00762606	331037	G	T	rs2440652
4246	30980028	2019	Cognitive	Right handed	0.0317541	331037	T	G	rs2440652
4255	30952852	2019	Psychiatric	Sleep efficiency	0.046	84810	G	T	rs2440652
4272	30846698	2019	Psychiatric	Sleep duration	0.025	446118	G	T	rs2440652
4274	30846698	2019	Psychiatric	Short sleep	0.015	411934	T	G	rs2440652
4294	30696823	2019	Psychiatric	Chronotype	0.028	449732	T	G	rs2440652
4307	30664745	2019	Skeletal	Osteoarthritis	0.002061	455221	T	G	rs2440652
4311	30661054	2019	Gastrointestinal	Diverticular disease	0.018	451099	T	G	rs2440652
4313	30643251	2019	Psychiatric	Age of initiation of regular smoking	0.0422	632802	G	T	rs2440652
4337	30531941	2018	Psychiatric	Sleep durataion	0.039	91105	G	T	rs2440652
4338	30531941	2018	Psychiatric	Sleep durataion (conditioning sex and BMI)	0.037	91105	G	T	rs2440652
4358	30177863	2018	Gastrointestinal	Diverticular disease	0.0055939	409728	T	G	rs2440652
4363	29899525	2018	Activities	Strenuous sports or other exercises	0.04	350492	G	T	rs2440652
4364	29899525	2018	Activities	Vigorous physical activity	0.018	261055	G	T	rs2440652
4437	30053915	2018	Cell	Herpes simplex virus 2 IgG levels	0.041127	208	G	T	rs2440652
4440	30053915	2018	Cell	Hepatitis B HBc antigen IgG levels	0.0393238	504	G	T	rs2440652
4452	31676860	2019	Neurological	Left isthmus cingulate	0.03474	19629	G	T	rs2440652
4454	31676860	2019	Neurological	Left lateral orbitofrontal	0.02872	19629	G	T	rs2440652
4483	31676860	2019	Neurological	Right isthmus cingulate	0.01216	19629	G	T	rs2440652
4519	31676860	2019	Neurological	Left cerebellum exterior	0.01969	19629	T	G	rs2440652
4532	31676860	2019	Neurological	Right cerebellum exterior	0.02825	19629	T	G	rs2440652
4555	31676860	2019	Neurological	Left lateral orbitofrontal	0.03087	21821	G	T	rs2440652
4565	31676860	2019	Neurological	Left postcentral	0.03263	21821	T	G	rs2440652
4584	31676860	2019	Neurological	Right isthmus cingulate	0.01377	21821	G	T	rs2440652
4586	31676860	2019	Neurological	Right lateral orbitofrontal	0.04074	21821	G	T	rs2440652
4604	31676860	2019	Neurological	Right superior temporal	0.02636	21821	G	T	rs2440652
4656	BioRxiv: https://doi.org/10.1101/288564	2019	Neurological	Fornix (cres) / Stria terminalis fractional anisotropy	0.009946	17706	G	T	rs2440652
4676	BioRxiv: https://doi.org/10.1101/288584	2019	Neurological	External capsule axial diusivities	0.02787	17706	G	T	rs2440652
4678	BioRxiv: https://doi.org/10.1101/288586	2019	Neurological	Fornix (cres) / Stria terminalis axial diusivities	0.04754	17706	G	T	rs2440652
4680	BioRxiv: https://doi.org/10.1101/288588	2019	Neurological	Inferior fronto-occipital fasciculus axial diusivities	0.03534	17706	G	T	rs2440652
4720	BioRxiv: https://doi.org/10.1101/288628	2019	Neurological	External capsule mode of anisotropy	0.04387	17706	G	T	rs2440652
4722	BioRxiv: https://doi.org/10.1101/288630	2019	Neurological	Fornix (cres) / Stria terminalis mode of anisotropy	0.0375	17706	G	T	rs2440652
2	30478444	2019	Psychiatric	Attention deficit hyperactivity disorder	0.01976	53293	C	T	rs576557083
1181	27992416	2017	Psychiatric	Sleep duration	0.030776	111975	T	C	rs576557083
4008	29559693	2018	Skeletal	Osteoarthritis of knee (hospital diagnosed)	0.00827542	22347	C	T	rs576557083
4177	31217584	2019	Immunological	C-reactive protein	0.0235437	28520	C	T	rs576557083
4189	31217584	2019	Metabolic	Fasting glucose	0.0319326	23911	C	T	rs576557083
4477	31676860	2019	Neurological	Right caudal middle frontal	0.02859	19629	C	T	rs576557083
4523	31676860	2019	Neurological	Left putamen	0.03916	19629	C	T	rs576557083
4524	31676860	2019	Neurological	Left pallidum	0.007076	19629	C	T	rs576557083
4535	31676860	2019	Neurological	Right caudate	0.04425	19629	C	T	rs576557083
4537	31676860	2019	Neurological	Right pallidum	0.001928	19629	C	T	rs576557083
4578	31676860	2019	Neurological	Right caudal middle frontal	0.02845	21821	C	T	rs576557083
4624	31676860	2019	Neurological	Left putamen	0.02891	21821	C	T	rs576557083
4625	31676860	2019	Neurological	Left pallidum	0.003793	21821	C	T	rs576557083
4628	31676860	2019	Neurological	Left accumbens area	0.03396	21821	C	T	rs576557083
4636	31676860	2019	Neurological	Right caudate	0.0206	21821	C	T	rs576557083
4638	31676860	2019	Neurological	Right pallidum	0.0007024	21821	C	T	rs576557083
4641	31676860	2019	Neurological	Right accumbens area	0.02183	21821	C	T	rs576557083
4678	BioRxiv: https://doi.org/10.1101/288586	2019	Neurological	Fornix (cres) / Stria terminalis axial diusivities	0.04257	17706	T	C	rs576557083
4680	BioRxiv: https://doi.org/10.1101/288588	2019	Neurological	Inferior fronto-occipital fasciculus axial diusivities	0.02431	17706	T	C	rs576557083
4713	BioRxiv: https://doi.org/10.1101/288621	2019	Neurological	Anterior corona radiata mode of anisotropy	0.004725	17706	T	C	rs576557083
4722	BioRxiv: https://doi.org/10.1101/288630	2019	Neurological	Fornix (cres) / Stria terminalis mode of anisotropy	0.03781	17706	T	C	rs576557083
41	27046643	2016	Environment	Educational attainment	0.0287901	111114	A	G	rs647800
46	28196072	2017	Dermatological	Baldness	0.0344388	52874	G	A	rs647800
53	27225129	2016	Environment	Educational attainment	0.003425	328917	A	G	rs647800
63	28436984	2017	Reproduction	Age at menarche	0.022	252514	A	G	rs647800
94	27680694	2016	Metabolic	Birth weight	0.046	143677	G	A	rs647800
95	27680694	2016	Metabolic	Birth weight	0.024	153781	G	A	rs647800
108	26343387	2015	Cardiovascular	Coronary artery disease	0.0030588	184305	G	A	rs647800
210	28604731	2017	Neurological	Insomnia	0.0170633	113006	G	A	rs647800
852	27005778	2016	Metabolic	Alanine	0.013495	24796	G	A	rs647800
855	27005778	2016	Metabolic	ApoB	9.11e-05	20690	G	A	rs647800
865	27005778	2016	Metabolic	Esterified cholesterol	0.017462	13497	G	A	rs647800
868	27005778	2016	Metabolic	OmegaL6 fatty acids	0.009395	13506	G	A	rs647800
870	27005778	2016	Metabolic	Free cholesterol	0.023066	13497	G	A	rs647800
874	27005778	2016	Metabolic	Glycine	0.010809	18734	A	G	rs647800
875	27005778	2016	Metabolic	Glycoprotein acetyls, mainly a1Lacid glycoprotein	0.000139	19270	G	A	rs647800
879	27005778	2016	Metabolic	Total cholesterol in IDL	1.44e-05	19273	G	A	rs647800
880	27005778	2016	Metabolic	Free cholesterol in IDL	9.29e-05	21559	G	A	rs647800
881	27005778	2016	Metabolic	Total lipids in IDL	3.72e-05	19273	G	A	rs647800
882	27005778	2016	Metabolic	Concentration of IDL particles	7.34e-05	19273	G	A	rs647800
883	27005778	2016	Metabolic	Phospholipids in IDL	0.00015	21559	G	A	rs647800
884	27005778	2016	Metabolic	Triglycerides in IDL	0.005329	19273	G	A	rs647800
892	27005778	2016	Metabolic	Total cholesterol in large LDL	8.07e-05	21552	G	A	rs647800
893	27005778	2016	Metabolic	Cholesterol esters in large LDL	0.000178	19273	G	A	rs647800
894	27005778	2016	Metabolic	Free cholesterol in large LDL	0.000143	21555	G	A	rs647800
895	27005778	2016	Metabolic	Total lipids in large LDL	0.000315	19273	G	A	rs647800
896	27005778	2016	Metabolic	Concentration of large LDL particles	0.000401	19273	G	A	rs647800
897	27005778	2016	Metabolic	Phospholipids in large LDL	0.000127	21550	G	A	rs647800
899	27005778	2016	Metabolic	Cholesterol esters in large VLDL	0.038275	18960	G	A	rs647800
901	27005778	2016	Metabolic	Total lipids in large VLDL	0.028089	18960	G	A	rs647800
902	27005778	2016	Metabolic	Concentration of large VLDL particles	0.041304	18960	G	A	rs647800
903	27005778	2016	Metabolic	Phospholipids in large VLDL	0.015416	21239	G	A	rs647800
905	27005778	2016	Metabolic	18:2, linoleic acid (LA)	0.005203	13527	G	A	rs647800
907	27005778	2016	Metabolic	Total cholesterol in LDL	0.000371	21559	G	A	rs647800
916	27005778	2016	Metabolic	Total cholesterol in medium LDL	0.002549	21559	G	A	rs647800
917	27005778	2016	Metabolic	Cholesterol esters in medium LDL	0.000772	19273	G	A	rs647800
918	27005778	2016	Metabolic	Total lipids in medium LDL	0.001402	19273	G	A	rs647800
919	27005778	2016	Metabolic	Concentration of medium LDL particles	0.001391	19273	G	A	rs647800
920	27005778	2016	Metabolic	Phospholipids in medium LDL	0.000495	21558	G	A	rs647800
921	27005778	2016	Metabolic	Total cholesterol in medium VLDL	0.002549	21551	G	A	rs647800
922	27005778	2016	Metabolic	Cholesterol esters in medium VLDL	0.000393	19273	G	A	rs647800
923	27005778	2016	Metabolic	Free cholesterol in medium VLDL	0.014074	21240	G	A	rs647800
924	27005778	2016	Metabolic	Total lipids in medium VLDL	0.025175	19273	G	A	rs647800
925	27005778	2016	Metabolic	Concentration of medium VLDL particles	0.03814	19273	G	A	rs647800
926	27005778	2016	Metabolic	Phospholipids in medium VLDL	0.023097	21240	G	A	rs647800
936	27005778	2016	Metabolic	Total cholesterol in small LDL	0.003788	21556	G	A	rs647800
937	27005778	2016	Metabolic	Total lipids in small LDL	0.002334	19273	G	A	rs647800
938	27005778	2016	Metabolic	Concentration of small LDL particles	0.001243	19273	G	A	rs647800
939	27005778	2016	Metabolic	Total cholesterol in small VLDL	0.000399	21557	G	A	rs647800
940	27005778	2016	Metabolic	Free cholesterol in small VLDL	0.002048	21559	G	A	rs647800
941	27005778	2016	Metabolic	Total lipids in small VLDL	0.00316	19273	G	A	rs647800
942	27005778	2016	Metabolic	Concentration of small VLDL particles	0.009047	19273	G	A	rs647800
943	27005778	2016	Metabolic	Phospholipids in small VLDL	0.003122	21551	G	A	rs647800
945	27005778	2016	Metabolic	Serum total cholesterol	0.000122	21491	G	A	rs647800
946	27005778	2016	Metabolic	Serum total triglycerides	0.031102	21545	G	A	rs647800
948	27005778	2016	Metabolic	Total fatty acids	0.040853	13505	G	A	rs647800
960	27005778	2016	Metabolic	Triglycerides in very large HDL	0.02335	21536	G	A	rs647800
962	27005778	2016	Metabolic	Concentration of very large VLDL particles	0.028816	18960	G	A	rs647800
965	27005778	2016	Metabolic	Total lipids in very small VLDL	6.49e-05	19273	G	A	rs647800
966	27005778	2016	Metabolic	Concentration of very small VLDL particles	0.000147	19273	G	A	rs647800
967	27005778	2016	Metabolic	Phospholipids in very small VLDL	0.000145	19273	G	A	rs647800
968	27005778	2016	Metabolic	Triglycerides in very small VLDL	0.005879	19273	G	A	rs647800
970	27005778	2016	Metabolic	Concentration of chylomicrons and extremely large VLDL particles	0.020488	18960	G	A	rs647800
983	27989323	2017	Immunological	Interleukin-13	0.01183	3557	G	A	rs647800
989	27989323	2017	Immunological	Interleukin-2	0.04797	3475	G	A	rs647800
1012	27989323	2017	Immunological	TNF-related apoptosis inducing ligand	0.001106	8186	A	G	rs647800
1142	27494321	2016	Psychiatric	Sleep duration	0.049	128266	A	G	rs647800
1178	27992416	2017	Neurological	Insomnia	0.030457	59128	G	A	rs647800
1181	27992416	2017	Psychiatric	Sleep duration	0.01484	111975	A	G	rs647800
3188	31427789	2019	Cardiovascular	Pulse rate (automated reading)	0.01318	361411	A	G	rs647800
3190	31427789	2019	Mortality	Number of self-reported non-cancer illnesses	0.04353	386581	G	A	rs647800
3193	31427789	2019	Social Interactions	Number in household	0.01143	384133	A	G	rs647800
3209	31427789	2019	Activities	Duration of vigorous activity	0.02785	210896	G	A	rs647800
3216	31427789	2019	Social Interactions	Frequency of friend/family visits	0.007209	383941	G	A	rs647800
3228	31427789	2019	Psychiatric	Sleep duration	0.02225	384225	A	G	rs647800
3233	31427789	2019	Psychiatric	Snoring	0.0002374	359498	A	G	rs647800
3254	31427789	2019	Nutritional	Salt added to food	0.002915	386322	A	G	rs647800
3257	31427789	2019	Nutritional	Hot drink temperature	0.002528	382329	G	A	rs647800
3260	31427789	2019	Nutritional	Variation in diet	0.04457	384869	G	A	rs647800
3272	31427789	2019	Cognitive	Handedness (chirality/laterality)	0.009386	386276	G	A	rs647800
3274	31427789	2019	Dermatological	Ease of skin tanning	0.01464	378364	G	A	rs647800
3279	31427789	2019	Mortality	Father's age at death	0.03353	283990	A	G	rs647800
3304	31427789	2019	Reproduction	Age first had sexual intercourse	0.01946	339614	A	G	rs647800
3309	31427789	2019	Activities	Wears glasses or contact lenses	0.005246	386016	G	A	rs647800
3320	31427789	2019	Respiratory	Chest pain or discomfort	0.03456	382525	A	G	rs647800
3321	31427789	2019	Activities	Ever had bowel cancer screening	0.01162	380208	A	G	rs647800
3326	31427789	2019	Social Interactions	Number of children fathered (male)	0.01842	176258	A	G	rs647800
3365	31427789	2019	Neurological	Back pain for 3+ months	0.03313	97524	G	A	rs647800
3379	31427789	2019	Cardiovascular	Diastolic Blood Pressure (automated reading)	8.872e-05	361411	A	G	rs647800
3382	31427789	2019	Cognitive	Prospective memory test - Duration screen displayed	0.02636	128912	G	A	rs647800
3383	31427789	2019	Cognitive	Prospective memory test - Number of attempts	0.02595	128912	G	A	rs647800
3384	31427789	2019	Environment	Non-accidental death in close genetic family	0.02476	122322	G	A	rs647800
3400	31427789	2019	Ear, Nose, Throat	Noisy workplace	0.04987	128091	A	G	rs647800
3401	31427789	2019	Ear, Nose, Throat	Loud music exposure frequency	0.03853	127474	A	G	rs647800
3424	31427789	2019	Cognitive	Symbol digit substitution test - Number of symbol digit matches made correctly	0.0392	95669	A	G	rs647800
3432	31427789	2019	Cognitive	Symbol digit substitution test - Number of symbol digit matches attempted	0.01889	95669	A	G	rs647800
3434	31427789	2019	Cognitive	Numeric memory test - Maximum digits remembered correctly	0.000565	89799	A	G	rs647800
3448	31427789	2019	Metabolic	Impedance measures - Impedance of leg (right)	0.02069	379813	A	G	rs647800
3449	31427789	2019	Metabolic	Impedance measures - Impedance of leg (left)	0.0004662	379807	A	G	rs647800
3450	31427789	2019	Metabolic	Impedance measures - Impedance of arm (right)	1.916e-06	379786	G	A	rs647800
3451	31427789	2019	Metabolic	Impedance measures - Impedance of arm (left)	1.641e-05	379803	G	A	rs647800
3458	31427789	2019	Metabolic	Impedance measures - Leg fat-free mass (left)	0.04943	379766	G	A	rs647800
3459	31427789	2019	Metabolic	Impedance measures - Leg predicted mass (left)	0.0419	379761	G	A	rs647800
3460	31427789	2019	Metabolic	Impedance measures - Arm fat percentage (right)	0.001081	379752	G	A	rs647800
3462	31427789	2019	Metabolic	Impedance measures - Arm fat-free mass (right)	0.0181	379723	A	G	rs647800
3463	31427789	2019	Metabolic	Impedance measures - Arm predicted mass (right)	0.0184	379716	A	G	rs647800
3464	31427789	2019	Metabolic	Impedance measures - Arm fat percentage (left)	0.004102	379699	G	A	rs647800
3468	31427789	2019	Metabolic	Impedance measures - Trunk fat percentage	0.02584	379600	G	A	rs647800
3480	31427789	2019	Nutritional	Milk type used: Full cream	0.01643	373135	A	G	rs647800
3485	31427789	2019	Nutritional	Bread type: White	0.04448	372617	G	A	rs647800
3486	31427789	2019	Nutritional	Bread type: Brown	0.02515	372617	A	G	rs647800
3492	31427789	2019	Nutritional	Coffee type: Decaffeinated coffee (any type)	0.02439	303811	G	A	rs647800
3493	31427789	2019	Nutritional	Coffee type: Instant coffee	0.02478	303811	A	G	rs647800
3501	31427789	2019	Dermatological	Male-specific factors - Hair/balding pattern: Pattern 2	0.004531	176380	A	G	rs647800
3504	31427789	2019	Nutritional	Non-butter spread type details: Flora Pro-Active or Benecol	0.03453	201144	G	A	rs647800
3505	31427789	2019	Nutritional	Non-butter spread type details: Soft (tub) margarine	0.02742	201144	A	G	rs647800
3518	31427789	2019	Social Interactions	How are people in household related to participant: Son and/or daughter (include step-children)	0.0005034	312871	A	G	rs647800
3551	31427789	2019	Cardiovascular	Vascular/heart problems diagnosed by doctor: High blood pressure	0.0001136	385699	A	G	rs647800
3552	31427789	2019	Respiratory	Blood clot, DVT, bronchitis, emphysema, asthma, rhinitis, eczema, allergy diagnosed by doctor: Asthma	0.009167	385822	G	A	rs647800
3553	31427789	2019	Respiratory	Blood clot, DVT, bronchitis, emphysema, asthma, rhinitis, eczema, allergy diagnosed by doctor: Hayfever, allergic rhinitis or eczema	1.084e-05	385822	G	A	rs647800
3554	31427789	2019	Activities	Medication for cholesterol, blood pressure, diabetes, or take exogenous hormones: Cholesterol lowering medication	0.009431	207533	G	A	rs647800
3555	31427789	2019	Activities	Medication for cholesterol, blood pressure, diabetes, or take exogenous hormones: Blood pressure medication	6.087e-05	207533	A	G	rs647800
3561	31427789	2019	Activities	Medication for pain relief, constipation, heartburn: Laxatives (e.g. Dulcolax, Senokot)	0.03298	382089	A	G	rs647800
3573	31427789	2019	Neurological	Pain type(s) experienced in last month: Stomach or abdominal pain	0.04613	385698	A	G	rs647800
3575	31427789	2019	Neurological	Pain type(s) experienced in last month: Knee pain	0.02136	385698	G	A	rs647800
3578	31427789	2019	Social Interactions	Social support - Leisure/social activities: Religious group	0.02137	385280	A	G	rs647800
3590	31427789	2019	Activities	Medication for cholesterol, blood pressure or diabetes: Cholesterol lowering medication	0.004936	176050	G	A	rs647800
3597	31427789	2019	Cardiovascular	Non-cancer illness code, self-reported: hypertension	1.436e-06	289307	A	G	rs647800
3599	31427789	2019	Respiratory	Non-cancer illness code, self-reported: asthma	0.01222	289307	G	A	rs647800
3608	31427789	2019	Metabolic	Non-cancer illness code, self-reported: high cholesterol	0.0003591	289307	G	A	rs647800
3621	31427789	2019	Activities	Treatment/medication code: metformin	0.03772	280443	G	A	rs647800
3623	31427789	2019	Activities	Treatment/medication code: atorvastatin	0.001345	280443	G	A	rs647800
3628	31427789	2019	Environment	Illnesses of father: Heart disease	0.0001633	355137	G	A	rs647800
3630	31427789	2019	Environment	Illnesses of father: Lung cancer	0.006681	355137	A	G	rs647800
3645	31427789	2019	Environment	Illnesses of mother: Diabetes	0.02419	367939	G	A	rs647800
3646	31427789	2019	Environment	Illnesses of mother: Alzheimer's disease/dementia	0.04578	367939	G	A	rs647800
3648	31427789	2019	Environment	Illnesses of siblings: Heart disease	0.02	309116	G	A	rs647800
3666	31427789	2019	Neoplasms	Diagnoses - main ICD10: D12 Benign neoplasm of colon, rectum, anus and anal canal	0.01938	300791	A	G	rs647800
3670	31427789	2019	Gastrointestinal	Diagnoses - main ICD10: K29 Gastritis and duodenitis	0.03261	300791	A	G	rs647800
3671	31427789	2019	Gastrointestinal	Diagnoses - main ICD10: K40 Inguinal hernia	0.02141	300791	A	G	rs647800
3673	31427789	2019	Gastrointestinal	Diagnoses - main ICD10: K57 Diverticular disease of intestine	2.38e-06	300791	A	G	rs647800
3674	31427789	2019	Gastrointestinal	Diagnoses - main ICD10: K62 Other diseases of anus and rectum	0.04784	300791	A	G	rs647800
3681	31427789	2019	Respiratory	Diagnoses - main ICD10: R07 Pain in throat and chest	0.01394	300791	G	A	rs647800
3691	31427789	2019	Cardiovascular	Diagnoses - secondary ICD10: I10 Essential (primary) hypertension	0.001812	244890	A	G	rs647800
3699	31427789	2019	Gastrointestinal	Diagnoses - secondary ICD10: K57 Diverticular disease of intestine	0.0001128	244890	A	G	rs647800
3703	31427789	2019	Mortality	Diagnoses - secondary ICD10: Y83 Surgical operation and other surgical procedures as the cause of abnormal reaction of the patient, or later complication, without mention of misadventure at the time of the procedure	0.04124	244890	G	A	rs647800
3707	31427789	2019	Mortality	Diagnoses - secondary ICD10: Z72 Problems related to lifestyle	0.03522	244890	A	G	rs647800
3710	31427789	2019	Mortality	Diagnoses - secondary ICD10: Z85 Personal history of malignant neoplasm	0.03551	244890	G	A	rs647800
3711	31427789	2019	Mortality	Diagnoses - secondary ICD10: Z86 Personal history of certain other diseases	0.02665	244890	G	A	rs647800
3715	31427789	2019	Mortality	Diagnoses - secondary ICD10: Z92 Personal history of medical treatment	0.002126	244890	G	A	rs647800
3735	31427789	2019	Psychiatric	Depression - Frequency of depressed days during worst episode of depression	0.001871	69606	A	G	rs647800
3769	31427789	2019	Psychiatric	Anxiety - Recent restlessness	0.0289	126513	G	A	rs647800
3781	31427789	2019	Psychiatric	Depression - Trouble falling asleep	0.04497	48926	A	G	rs647800
3784	31427789	2019	Psychiatric	Depression - Weight change during worst episode of depression	0.04417	57130	G	A	rs647800
3793	30804565	2019	Psychiatric	Sleep duration	0.01712	384317	A	G	rs647800
3794	30804565	2019	Psychiatric	Snoring	0.0001567	359916	A	G	rs647800
3832	27723757	2016	Dermatological	Vitiligo	0.043	44266	G	A	rs647800
3836	27863252	2016	Immunological	Sum basophil neutrophil count (two-way meta)	5.85717e-05	131031	A	G	rs647800
3837	27863252	2016	Immunological	Sum eosinophil basophil count (two-way meta)	8.28274e-05	131557	A	G	rs647800
3838	27863252	2016	Immunological	Eosinophil count (two-way meta)	0.0003583	131999	A	G	rs647800
3841	27863252	2016	Immunological	Granulocyte count (two-way meta)	4.25189e-05	130875	A	G	rs647800
3842	27863252	2016	Immunological	Granulocyte percentage of myeloid white cells (two-way meta)	0.0060447	130543	G	A	rs647800
3843	27863252	2016	Immunological	Hematocrit (two-way meta)	4.64009e-08	132699	A	G	rs647800
3844	27863252	2016	Immunological	Hemoglobin concentration (two-way meta)	2.33246e-08	132596	A	G	rs647800
3848	27863252	2016	Immunological	Lymphocyte count (two-way meta)	0.000323673	132452	A	G	rs647800
3853	27863252	2016	Immunological	Monocyte count (two-way meta)	5.50712e-13	131544	A	G	rs647800
3854	27863252	2016	Immunological	Monocyte percentage of white cells (two-way meta)	0.000149003	131305	A	G	rs647800
3855	27863252	2016	Immunological	Mean platelet volume (two-way meta)	0.0135951	127230	G	A	rs647800
3856	27863252	2016	Immunological	Myeloid white cell count (two-way meta)	3.88927e-06	130268	A	G	rs647800
3857	27863252	2016	Immunological	Sum neutrophil eosinophil count (two-way meta)	3.67907e-05	131409	A	G	rs647800
3859	27863252	2016	Immunological	Neutrophil count (two-way meta)	5.68622e-05	131564	A	G	rs647800
3861	27863252	2016	Immunological	Plateletcrit (two-way meta)	0.0236266	127033	G	A	rs647800
3862	27863252	2016	Immunological	Platelet distribution width (two-way meta)	0.000450656	127171	A	G	rs647800
3864	27863252	2016	Immunological	Red blood cell count (two-way meta)	0.000154258	132690	A	G	rs647800
3868	27863252	2016	Immunological	White blood cell count (two-way meta)	2.41684e-07	131969	A	G	rs647800
3869	27863252	2016	Immunological	Basophil count (three-way meta)	0.01197	171846	A	G	rs647800
3872	27863252	2016	Immunological	Sum basophil neutrophil count (three-way meta)	4.776e-05	170143	A	G	rs647800
3873	27863252	2016	Immunological	Sum eosinophil basophil count (three-way meta)	5.063e-05	171771	A	G	rs647800
3874	27863252	2016	Immunological	Eosinophil count (three-way meta)	0.0003086	172275	A	G	rs647800
3877	27863252	2016	Immunological	Granulocyte count (three-way meta)	3.046e-05	169822	A	G	rs647800
3878	27863252	2016	Immunological	Granulocyte percentage of myeloid white cells (three-way meta)	0.01314	169545	G	A	rs647800
3879	27863252	2016	Immunological	Hematocrit (three-way meta)	9.197e-13	173039	A	G	rs647800
3880	27863252	2016	Immunological	Hemoglobin concentration (three-way meta)	8.127e-12	172925	A	G	rs647800
3884	27863252	2016	Immunological	Lymphocyte count (three-way meta)	0.0001584	171643	A	G	rs647800
3889	27863252	2016	Immunological	Monocyte count (three-way meta)	4.117e-12	170721	A	G	rs647800
3890	27863252	2016	Immunological	Monocyte percentage of white cells (three-way meta)	0.0008296	170494	A	G	rs647800
3891	27863252	2016	Immunological	Mean platelet volume (three-way meta)	0.03613	164454	G	A	rs647800
3892	27863252	2016	Immunological	Myeloid white cell count (three-way meta)	3.629e-06	169219	A	G	rs647800
3893	27863252	2016	Immunological	Sum neutrophil eosinophil count (three-way meta)	3.209e-05	170384	A	G	rs647800
3895	27863252	2016	Immunological	Neutrophil count (three-way meta)	5.637e-05	170702	A	G	rs647800
3897	27863252	2016	Immunological	Plateletcrit (three-way meta)	0.009123	164339	G	A	rs647800
3898	27863252	2016	Immunological	Platelet distribution width (three-way meta)	0.001429	164433	A	G	rs647800
3900	27863252	2016	Immunological	Red blood cell count (three-way meta)	3.605e-08	172952	A	G	rs647800
3904	27863252	2016	Immunological	White blood cell count (three-way meta)	1.235e-07	172435	A	G	rs647800
3905	28073927	2017	Ophthalmological	Intraocular pressure	0.003603	37930	G	A	rs647800
3907	28073927	2017	Ophthalmological	Intraocular pressure	0.002568	8352	G	A	rs647800
3908	28073927	2017	Ophthalmological	Vertical cup-disc ratio	0.02354	32272	G	A	rs647800
3910	28073927	2017	Ophthalmological	Vertical cup-disc ratio	0.002987	8373	G	A	rs647800
3911	28073927	2017	Ophthalmological	Cup area	0.00124	29817	G	A	rs647800
3912	28073927	2017	Ophthalmological	Cup area	0.012	22484	G	A	rs647800
3913	28073927	2017	Ophthalmological	Cup area	0.03334	7333	G	A	rs647800
3925	28714975	2017	Cardiovascular	Coronary artery disease (SOFT definition including angina)	0.030774	148815	G	A	rs647800
3979	28869591	2017	Skeletal	Estimated BMD	0.0027	142487	A	G	rs647800
3983	29358691	2018	Endocrine	Type 2 Diabetes	0.0001903	70127	G	A	rs647800
4008	29559693	2018	Skeletal	Osteoarthritis of knee (hospital diagnosed)	0.028772	22347	G	A	rs647800
4045	30054458	2018	Endocrine	Type 2 Diabetes	0.0004569	659256	G	A	rs647800
4069	BioRxiv: https://doi.org/10.1101/261081	2018	Psychiatric	Drinks per week	0.01995	414343	G	A	rs647800
4077	30239722	2018	Metabolic	Waist-hip ratio	0.03188	697734	G	A	rs647800
4078	30239722	2018	Metabolic	Waist-hip ratio (male)	0.001156	316772	G	A	rs647800
4081	30239722	2018	Metabolic	Waist-hip ratio (adjusted for BMI, male)	0.005494	315284	G	A	rs647800
4083	28566273	2017	Endocrine	Type 2 Diabetes	0.0077	159208	G	A	rs647800
4085	30297969	2018	Endocrine	Type 2 Diabetes	0.00096	898130	G	A	rs647800
4088	29777097	2018	Environment	Paternal history of Alzheimer's disease	0.0268287	269279	A	G	rs647800
4097	29471430	2018	Neoplasms	Colorectal cancer	0.0242	33870	A	G	rs647800
4098	29403010	2018	Metabolic	Total cholesterol	3.293e-10	128305	G	A	rs647800
4100	29403010	2018	Metabolic	Low-density-lipoprotein cholesterol	0.0001775	72866	G	A	rs647800
4103	29403010	2018	Hematological	Hemoglobin A1c	0.00135	42790	G	A	rs647800
4104	29403010	2018	Metabolic	Total protein	0.0005638	113509	G	A	rs647800
4106	29403010	2018	Metabolic	Non-albumin protein	8.201e-07	98538	G	A	rs647800
4107	29403010	2018	Metabolic	Albumin/globulin ratio	2.891e-06	98626	A	G	rs647800
4110	29403010	2018	Metabolic	Estimated glomerular filtration rate	0.03905	143658	G	A	rs647800
4112	29403010	2018	Metabolic	Sodium	0.01849	127304	A	G	rs647800
4119	29403010	2018	Metabolic	Aspartate aminotransferase	0.004109	134154	A	G	rs647800
4120	29403010	2018	Metabolic	Alanine aminotransferase	0.0002951	134182	G	A	rs647800
4122	29403010	2018	Metabolic	Gamma-glutamyl transferase	0.01176	118309	G	A	rs647800
4123	29403010	2018	Metabolic	Activated partial thromboplastin time	2.294e-43	37767	A	G	rs647800
4126	29403010	2018	Metabolic	Creatine kinase	1.529e-05	106080	G	A	rs647800
4127	29403010	2018	Metabolic	Lactate dehydrogenase	7.039e-05	126319	G	A	rs647800
4129	29403010	2018	Immunological	White blood cell count	5.068e-05	107964	A	G	rs647800
4133	29403010	2018	Immunological	Monocyte count	2.753e-05	62076	A	G	rs647800
4134	29403010	2018	Immunological	Lymphocyte count	2.832e-05	62076	A	G	rs647800
4135	29403010	2018	Immunological	Red blood cell count	0.0008635	108794	A	G	rs647800
4136	29403010	2018	Hematological	Hemoglobin	0.0004261	108769	A	G	rs647800
4137	29403010	2018	Immunological	Hematocrit	1.585e-06	108757	A	G	rs647800
4138	29403010	2018	Immunological	Mean corpuscular volume	0.001034	108256	A	G	rs647800
4140	29403010	2018	Immunological	Mean corpuscular hemoglobin concentration	0.0002948	108728	G	A	rs647800
4141	29403010	2018	Immunological	Platelet count	0.00118	108208	A	G	rs647800
4143	29403010	2018	Cardiovascular	Diastolic Blood Pressure	0.03767	136615	A	G	rs647800
4144	29403010	2018	Cardiovascular	Mean arterial pressure	0.03711	136482	A	G	rs647800
4175	30048462	2018	Skeletal	Heel bone mineral density	1.1e-07	394929	A	G	rs647800
4176	30718926	2019	Endocrine	Type 2 Diabetes	0.0008908	191764	G	A	rs647800
4178	31217584	2019	Immunological	White blood cells	0.00868733	28608	A	G	rs647800
4184	31217584	2019	Metabolic	Total cholesterol	0.0250288	33185	G	A	rs647800
4186	31217584	2019	Nutritional	Coffee cups per day	0.00939447	35902	G	A	rs647800
4187	31217584	2019	Immunological	HbA1c	0.0379386	11178	G	A	rs647800
4191	31217584	2019	Cardiovascular	QT interval	0.0368635	17348	G	A	rs647800
4197	31217584	2019	Metabolic	Waist-hip ratio	0.00287782	33904	G	A	rs647800
4198	31217584	2019	Metabolic	Waist-hip ratio (male)	0.0100411	24838	G	A	rs647800
4205	31152163	2019	Metabolic	Estimated glomerular filtration rate	0.003818	765348	G	A	rs647800
4206	31152163	2019	Metabolic	Estimated glomerular filtration rate	0.001308	567460	G	A	rs647800
4207	31152163	2019	Metabolic	Blood urea nitrogen	0.01597	416178	G	A	rs647800
4208	31152163	2019	Metabolic	Blood urea nitrogen	0.0008807	243031	G	A	rs647800
4209	31152163	2019	Metabolic	Chronic kidney disease	0.03802	625219	A	G	rs647800
4210	31152163	2019	Metabolic	Chronic kidney disease	0.01721	480698	A	G	rs647800
4211	31070104	2019	Metabolic	Glycine level	0.000889	30118	A	G	rs647800
4212	31070104	2019	Metabolic	Glycine level (male)	0.007603	19112	A	G	rs647800
4213	31070104	2019	Metabolic	Glycine level (female)	0.044949	11006	A	G	rs647800
4215	31015462	2019	Metabolic	Estimated glomerular filtration rate	0.03447	350504	G	A	rs647800
4217	31015401	2019	Environmental	Drugs used in diabetes	0.039	305913	G	A	rs647800
4218	31015401	2019	Environmental	Antithrombotic agents	0.0054	153639	G	A	rs647800
4221	31015401	2019	Environmental	Diuretics	0.016	229086	A	G	rs647800
4225	31015401	2019	Environmental	HMG CoA reductase inhibitors	0.00049	290385	G	A	rs647800
4227	31015401	2019	Environmental	Immunosuppressants	0.038	272602	G	A	rs647800
4245	30980028	2019	Cognitive	Left handed	0.00117193	331037	G	A	rs647800
4246	30980028	2019	Cognitive	Right handed	0.00118468	331037	A	G	rs647800
4264	30946743	2019	Connective Tissue	Ankylosing spondylitis	0.0148	2012	G	A	rs647800
4272	30846698	2019	Psychiatric	Sleep duration	0.016	446118	A	G	rs647800
4275	30837465	2019	Metabolic	Glycine level	0.0004914	80003	A	G	rs647800
4278	30804560	2019	Respiratory	FEV1	0.002699	400102	A	G	rs647800
4279	30804560	2019	Respiratory	FVC	0.044	400102	A	G	rs647800
4280	30804560	2019	Respiratory	FEV1/FVC ratio	0.00585	400102	A	G	rs647800
4281	30804560	2019	Respiratory	PEF	4.47e-06	345265	A	G	rs647800
4282	30804560	2019	Respiratory	FEV1	0.000604	321047	A	G	rs647800
4283	30804560	2019	Respiratory	FVC	0.0121	321047	A	G	rs647800
4284	30804560	2019	Respiratory	FEV1/FVC ratio	0.00637	321047	A	G	rs647800
4285	30804560	2019	Respiratory	PEF	1.04e-05	321047	A	G	rs647800
4297	30677029	2019	Metabolic	Extreme obesity (childhood)	0.01723	7916	G	A	rs647800
4303	30664634	2019	Metabolic	Legs-leg fat ratio (male)	1.681e-08	167431	A	G	rs647800
4305	30664634	2019	Metabolic	Trunk-trunk fat ratio (male)	5.633e-07	167431	G	A	rs647800
4311	30661054	2019	Gastrointestinal	Diverticular disease	4.7e-07	451099	A	G	rs647800
4328	30598549	2018	Skeletal	Estimated bone mineral density from heel ultrasounds	2.4e-06	426824	A	G	rs647800
4329	30598549	2018	Body Structures	Fractures	0.0025	426795	G	A	rs647800
4349	30586722	2018	Cardiovascular	Heart failure	0.000112819	394156	G	A	rs647800
4358	30177863	2018	Gastrointestinal	Diverticular disease	5.6498e-07	409728	A	G	rs647800
4369	30367059	2018	Endocrine	Thyroid-stimulating hormone	2.465e-08	54288	G	A	rs647800
4370	30367059	2018	Endocrine	Thyroid-stimulating hormone (male)	0.0016	24618	G	A	rs647800
4371	30367059	2018	Endocrine	Thyroid-stimulating hormone (female)	1.418e-07	30236	G	A	rs647800
4376	30367059	2018	Endocrine	Hypothyroidism	0.01154	53423	G	A	rs647800
4377	30940143	2019	Cardiovascular	Resting heart rate	0.037	458969	A	G	rs647800
4378	30940143	2019	Cardiovascular	High blood pressure	6.2e-05	458554	A	G	rs647800
4416	30053915	2018	Immunological	Toxoplasmosis seropositivity	0.0433701	1000	G	A	rs647800
4433	30053915	2018	Cell	Mumps IgG levels	0.0241476	921	A	G	rs647800
4438	30053915	2018	Cell	Helicobacter pylori IgG levels	0.0171376	175	A	G	rs647800
4460	31676860	2019	Neurological	Left pars opercularis	0.02674	19629	G	A	rs647800
4490	31676860	2019	Neurological	Right paracentral	0.02977	19629	A	G	rs647800
4573	31676860	2019	Neurological	Left superior temporal	0.0357	21821	G	A	rs647800
4577	31676860	2019	Neurological	Right caudal anterior cingulate	0.02134	21821	G	A	rs647800
4620	31676860	2019	Neurological	Left cerebellum exterior	0.02376	21821	G	A	rs647800
4633	31676860	2019	Neurological	Right cerebellum exterior	0.02703	21821	G	A	rs647800
4682	BioRxiv: https://doi.org/10.1101/288590	2019	Neurological	Posterior limb of internal capsule axial diusivities	0.01433	17706	G	A	rs647800
4688	BioRxiv: https://doi.org/10.1101/288596	2019	Neurological	Superior longitudinal fasciculus axial diusivities	0.02308	17706	G	A	rs647800
4695	BioRxiv: https://doi.org/10.1101/288603	2019	Neurological	Cingulum (cingulate gyrus) mean diusivities	0.02182	17706	G	A	rs647800
4706	BioRxiv: https://doi.org/10.1101/288614	2019	Neurological	Retrolenticular part of internal capsule mean diusivities	0.02912	17706	G	A	rs647800
4726	BioRxiv: https://doi.org/10.1101/288634	2019	Neurological	Posterior limb of internal capsule mode of anisotropy	0.04265	17706	G	A	rs647800
2	30478444	2019	Psychiatric	Attention deficit hyperactivity disorder	6.233e-05	53293	C	A	rs3934992
3	30478444	2019	Psychiatric	Attention deficit hyperactivity disorder	0.0005396	55374	C	A	rs3934992
23	26176920	2015	Psychiatric	Major depressive disorder (females)	0.04625	10640	A	C	rs3934992
34	24162737	2013	Neurological	Alzheimer's disease	0.03747	54162	C	A	rs3934992
929	27005778	2016	Metabolic	Other polyunsaturated fatty acids than 18:2	0.032955	13549	C	A	rs3934992
988	27989323	2017	Immunological	Interleukin-1 receptor antagonist	0.0442	3638	C	A	rs3934992
997	27989323	2017	Immunological	Interferon gamma-induced protein 10 (CXCL10)	0.02668	3685	A	C	rs3934992
1144	28490609	2017	Metabolic	Disposition index (adjusted for BMI)	0.04815	5567	C	A	rs3934992
1176	27992416	2017	Psychiatric	Excessive daytime sleepness (male)	0.02143	52638	C	A	rs3934992
1202	24390342	2014	Connective Tissue	Rheumatoid Arthritis	0.044	22515	C	A	rs3934992
2030	28067908	2017	Gastrointestinal	Ulcerative colitis	0.007866	45975	C	A	rs3934992
2031	28067908	2017	Gastrointestinal	Inflammatory Bowel Disease	0.03471	59957	C	A	rs3934992
3186	31427789	2019	Metabolic	Hip circumference	5.814e-06	385887	C	A	rs3934992
3200	31427789	2019	Environment	Job involves mainly walking or standing	0.03299	220728	C	A	rs3934992
3207	31427789	2019	Activities	Duration of moderate activity	0.004802	287789	C	A	rs3934992
3210	31427789	2019	Activities	Usual walking pace	0.01241	384081	A	C	rs3934992
3218	31427789	2019	Activities	Time spent outdoors in winter	0.00217	304316	C	A	rs3934992
3219	31427789	2019	Activities	Time spent watching television (TV)	0.01131	365236	C	A	rs3934992
3236	31427789	2019	Psychiatric	Past tobacco smoking	0.01396	355594	A	C	rs3934992
3251	31427789	2019	Nutritional	Cheese intake	0.02107	377082	A	C	rs3934992
3260	31427789	2019	Nutritional	Variation in diet	0.03871	384869	C	A	rs3934992
3261	31427789	2019	Psychiatric	Alcohol intake frequency	0.02458	386082	A	C	rs3934992
3267	31427789	2019	Psychiatric	Alcohol usually taken with meals	0.02526	197613	A	C	rs3934992
3274	31427789	2019	Dermatological	Ease of skin tanning	0.0003918	378364	A	C	rs3934992
3304	31427789	2019	Reproduction	Age first had sexual intercourse	0.01468	339614	A	C	rs3934992
3308	31427789	2019	Mortality	Long-standing illness, disability or infirmity	0.0379	377498	C	A	rs3934992
3312	31427789	2019	Activities	Electronic device use - Plays computer games	0.04878	386152	C	A	rs3934992
3318	31427789	2019	Metabolic	Weight change compared with 1 year ago	0.03935	380042	A	C	rs3934992
3324	31427789	2019	Reproduction	Relative age of first facial hair (male)	0.003408	171805	A	C	rs3934992
3329	31427789	2019	Neoplasms	Cancer (diagnosed by doctor)	0.03197	385231	C	A	rs3934992
3360	31427789	2019	Environment	Hearing aid user	0.03888	235220	C	A	rs3934992
3368	31427789	2019	Respiratory	Chest pain or discomfort walking normally	0.04082	60037	A	C	rs3934992
3370	31427789	2019	Activities	Duration of other exercises	0.02326	184806	C	A	rs3934992
3372	31427789	2019	Respiratory	Age hay fever, rhinitis or eczema diagnosed	0.002757	77452	A	C	rs3934992
3374	31427789	2019	Neurological	Headaches for 3+ months	0.02373	75898	C	A	rs3934992
3375	31427789	2019	Activities	Time since last prostate specific antigen (PSA) test	0.01054	51249	C	A	rs3934992
3387	31427789	2019	Activities	Health satisfaction	0.03812	128745	A	C	rs3934992
3406	31427789	2019	Cognitive	Fluid intelligence test - FI8 : chained arithmetic	0.01785	68065	A	C	rs3934992
3409	31427789	2019	Environment	Education - Qualifications	0.001594	318526	A	C	rs3934992
3425	31427789	2019	Psychiatric	Ever smoked	0.017	385013	A	C	rs3934992
3434	31427789	2019	Cognitive	Numeric memory test - Maximum digits remembered correctly	0.04831	89799	A	C	rs3934992
3435	31427789	2019	Metabolic	Body Mass Index	0.0001566	385336	C	A	rs3934992
3436	31427789	2019	Metabolic	Weight	0.0008407	385473	C	A	rs3934992
3440	31427789	2019	Metabolic	Impedance measures - Weight	0.001613	379840	C	A	rs3934992
3441	31427789	2019	Metabolic	Impedance measures - Body fat percentage	0.01253	379615	C	A	rs3934992
3442	31427789	2019	Metabolic	Impedance measures - Whole body fat mass	0.002725	379203	C	A	rs3934992
3443	31427789	2019	Metabolic	Impedance measures - Whole body fat-free mass	0.0112	379804	C	A	rs3934992
3444	31427789	2019	Metabolic	Impedance measures - Whole body water mass	0.01645	379835	C	A	rs3934992
3445	31427789	2019	Metabolic	Impedance measures - Body Mass Index (BMI)	0.0004015	379831	C	A	rs3934992
3446	31427789	2019	Metabolic	Impedance measures - Basal metabolic rate	0.007511	379821	C	A	rs3934992
3447	31427789	2019	Metabolic	Impedance measures - Impedance of whole body	0.003727	379792	A	C	rs3934992
3448	31427789	2019	Metabolic	Impedance measures - Impedance of leg (right)	0.0005281	379813	A	C	rs3934992
3449	31427789	2019	Metabolic	Impedance measures - Impedance of leg (left)	0.0001553	379807	A	C	rs3934992
3452	31427789	2019	Metabolic	Impedance measures - Leg fat percentage (right)	0.03025	379806	C	A	rs3934992
3453	31427789	2019	Metabolic	Impedance measures - Leg fat mass (right)	0.001645	379802	C	A	rs3934992
3454	31427789	2019	Metabolic	Impedance measures - Leg fat-free mass (right)	0.001866	379793	C	A	rs3934992
3455	31427789	2019	Metabolic	Impedance measures - Leg predicted mass (right)	0.001917	379793	C	A	rs3934992
3456	31427789	2019	Metabolic	Impedance measures - Leg fat percentage (left)	0.02316	379786	C	A	rs3934992
3457	31427789	2019	Metabolic	Impedance measures - Leg fat mass (left)	0.0008932	379783	C	A	rs3934992
3458	31427789	2019	Metabolic	Impedance measures - Leg fat-free mass (left)	0.001462	379766	C	A	rs3934992
3459	31427789	2019	Metabolic	Impedance measures - Leg predicted mass (left)	0.001516	379761	C	A	rs3934992
3460	31427789	2019	Metabolic	Impedance measures - Arm fat percentage (right)	0.00101	379752	C	A	rs3934992
3461	31427789	2019	Metabolic	Impedance measures - Arm fat mass (right)	0.0008953	379725	C	A	rs3934992
3462	31427789	2019	Metabolic	Impedance measures - Arm fat-free mass (right)	0.0468	379723	C	A	rs3934992
3464	31427789	2019	Metabolic	Impedance measures - Arm fat percentage (left)	0.001063	379699	C	A	rs3934992
3465	31427789	2019	Metabolic	Impedance measures - Arm fat mass (left)	0.001192	379663	C	A	rs3934992
3466	31427789	2019	Metabolic	Impedance measures - Arm fat-free mass (left)	0.02651	379653	C	A	rs3934992
3467	31427789	2019	Metabolic	Impedance measures - Arm predicted mass (left)	0.04722	379638	C	A	rs3934992
3468	31427789	2019	Metabolic	Impedance measures - Trunk fat percentage	0.01277	379600	C	A	rs3934992
3469	31427789	2019	Metabolic	Impedance measures - Trunk fat mass	0.006323	379578	C	A	rs3934992
3490	31427789	2019	Nutritional	Cereal type: Oat cereal (e.g. Ready Brek, porridge)	0.03363	319477	C	A	rs3934992
3495	31427789	2019	Dermatological	Hair colour (natural, before greying): Blonde	0.02506	385603	C	A	rs3934992
3510	31427789	2019	Psychiatric	Reason for reducing amount of alcohol drunk: Health precaution	0.01626	142645	A	C	rs3934992
3511	31427789	2019	Psychiatric	Reason for reducing amount of alcohol drunk: Other reason	4.76e-05	142645	C	A	rs3934992
3549	31427789	2019	Body Structures	Mouth/teeth dental problems: Dentures	0.0001648	385026	C	A	rs3934992
3578	31427789	2019	Social Interactions	Social support - Leisure/social activities: Religious group	0.01805	385280	A	C	rs3934992
3590	31427789	2019	Activities	Medication for cholesterol, blood pressure or diabetes: Cholesterol lowering medication	0.04343	176050	A	C	rs3934992
3607	31427789	2019	Skeletal	Non-cancer illness code, self-reported: osteoarthritis	0.0007732	289307	C	A	rs3934992
3608	31427789	2019	Metabolic	Non-cancer illness code, self-reported: high cholesterol	0.01976	289307	A	C	rs3934992
3611	31427789	2019	Activities	Treatment/medication code: lisinopril	0.04148	280443	C	A	rs3934992
3627	31427789	2019	Activities	Treatment/medication code: paracetamol	0.0479	280443	C	A	rs3934992
3644	31427789	2019	Environment	Illnesses of mother: High blood pressure	0.04304	367939	C	A	rs3934992
3648	31427789	2019	Environment	Illnesses of siblings: Heart disease	0.01017	309116	A	C	rs3934992
3654	31427789	2019	Psychiatric	Smoking status: Never	0.02796	384964	C	A	rs3934992
3661	31427789	2019	Neoplasms	Cancer register - Histology of cancer tumour: Adenocarcinoma, NOS	0.02623	60655	A	C	rs3934992
3675	31427789	2019	Gastrointestinal	Diagnoses - main ICD10: K80 Cholelithiasis	0.009027	300791	C	A	rs3934992
3677	31427789	2019	Skeletal	Diagnoses - main ICD10: M17 Osteoarthritis of knee	0.003838	300791	C	A	rs3934992
3717	31427789	2019	Mortality	Diagnoses - secondary ICD10: Z96 Presence of other functional implants	0.0002346	244890	C	A	rs3934992
3779	31427789	2019	Psychiatric	Traumatic events - Witnessed sudden violent death	0.03384	126595	C	A	rs3934992
3785	29942086	2018	Cognitive	Intelligence	0.04941	269867	A	C	rs3934992
3823	26502338	2015	Skeletal	Systemic Lupus Erythematosus	0.0157207	14267	A	C	rs3934992
3837	27863252	2016	Immunological	Sum eosinophil basophil count (two-way meta)	0.0314747	131557	A	C	rs3934992
3838	27863252	2016	Immunological	Eosinophil count (two-way meta)	0.0236353	131999	A	C	rs3934992
3839	27863252	2016	Immunological	Eosinophil percentage of white cells (two-way meta)	0.0345929	132052	A	C	rs3934992
3840	27863252	2016	Immunological	Eosinophil percentage of granulocytes (two-way meta)	0.0179528	131525	A	C	rs3934992
3851	27863252	2016	Immunological	Mean corpuscular hemoglobin (two-way meta)	0.039988	132224	A	C	rs3934992
3852	27863252	2016	Immunological	Mean corpuscular volume (two-way meta)	0.0128979	132353	A	C	rs3934992
3858	27863252	2016	Immunological	Neutrophil percentage of granulocytes (two-way meta)	0.025678	131660	C	A	rs3934992
3874	27863252	2016	Immunological	Eosinophil count (three-way meta)	0.04408	172275	A	C	rs3934992
3876	27863252	2016	Immunological	Eosinophil percentage of granulocytes (three-way meta)	0.01898	170536	A	C	rs3934992
3888	27863252	2016	Immunological	Mean corpuscular volume (three-way meta)	0.04331	172433	A	C	rs3934992
3894	27863252	2016	Immunological	Neutrophil percentage of granulocytes (three-way meta)	0.02495	170672	C	A	rs3934992
3900	27863252	2016	Immunological	Red blood cell count (three-way meta)	0.04191	172952	C	A	rs3934992
3941	28892062	2017	Metabolic	Body Mass Index (female)	0.002305	72390	A	C	rs3934992
3970	29293525	2018	Metabolic	GLP-1 stimulated insulin secretion	0.0218827	126	A	C	rs3934992
3971	29304378	2018	Skeletal	Total body BMD	0.04415	66628	C	A	rs3934992
3972	29304378	2018	Skeletal	Total body BMD (60 or older)	0.02434	22504	C	A	rs3934992
4001	29500382	2018	Psychiatric	Loneliness, isolation (LONE)	0.04642	267190	C	A	rs3934992
4018	29848360	2018	Skeletal	Systemic Lupus Erythematosus	0.03839	10995	NA	NA	rs3934992
4069	BioRxiv: https://doi.org/10.1101/261081	2018	Psychiatric	Drinks per week	0.04056	414343	A	C	rs3934992
4074	30239722	2018	Metabolic	Body Mass Index	3.29e-05	806834	C	A	rs3934992
4075	30239722	2018	Metabolic	Body Mass Index (male)	0.02277	374756	C	A	rs3934992
4076	30239722	2018	Metabolic	Body Mass Index (female)	0.0003707	434794	C	A	rs3934992
4077	30239722	2018	Metabolic	Waist-hip ratio	0.0006819	697734	A	C	rs3934992
4078	30239722	2018	Metabolic	Waist-hip ratio (male)	0.00625	316772	A	C	rs3934992
4079	30239722	2018	Metabolic	Waist-hip ratio (female)	0.02376	381152	A	C	rs3934992
4080	30239722	2018	Metabolic	Waist-hip ratio (adjusted for BMI)	1.343e-10	694649	A	C	rs3934992
4081	30239722	2018	Metabolic	Waist-hip ratio (adjusted for BMI, male)	5.506e-07	315284	A	C	rs3934992
4082	30239722	2018	Metabolic	Waist-hip ratio (adjusted for BMI, female)	9.305e-06	379501	A	C	rs3934992
4119	29403010	2018	Metabolic	Aspartate aminotransferase	0.03943	134154	A	C	rs3934992
4141	29403010	2018	Immunological	Platelet count	0.0002401	108208	C	A	rs3934992
4168	29891935	2018	Ophthalmological	Open-angle glaucoma (fixed-effect model)	0.0004285	176890	A	C	rs3934992
4169	29891935	2018	Ophthalmological	Open-angle glaucoma (random-effect model)	0.0004285	176890	A	C	rs3934992
4174	29970889	2018	Social Interactions	Social support - Leisure/social activities: Religious group	0.00054	452302	A	C	rs3934992
4177	31217584	2019	Immunological	C-reactive protein	0.00795442	28520	A	C	rs3934992
4189	31217584	2019	Metabolic	Fasting glucose	0.0191286	23911	A	C	rs3934992
4194	31217584	2019	Cardiovascular	Systolic Blood Pressure	0.0288066	35433	C	A	rs3934992
4196	31217584	2019	Cardiovascular	Hypertension	0.000443134	49141	C	A	rs3934992
4197	31217584	2019	Metabolic	Waist-hip ratio	0.0268744	33904	A	C	rs3934992
4198	31217584	2019	Metabolic	Waist-hip ratio (male)	0.0470284	24838	A	C	rs3934992
4215	31015462	2019	Metabolic	Estimated glomerular filtration rate	0.04316	350504	A	C	rs3934992
4225	31015401	2019	Environmental	HMG CoA reductase inhibitors	0.014	290385	A	C	rs3934992
4232	31015401	2019	Environmental	Anilides	0.015	179810	C	A	rs3934992
4238	31015401	2019	Environmental	Antiglaucoma preparations and miotics	0.0047	100868	A	C	rs3934992
4278	30804560	2019	Respiratory	FEV1	0.005095	400102	C	A	rs3934992
4280	30804560	2019	Respiratory	FEV1/FVC ratio	0.00647	400102	C	A	rs3934992
4281	30804560	2019	Respiratory	PEF	0.00642	345265	C	A	rs3934992
4282	30804560	2019	Respiratory	FEV1	0.00707	321047	C	A	rs3934992
4284	30804560	2019	Respiratory	FEV1/FVC ratio	0.000817	321047	C	A	rs3934992
4285	30804560	2019	Respiratory	PEF	0.00314	321047	C	A	rs3934992
4297	30677029	2019	Metabolic	Extreme obesity (childhood)	0.01531	7916	C	A	rs3934992
4302	30664634	2019	Metabolic	Arms-arm fat ratio (female)	0.0001778	195068	C	A	rs3934992
4307	30664745	2019	Skeletal	Osteoarthritis	0.01923	455221	C	A	rs3934992
4308	30664745	2019	Skeletal	Osteoarthritis of hit or knee	0.01186	417596	C	A	rs3934992
4310	30664745	2019	Skeletal	Osteoarthritis of knee	0.004226	403124	C	A	rs3934992
4315	30643251	2019	Psychiatric	Cigarettes per day	0.00084	263954	C	A	rs3934992
4365	29899525	2018	Activities	Moderate to vigorous physical activity levels	0.047	377234	C	A	rs3934992
4422	30053915	2018	Immunological	Herpes simplex virus 2 seropositivity	0.0119444	1000	C	A	rs3934992
4446	31676860	2019	Neurological	Left caudal middle frontal	0.002207	19629	C	A	rs3934992
4450	31676860	2019	Neurological	Left inferior parietal	0.03007	19629	A	C	rs3934992
4477	31676860	2019	Neurological	Right caudal middle frontal	0.007481	19629	C	A	rs3934992
4519	31676860	2019	Neurological	Left cerebellum exterior	0.04825	19629	A	C	rs3934992
4521	31676860	2019	Neurological	Left thalamus proper	0.04799	19629	A	C	rs3934992
4547	31676860	2019	Neurological	Left caudal middle frontal	0.0009368	21821	C	A	rs3934992
4551	31676860	2019	Neurological	Left inferior parietal	0.0295	21821	A	C	rs3934992
4578	31676860	2019	Neurological	Right caudal middle frontal	0.004007	21821	C	A	rs3934992
4620	31676860	2019	Neurological	Left cerebellum exterior	0.04974	21821	A	C	rs3934992
4713	BioRxiv: https://doi.org/10.1101/288621	2019	Neurological	Anterior corona radiata mode of anisotropy	0.03957	17706	C	A	rs3934992
22	25187353	2014	Immunological	Clozapine-Induced Agranulocytosis/Granulocytopenia	0.04449	1359	A	G	rs78243302
35	27629369	2017	Psychiatric	Loneliness (linear)	0.035376	7556	G	A	rs78243302
37	27629369	2017	Psychiatric	Loneliness (case/control)	0.0277398	5228	G	A	rs78243302
40	27046643	2016	Cognitive	Reaction time	0.043443	111483	A	G	rs78243302
41	27046643	2016	Environment	Educational attainment	0.0315904	111114	G	A	rs78243302
84	26367794	2015	Skeletal	Forearm BMD	0.041228	32965	G	A	rs78243302
85	26367794	2015	Skeletal	Femoral Neck BMD	0.018219	32965	G	A	rs78243302
852	27005778	2016	Metabolic	Alanine	0.006039	24796	G	A	rs78243302
855	27005778	2016	Metabolic	ApoB	0.022999	20690	G	A	rs78243302
856	27005778	2016	Metabolic	Ratio of bisLallylic bonds to double bonds in lipids	0.001913	13524	A	G	rs78243302
857	27005778	2016	Metabolic	Ratio of bisLallylic bonds to total fatty acids in lipids	0.002572	13171	A	G	rs78243302
860	27005778	2016	Metabolic	CH2 groups to double bonds ratio	0.045273	13532	G	A	rs78243302
863	27005778	2016	Metabolic	Double bonds in fatty acids	0.024809	15728	A	G	rs78243302
869	27005778	2016	Metabolic	OmegaL7 and L9 and saturated fatty acids	0.034632	13506	G	A	rs78243302
882	27005778	2016	Metabolic	Concentration of IDL particles	0.049832	19273	G	A	rs78243302
884	27005778	2016	Metabolic	Triglycerides in IDL	0.021386	19273	G	A	rs78243302
907	27005778	2016	Metabolic	Total cholesterol in LDL	0.037299	21559	G	A	rs78243302
916	27005778	2016	Metabolic	Total cholesterol in medium LDL	0.034298	21559	G	A	rs78243302
919	27005778	2016	Metabolic	Concentration of medium LDL particles	0.045439	19273	G	A	rs78243302
920	27005778	2016	Metabolic	Phospholipids in medium LDL	0.031062	21558	G	A	rs78243302
922	27005778	2016	Metabolic	Cholesterol esters in medium VLDL	0.031356	19273	G	A	rs78243302
924	27005778	2016	Metabolic	Total lipids in medium VLDL	0.045736	19273	G	A	rs78243302
928	27005778	2016	Metabolic	MonoLunsaturated fatty acids	0.034821	13535	G	A	rs78243302
932	27005778	2016	Metabolic	Pyruvate	0.021738	24756	G	A	rs78243302
936	27005778	2016	Metabolic	Total cholesterol in small LDL	0.047861	21556	G	A	rs78243302
937	27005778	2016	Metabolic	Total lipids in small LDL	0.046287	19273	G	A	rs78243302
938	27005778	2016	Metabolic	Concentration of small LDL particles	0.036645	19273	G	A	rs78243302
939	27005778	2016	Metabolic	Total cholesterol in small VLDL	0.038017	21557	G	A	rs78243302
940	27005778	2016	Metabolic	Free cholesterol in small VLDL	0.041195	21559	G	A	rs78243302
941	27005778	2016	Metabolic	Total lipids in small VLDL	0.021406	19273	G	A	rs78243302
942	27005778	2016	Metabolic	Concentration of small VLDL particles	0.022709	19273	G	A	rs78243302
943	27005778	2016	Metabolic	Phospholipids in small VLDL	0.042743	21551	G	A	rs78243302
968	27005778	2016	Metabolic	Triglycerides in very small VLDL	0.02438	19273	G	A	rs78243302
1002	27989323	2017	Immunological	Monokine induced by interferon-gamma (CXCL9)	0.0355	3685	G	A	rs78243302
1178	27992416	2017	Neurological	Insomnia	0.019744	59128	G	A	rs78243302
1179	27992416	2017	Neurological	Insomnia (male)	0.007145	28683	G	A	rs78243302
1181	27992416	2017	Psychiatric	Sleep duration	0.030616	111975	A	G	rs78243302
1201	25087078	2014	Neurological	Focal epilepsy	0.008682	31467	NA	NA	rs78243302
3187	31427789	2019	Skeletal	Standing height	0.0108	385748	G	A	rs78243302
3222	31427789	2019	Activities	Drive faster than motorway speed limit	0.03925	349848	G	A	rs78243302
3235	31427789	2019	Psychiatric	Current tobacco smoking	0.0102	386150	G	A	rs78243302
3272	31427789	2019	Cognitive	Handedness (chirality/laterality)	0.04405	386276	G	A	rs78243302
3273	31427789	2019	Dermatological	Skin colour	0.007275	381433	A	G	rs78243302
3288	31427789	2019	Psychiatric	Fed-up feelings	0.03454	378357	A	G	rs78243302
3340	31427789	2019	Reproduction	Had menopause (female)	0.04873	175519	G	A	rs78243302
3342	31427789	2019	Metabolic	Birth weight of first child (female)	0.03349	165872	G	A	rs78243302
3362	31427789	2019	Mortality	Mother's age at death	0.006152	227076	G	A	rs78243302
3370	31427789	2019	Activities	Duration of other exercises	0.009591	184806	A	G	rs78243302
3392	31427789	2019	Psychiatric	Longest period of depression	0.02965	54608	A	G	rs78243302
3393	31427789	2019	Psychiatric	Number of depression episodes	0.03756	49205	A	G	rs78243302
3406	31427789	2019	Cognitive	Fluid intelligence test - FI8 : chained arithmetic	0.01612	68065	G	A	rs78243302
3413	31427789	2019	Cognitive	Fluid intelligence score	0.007957	125935	G	A	rs78243302
3482	31427789	2019	Nutritional	Milk type used: Skimmed	0.0351	373135	A	G	rs78243302
3491	31427789	2019	Nutritional	Cereal type: Muesli	0.02439	319477	G	A	rs78243302
3508	31427789	2019	Nutritional	Non-butter spread type details: Other low or reduced fat spread	0.0327	201144	A	G	rs78243302
3544	31427789	2019	Body Structures	Mouth/teeth dental problems: Mouth ulcers	0.03723	385026	A	G	rs78243302
3547	31427789	2019	Body Structures	Mouth/teeth dental problems: Loose teeth	0.02535	385026	G	A	rs78243302
3585	31427789	2019	Activities	Types of physical activity in last 4 weeks: Walking for pleasure (not as a means of transport)	0.01621	384450	A	G	rs78243302
3630	31427789	2019	Environment	Illnesses of father: Lung cancer	0.04791	355137	A	G	rs78243302
3646	31427789	2019	Environment	Illnesses of mother: Alzheimer's disease/dementia	0.02138	367939	G	A	rs78243302
3652	31427789	2019	Environment	Illnesses of siblings: Diabetes	0.02734	309116	A	G	rs78243302
3670	31427789	2019	Gastrointestinal	Diagnoses - main ICD10: K29 Gastritis and duodenitis	0.002105	300791	A	G	rs78243302
3675	31427789	2019	Gastrointestinal	Diagnoses - main ICD10: K80 Cholelithiasis	0.03058	300791	A	G	rs78243302
3697	31427789	2019	Gastrointestinal	Diagnoses - secondary ICD10: K29 Gastritis and duodenitis	0.005395	244890	A	G	rs78243302
3712	31427789	2019	Mortality	Diagnoses - secondary ICD10: Z87 Personal history of other diseases and conditions	0.03092	244890	A	G	rs78243302
3718	31427789	2019	Psychiatric	Amount of alcohol drunk on a typical drinking day	0.01556	116163	G	A	rs78243302
3735	31427789	2019	Psychiatric	Depression - Frequency of depressed days during worst episode of depression	0.03758	69606	G	A	rs78243302
3738	31427789	2019	Psychiatric	Depression - Lifetime number of depressed periods	0.031	57986	A	G	rs78243302
3744	31427789	2019	Psychiatric	Cannabis use - Ever taken cannabis	0.00699	126632	G	A	rs78243302
3778	31427789	2019	Psychiatric	Traumatic events - Victim of physically violent crime	0.04629	126580	A	G	rs78243302
3836	27863252	2016	Immunological	Sum basophil neutrophil count (two-way meta)	0.00371731	131031	A	G	rs78243302
3841	27863252	2016	Immunological	Granulocyte count (two-way meta)	0.00412315	130875	A	G	rs78243302
3856	27863252	2016	Immunological	Myeloid white cell count (two-way meta)	0.00370783	130268	A	G	rs78243302
3857	27863252	2016	Immunological	Sum neutrophil eosinophil count (two-way meta)	0.00450086	131409	A	G	rs78243302
3859	27863252	2016	Immunological	Neutrophil count (two-way meta)	0.00402451	131564	A	G	rs78243302
3868	27863252	2016	Immunological	White blood cell count (two-way meta)	0.004499	131969	A	G	rs78243302
3872	27863252	2016	Immunological	Sum basophil neutrophil count (three-way meta)	0.04258	170143	A	G	rs78243302
3895	27863252	2016	Immunological	Neutrophil count (three-way meta)	0.04477	170702	A	G	rs78243302
3900	27863252	2016	Immunological	Red blood cell count (three-way meta)	0.03834	172952	A	G	rs78243302
3995	29500382	2018	Psychiatric	Fed-up feelings (FED_UP)	0.02282	266208	A	G	rs78243302
4014	29700475	2018	Psychiatric	Major depressive disorder	0.04228	173005	A	G	rs78243302
4089	29777097	2018	Environment	Maternal history of Alzheimer's disease	0.0300538	288676	G	A	rs78243302
4090	29777097	2018	Environment	Family history of Alzheimer's disease	0.04307	314278	G	A	rs78243302
4175	30048462	2018	Skeletal	Heel bone mineral density	0.012	394929	A	G	rs78243302
4196	31217584	2019	Cardiovascular	Hypertension	0.0299259	49141	G	A	rs78243302
4208	31152163	2019	Metabolic	Blood urea nitrogen	0.003362	243031	A	G	rs78243302
4222	31015401	2019	Environmental	Beta blocking agents	0.0081	224024	G	A	rs78243302
4231	31015401	2019	Environmental	Salicylic acid and derivatives	0.035	112010	A	G	rs78243302
4313	30643251	2019	Psychiatric	Age of initiation of regular smoking	0.0202	632802	A	G	rs78243302
4314	30643251	2019	Psychiatric	Ever smoked regulary	0.0312	262990	G	A	rs78243302
4328	30598549	2018	Skeletal	Estimated bone mineral density from heel ultrasounds	0.034	426824	A	G	rs78243302
4368	30150663	2018	Psychiatric	Cannabis use	0.004053	162082	G	A	rs78243302
4474	31676860	2019	Neurological	Left transverse temporal	0.04415	19629	A	G	rs78243302
4492	31676860	2019	Neurological	Right pars orbitalis	0.03843	19629	G	A	rs78243302
4494	31676860	2019	Neurological	Right pericalcarine	0.0498	19629	G	A	rs78243302
4515	31676860	2019	Neurological	4th ventricle	0.01606	19629	G	A	rs78243302
4545	31676860	2019	Neurological	Total brain volume	0.03399	19629	A	G	rs78243302
4591	31676860	2019	Neurological	Right paracentral	0.04724	21821	A	G	rs78243302
4616	31676860	2019	Neurological	4th ventricle	0.0348	21821	G	A	rs78243302
4636	31676860	2019	Neurological	Right caudate	0.04705	21821	G	A	rs78243302
4646	31676860	2019	Neurological	Total brain volume	0.0477	21821	A	G	rs78243302
4657	BioRxiv: https://doi.org/10.1101/288565	2019	Neurological	Genu of corpus callosum fractional anisotropy	0.02267	17706	A	G	rs78243302
4681	BioRxiv: https://doi.org/10.1101/288589	2019	Neurological	Posterior corona radiata axial diusivities	0.01214	17706	G	A	rs78243302
4686	BioRxiv: https://doi.org/10.1101/288594	2019	Neurological	Superior corona radiata axial diusivities	0.00891	17706	G	A	rs78243302
4688	BioRxiv: https://doi.org/10.1101/288596	2019	Neurological	Superior longitudinal fasciculus axial diusivities	0.01795	17706	G	A	rs78243302
4691	BioRxiv: https://doi.org/10.1101/288599	2019	Neurological	Anterior corona radiata mean diusivities	0.03764	17706	G	A	rs78243302
4692	BioRxiv: https://doi.org/10.1101/288600	2019	Neurological	Anterior limb of internal capsule mean diusivities	0.0279	17706	G	A	rs78243302
4701	BioRxiv: https://doi.org/10.1101/288609	2019	Neurological	Genu of corpus callosum mean diusivities	0.04274	17706	G	A	rs78243302
4708	BioRxiv: https://doi.org/10.1101/288616	2019	Neurological	Superior corona radiata mean diusivities	0.007549	17706	G	A	rs78243302
4709	BioRxiv: https://doi.org/10.1101/288617	2019	Neurological	Superior fronto-occipital fasciculus mean diusivities	0.03878	17706	G	A	rs78243302
4710	BioRxiv: https://doi.org/10.1101/288618	2019	Neurological	Superior longitudinal fasciculus mean diusivities	0.03207	17706	G	A	rs78243302
4725	BioRxiv: https://doi.org/10.1101/288633	2019	Neurological	Posterior corona radiata mode of anisotropy	0.04016	17706	G	A	rs78243302
4733	BioRxiv: https://doi.org/10.1101/288641	2019	Neurological	Sagittal stratum mode of anisotropy	0.04524	17706	A	G	rs78243302
4736	BioRxiv: https://doi.org/10.1101/288644	2019	Neurological	Anterior limb of internal capsule radial diusivities	0.04592	17706	G	A	rs78243302
4745	BioRxiv: https://doi.org/10.1101/288653	2019	Neurological	Genu of corpus callosum radial diusivities	0.03187	17706	G	A	rs78243302
38	27046643	2016	Cognitive	Verbal-numerical reasoning	0.0444538	36035	T	A	rs12814401
80	22504420	2012	Skeletal	Femoral Neck BMD	0.01019	32961	T	A	rs12814401
94	27680694	2016	Metabolic	Birth weight	0.028	143677	T	A	rs12814401
95	27680694	2016	Metabolic	Birth weight	0.033	153781	T	A	rs12814401
154	26426971	2015	Metabolic	Waist-hip ratio (female <= 50 yrs, adjusted for BMI)	0.048	41386	T	A	rs12814401
870	27005778	2016	Metabolic	Free cholesterol	0.047172	13497	A	T	rs12814401
874	27005778	2016	Metabolic	Glycine	0.036547	18734	T	A	rs12814401
879	27005778	2016	Metabolic	Total cholesterol in IDL	0.020588	19273	A	T	rs12814401
880	27005778	2016	Metabolic	Free cholesterol in IDL	0.015982	21559	A	T	rs12814401
881	27005778	2016	Metabolic	Total lipids in IDL	0.018331	19273	A	T	rs12814401
882	27005778	2016	Metabolic	Concentration of IDL particles	0.019258	19273	A	T	rs12814401
883	27005778	2016	Metabolic	Phospholipids in IDL	0.01514	21559	A	T	rs12814401
884	27005778	2016	Metabolic	Triglycerides in IDL	0.037785	19273	A	T	rs12814401
894	27005778	2016	Metabolic	Free cholesterol in large LDL	0.030246	21555	A	T	rs12814401
895	27005778	2016	Metabolic	Total lipids in large LDL	0.04786	19273	A	T	rs12814401
896	27005778	2016	Metabolic	Concentration of large LDL particles	0.044855	19273	A	T	rs12814401
945	27005778	2016	Metabolic	Serum total cholesterol	0.036529	21491	A	T	rs12814401
965	27005778	2016	Metabolic	Total lipids in very small VLDL	0.033441	19273	A	T	rs12814401
966	27005778	2016	Metabolic	Concentration of very small VLDL particles	0.04996	19273	A	T	rs12814401
967	27005778	2016	Metabolic	Phospholipids in very small VLDL	0.01429	19273	A	T	rs12814401
979	27989323	2017	Immunological	Hepatocyte growth factor	0.009435	8292	A	T	rs12814401
984	27989323	2017	Immunological	Interleukin-16	0.02015	3483	A	T	rs12814401
1094	21909115	2011	Cardiovascular	Systolic Blood Pressure	0.0495289	69395	A	T	rs12814401
1171	26833246	2016	Metabolic	Body fat percentage	0.0362	100716	T	A	rs12814401
1184	19060906	2009	Metabolic	High-density lipoprotein cholesterol	0.01134	19840	NA	NA	rs12814401
1209	26635072	2015	Respiratory	FVC	0.0188	38199	NA	NA	rs12814401
2031	28067908	2017	Gastrointestinal	Inflammatory Bowel Disease	0.004016	59957	A	T	rs12814401
3217	31427789	2019	Activities	Time spend outdoors in summer	0.03557	350364	T	A	rs12814401
3218	31427789	2019	Activities	Time spent outdoors in winter	0.02323	304316	T	A	rs12814401
3220	31427789	2019	Activities	Time spent using computer	0.04343	300974	A	T	rs12814401
3227	31427789	2019	Activities	Usual side of head for mobile phone use	0.016	324835	T	A	rs12814401
3229	31427789	2019	Psychiatric	Getting up in morning	0.04038	385494	A	T	rs12814401
3243	31427789	2019	Nutritional	Dried fruit intake	0.03849	351952	A	T	rs12814401
3274	31427789	2019	Dermatological	Ease of skin tanning	0.04021	378364	A	T	rs12814401
3284	31427789	2019	Psychiatric	Mood swings	0.02991	377179	T	A	rs12814401
3285	31427789	2019	Psychiatric	Miserableness	0.04157	379907	T	A	rs12814401
3315	31427789	2019	Activities	Use of sun/uv protection	0.001015	383659	T	A	rs12814401
3316	31427789	2019	Activities	Frequency of solarium/sunlamp use	0.01508	383447	T	A	rs12814401
3321	31427789	2019	Activities	Ever had bowel cancer screening	0.01948	380208	T	A	rs12814401
3334	31427789	2019	Activities	Duration of heavy DIY	0.008203	153613	T	A	rs12814401
3393	31427789	2019	Psychiatric	Number of depression episodes	0.0149	49205	T	A	rs12814401
3400	31427789	2019	Ear, Nose, Throat	Noisy workplace	0.008303	128091	T	A	rs12814401
3414	31427789	2019	Metabolic	Birth weight	0.02562	219088	A	T	rs12814401
3419	31427789	2019	Cognitive	Pairs matching test - Number of correct matches in round	0.01891	95708	T	A	rs12814401
3423	31427789	2019	Cognitive	Trail making test - Duration to complete alphanumeric path (trail #2)	0.02278	84259	A	T	rs12814401
3429	31427789	2019	Cognitive	Fluid intelligence test - FI6 : conditional arithmetic	0.01385	87471	T	A	rs12814401
3478	31427789	2019	Activities	Own or rent accommodation lived in: Rent - from local authority, local council, housing association	0.004931	383032	T	A	rs12814401
3479	31427789	2019	Activities	Own or rent accommodation lived in: Rent - from private landlord or letting agency	0.04603	383032	A	T	rs12814401
3481	31427789	2019	Nutritional	Milk type used: Semi-skimmed	0.0444	373135	T	A	rs12814401
3482	31427789	2019	Nutritional	Milk type used: Skimmed	0.006186	373135	A	T	rs12814401
3505	31427789	2019	Nutritional	Non-butter spread type details: Soft (tub) margarine	0.01281	201144	T	A	rs12814401
3574	31427789	2019	Neurological	Pain type(s) experienced in last month: Hip pain	0.02467	385698	A	T	rs12814401
3578	31427789	2019	Social Interactions	Social support - Leisure/social activities: Religious group	0.01282	385280	T	A	rs12814401
3602	31427789	2019	Endocrine	Non-cancer illness code, self-reported: hypothyroidism/myxoedema	0.01982	289307	A	T	rs12814401
3624	31427789	2019	Activities	Treatment/medication code: glucosamine product	0.02981	280443	T	A	rs12814401
3675	31427789	2019	Gastrointestinal	Diagnoses - main ICD10: K80 Cholelithiasis	0.04773	300791	T	A	rs12814401
3679	31427789	2019	Skeletal	Diagnoses - main ICD10: M54 Dorsalgia	0.0001328	300791	A	T	rs12814401
3685	31427789	2019	Endocrine	Diagnoses - secondary ICD10: E03 Other hypothyroidism	0.0002085	244890	A	T	rs12814401
3711	31427789	2019	Mortality	Diagnoses - secondary ICD10: Z86 Personal history of certain other diseases	0.03059	244890	A	T	rs12814401
3713	31427789	2019	Mortality	Diagnoses - secondary ICD10: Z88 Allergy status to drug/meds/biol subst	0.01503	244890	A	T	rs12814401
3747	31427789	2019	Psychiatric	Happiness and subjective well-being - Belief that own life is meaningfull	0.004799	123818	A	T	rs12814401
3776	31427789	2019	Psychiatric	Traumatic events - Been in serious accident believed to be life-threatening	0.03225	126665	T	A	rs12814401
3791	30804565	2019	Psychiatric	Ease of getting up in the morning	0.04495	385949	A	T	rs12814401
3922	28613276	2017	Cardiovascular	Heart rate variability (SDNN)	0.034637	28122	A	T	rs12814401
3973	29304378	2018	Skeletal	Total body BMD (45-60 years old)	0.04494	18805	T	A	rs12814401
3991	29500382	2018	Psychiatric	Mood swings (MOOD)	0.02684	265382	T	A	rs12814401
3992	29500382	2018	Psychiatric	Miserableness (MIS)	0.02423	267050	T	A	rs12814401
3993	29500382	2018	Psychiatric	Irritability (IRR)	0.02495	260369	T	A	rs12814401
4007	29559693	2018	Skeletal	Osteoarthritis of hip (hospital diagnosed)	0.0173962	11989	T	A	rs12814401
4273	30846698	2019	Psychiatric	Long sleep	0.025	339926	A	T	rs12814401
4277	30807572	2019	Gastrointestinal	Meconium ileus in cystic fibrosis	0.00836429	6770	T	A	rs12814401
4301	30664634	2019	Metabolic	Arms-arm fat ratio (male)	0.0007837	167431	A	T	rs12814401
4357	30220432	2018	Metabolic	Albuminuria	0.0317363	382500	T	A	rs12814401
4471	31676860	2019	Neurological	Left superior parietal	0.02495	19629	A	T	rs12814401
4513	31676860	2019	Neurological	CSF	0.03233	19629	A	T	rs12814401
4519	31676860	2019	Neurological	Left cerebellum exterior	0.02531	19629	A	T	rs12814401
4525	31676860	2019	Neurological	Left hippocampus	0.02209	19629	T	A	rs12814401
4538	31676860	2019	Neurological	Right hippocampus	0.03032	19629	T	A	rs12814401
4572	31676860	2019	Neurological	Left superior parietal	0.03268	21821	A	T	rs12814401
4614	31676860	2019	Neurological	CSF	0.03551	21821	A	T	rs12814401
4620	31676860	2019	Neurological	Left cerebellum exterior	0.01769	21821	A	T	rs12814401
4626	31676860	2019	Neurological	Left hippocampus	0.01883	21821	T	A	rs12814401
4633	31676860	2019	Neurological	Right cerebellum exterior	0.04919	21821	A	T	rs12814401
4639	31676860	2019	Neurological	Right hippocampus	0.02885	21821	T	A	rs12814401
4652	BioRxiv: https://doi.org/10.1101/288560	2019	Neurological	Cingulum (hippocampus) fractional anisotropy	0.03489	17706	T	A	rs12814401
4663	BioRxiv: https://doi.org/10.1101/288571	2019	Neurological	Splenium of corpus callosum fractional anisotropy	0.03618	17706	T	A	rs12814401
4665	BioRxiv: https://doi.org/10.1101/288573	2019	Neurological	Superior fronto-occipital fasciculus fractional anisotropy	0.04821	17706	T	A	rs12814401
4720	BioRxiv: https://doi.org/10.1101/288628	2019	Neurological	External capsule mode of anisotropy	0.04827	17706	T	A	rs12814401
10	23974872	2013	Psychiatric	Schizophrenia	0.01351	32143	G	T	rs9598460
24	27663945	2016	Psychiatric	Attention deficit hyperactivity disorder	0.01417	17666	NA	NA	rs9598460
70	24097068	2013	Metabolic	Low-density lipoprotein cholesterol	0.01655	188577	T	G	rs9598460
73	24097068	2013	Metabolic	Total cholesterol	0.02272	188577	T	G	rs9598460
84	26367794	2015	Skeletal	Forearm BMD	0.010671	32965	G	T	rs9598460
114	20935629	2010	Metabolic	Waist-hip ratio (adjusted for BMI)	0.023	77167	NA	NA	rs9598460
135	23754948	2013	Metabolic	Waist circumference (female, adjusted for BMI)	0.038	45192	G	T	rs9598460
141	23754948	2013	Metabolic	Waist-hip ratio (female, adjusted for BMI)	0.04	42969	G	T	rs9598460
144	25673413	2015	Metabolic	Body Mass Index (male)	0.02535	104666	T	G	rs9598460
185	25673412	2015	Metabolic	Waist-hip ratio (adjusted for BMI)	0.047	210086	G	T	rs9598460
186	25673412	2015	Metabolic	Waist-hip ratio (adjusted for BMI)	0.047	224456	G	T	rs9598460
210	28604731	2017	Neurological	Insomnia	0.0416199	113006	G	T	rs9598460
861	27005778	2016	Metabolic	Citrate	3.2e-05	24770	G	T	rs9598460
865	27005778	2016	Metabolic	Esterified cholesterol	0.048485	13497	T	G	rs9598460
868	27005778	2016	Metabolic	OmegaL6 fatty acids	0.003945	13506	T	G	rs9598460
899	27005778	2016	Metabolic	Cholesterol esters in large VLDL	0.024114	18960	T	G	rs9598460
902	27005778	2016	Metabolic	Concentration of large VLDL particles	0.030954	18960	T	G	rs9598460
905	27005778	2016	Metabolic	18:2, linoleic acid (LA)	0.001805	13527	T	G	rs9598460
923	27005778	2016	Metabolic	Free cholesterol in medium VLDL	0.04952	21240	T	G	rs9598460
930	27005778	2016	Metabolic	Phosphatidylcholine and other cholines	0.028275	13542	T	G	rs9598460
941	27005778	2016	Metabolic	Total lipids in small VLDL	0.032121	19273	T	G	rs9598460
942	27005778	2016	Metabolic	Concentration of small VLDL particles	0.039514	19273	T	G	rs9598460
948	27005778	2016	Metabolic	Total fatty acids	0.020003	13505	T	G	rs9598460
949	27005778	2016	Metabolic	Total phosphoglycerides	0.032279	13519	T	G	rs9598460
962	27005778	2016	Metabolic	Concentration of very large VLDL particles	0.013769	18960	T	G	rs9598460
990	27989323	2017	Immunological	Interleukin-2 receptor, alpha subunit	0.0336	3677	T	G	rs9598460
1002	27989323	2017	Immunological	Monokine induced by interferon-gamma (CXCL9)	0.01468	3685	T	G	rs9598460
1012	27989323	2017	Immunological	TNF-related apoptosis inducing ligand	0.006751	8186	T	G	rs9598460
1136	27015805	2016	Mortality	Parents' age at death	0.048	75244	T	G	rs9598460
1146	28490609	2017	Metabolic	Peak insulin response (adjusted for BMI)	0.04312	5567	T	G	rs9598460
1178	27992416	2017	Neurological	Insomnia	0.039483	59128	G	T	rs9598460
1179	27992416	2017	Neurological	Insomnia (male)	0.02102	28683	G	T	rs9598460
1185	19060906	2009	Metabolic	Low-density lipoprotein cholesterol	0.01167	19840	NA	NA	rs9598460
1198	25027320	2014	Psychiatric	Phosphorylated Tau at position 181	0.0113	363	T	G	rs9598460
1215	27911795	2016	Psychiatric	Alcohol consumption (female)	0.03903	42900	G	T	rs9598460
2030	28067908	2017	Gastrointestinal	Ulcerative colitis	0.04341	45975	T	G	rs9598460
3186	31427789	2019	Metabolic	Hip circumference	0.02858	385887	T	G	rs9598460
3224	31427789	2019	Activities	Weekly usage of mobile phone in last 3 months	0.03006	322862	G	T	rs9598460
3254	31427789	2019	Nutritional	Salt added to food	0.01308	386322	G	T	rs9598460
3270	31427789	2019	Metabolic	Comparative body size at age 10	0.0128	379749	T	G	rs9598460
3273	31427789	2019	Dermatological	Skin colour	0.0003134	381433	G	T	rs9598460
3274	31427789	2019	Dermatological	Ease of skin tanning	0.0006422	378364	G	T	rs9598460
3285	31427789	2019	Psychiatric	Miserableness	0.0102	379907	T	G	rs9598460
3317	31427789	2019	Environment	Falls in the last year	0.04183	385553	T	G	rs9598460
3333	31427789	2019	Activities	Frequency of heavy DIY in last 4 weeks	0.03017	153377	G	T	rs9598460
3354	31427789	2019	Psychiatric	Age stopped smoking	0.04518	94873	G	T	rs9598460
3376	31427789	2019	Reproduction	Number of stillbirths (female)	0.01204	65639	T	G	rs9598460
3391	31427789	2019	Psychiatric	Ever depressed for a whole week	0.0441	126626	T	G	rs9598460
3395	31427789	2019	Psychiatric	Ever highly irritable/argumentative for 2 days	0.0391	126296	T	G	rs9598460
3435	31427789	2019	Metabolic	Body Mass Index	0.02827	385336	T	G	rs9598460
3436	31427789	2019	Metabolic	Weight	0.02316	385473	T	G	rs9598460
3440	31427789	2019	Metabolic	Impedance measures - Weight	0.0137	379840	T	G	rs9598460
3442	31427789	2019	Metabolic	Impedance measures - Whole body fat mass	0.0171	379203	T	G	rs9598460
3443	31427789	2019	Metabolic	Impedance measures - Whole body fat-free mass	0.04014	379804	T	G	rs9598460
3444	31427789	2019	Metabolic	Impedance measures - Whole body water mass	0.04596	379835	T	G	rs9598460
3445	31427789	2019	Metabolic	Impedance measures - Body Mass Index (BMI)	0.01907	379831	T	G	rs9598460
3446	31427789	2019	Metabolic	Impedance measures - Basal metabolic rate	0.02859	379821	T	G	rs9598460
3449	31427789	2019	Metabolic	Impedance measures - Impedance of leg (left)	0.008533	379807	G	T	rs9598460
3453	31427789	2019	Metabolic	Impedance measures - Leg fat mass (right)	0.03426	379802	T	G	rs9598460
3454	31427789	2019	Metabolic	Impedance measures - Leg fat-free mass (right)	0.01675	379793	T	G	rs9598460
3455	31427789	2019	Metabolic	Impedance measures - Leg predicted mass (right)	0.01707	379793	T	G	rs9598460
3458	31427789	2019	Metabolic	Impedance measures - Leg fat-free mass (left)	0.004054	379766	T	G	rs9598460
3459	31427789	2019	Metabolic	Impedance measures - Leg predicted mass (left)	0.005436	379761	T	G	rs9598460
3460	31427789	2019	Metabolic	Impedance measures - Arm fat percentage (right)	0.03368	379752	T	G	rs9598460
3461	31427789	2019	Metabolic	Impedance measures - Arm fat mass (right)	0.0278	379725	T	G	rs9598460
3464	31427789	2019	Metabolic	Impedance measures - Arm fat percentage (left)	0.03867	379699	T	G	rs9598460
3465	31427789	2019	Metabolic	Impedance measures - Arm fat mass (left)	0.02685	379663	T	G	rs9598460
3469	31427789	2019	Metabolic	Impedance measures - Trunk fat mass	0.01455	379578	T	G	rs9598460
3484	31427789	2019	Nutritional	Spread type: Butter/spreadable butter	0.00103	344582	G	T	rs9598460
3496	31427789	2019	Dermatological	Hair colour (natural, before greying): Red	8.055e-05	385603	T	G	rs9598460
3497	31427789	2019	Dermatological	Hair colour (natural, before greying): Light brown	0.007854	385603	G	T	rs9598460
3512	31427789	2019	Psychiatric	Type of tobacco previously smoked: Manufactured cigarettes	0.03405	95358	T	G	rs9598460
3535	31427789	2019	Environment	Mental health - Illness, injury, bereavement, stress in last 2 years: Marital separation/divorce	0.008223	383913	G	T	rs9598460
3546	31427789	2019	Body Structures	Mouth/teeth dental problems: Bleeding gums	0.01324	385026	T	G	rs9598460
3562	31427789	2019	Activities	Vitamin and mineral supplements: Vitamin B	0.04334	384452	T	G	rs9598460
3621	31427789	2019	Activities	Treatment/medication code: metformin	0.029	280443	T	G	rs9598460
3626	31427789	2019	Activities	Treatment/medication code: bendroflumethiazide	0.0238	280443	T	G	rs9598460
3640	31427789	2019	Environment	Illnesses of mother: Lung cancer	0.001368	367939	G	T	rs9598460
3653	31427789	2019	Environment	Illnesses of siblings: Severe depression	0.0485	309116	G	T	rs9598460
3655	31427789	2019	Psychiatric	Smoking status: Previous vs Current	0.01761	177025	T	G	rs9598460
3662	31427789	2019	Neoplasms	Cancer register - Behaviour of cancer tumour: Carcinoma in situ	0.01843	61314	G	T	rs9598460
3691	31427789	2019	Cardiovascular	Diagnoses - secondary ICD10: I10 Essential (primary) hypertension	0.04385	244890	T	G	rs9598460
3698	31427789	2019	Gastrointestinal	Diagnoses - secondary ICD10: K44 Diaphragmatic hernia	0.009569	244890	G	T	rs9598460
3712	31427789	2019	Mortality	Diagnoses - secondary ICD10: Z87 Personal history of other diseases and conditions	0.00886	244890	G	T	rs9598460
3746	31427789	2019	Psychiatric	Happiness and subjective well-being - General happiness with own health	0.03256	126477	G	T	rs9598460
3862	27863252	2016	Immunological	Platelet distribution width (two-way meta)	0.0336795	127171	G	T	rs9598460
3958	28979981	2017	Psychiatric	Antisocial behavior (male)	0.03626	8535	NA	NA	rs9598460
3964	28990592	2017	Reproduction	Gestational weight gain (offspring, early)	0.03817	8552	T	G	rs9598460
3973	29304378	2018	Skeletal	Total body BMD (45-60 years old)	0.02242	18805	G	T	rs9598460
3984	29497042	2018	Cardiovascular	Heart rate increase	0.027	58818	T	G	rs9598460
3992	29500382	2018	Psychiatric	Miserableness (MIS)	0.009177	267050	T	G	rs9598460
4005	29559693	2018	Skeletal	Osteoarthritis (self reported)	0.0294654	63556	G	T	rs9598460
4040	29906448	2018	Psychiatric	Schizophrenia/Bipolar disorder	0.04479	107620	G	T	rs9598460
4044	30124842	2018	Metabolic	Body Mass Index	0.038	681275	T	G	rs9598460
4045	30054458	2018	Endocrine	Type 2 Diabetes	0.04841	659256	T	G	rs9598460
4069	BioRxiv: https://doi.org/10.1101/261081	2018	Psychiatric	Drinks per week	0.0385	414343	G	T	rs9598460
4074	30239722	2018	Metabolic	Body Mass Index	0.02929	806834	T	G	rs9598460
4075	30239722	2018	Metabolic	Body Mass Index (male)	0.01432	374756	T	G	rs9598460
4166	30108127	2018	Metabolic	Body Mass Index	0.045	334487	T	G	rs9598460
4217	31015401	2019	Environmental	Drugs used in diabetes	0.016	305913	T	G	rs9598460
4221	31015401	2019	Environmental	Diuretics	0.009	229086	T	G	rs9598460
4316	30643251	2019	Psychiatric	Smoking cessation	0.00407	312821	G	T	rs9598460
4332	30583798	2018	Psychiatric	Erectile dysfunction	0.02744	223805	T	G	rs9598460
4369	30367059	2018	Endocrine	Thyroid-stimulating hormone	0.0002901	54288	T	G	rs9598460
4370	30367059	2018	Endocrine	Thyroid-stimulating hormone (male)	0.001318	24618	T	G	rs9598460
4371	30367059	2018	Endocrine	Thyroid-stimulating hormone (female)	0.03338	30236	T	G	rs9598460
4380	30067744	2018	Body Structures	Phltrium width	0.03811	6136	T	G	rs9598460
4412	30053915	2018	Cell	Total IgM levels	0.000952223	1000	T	G	rs9598460
4416	30053915	2018	Immunological	Toxoplasmosis seropositivity	0.043952	1000	T	G	rs9598460
4452	31676860	2019	Neurological	Left isthmus cingulate	0.04175	19629	T	G	rs9598460
4489	31676860	2019	Neurological	Right parahippocampal	0.04902	19629	T	G	rs9598460
4518	31676860	2019	Neurological	Left inferior lateral ventricle	0.03986	19629	G	T	rs9598460
4526	31676860	2019	Neurological	Left amygdala	0.01204	19629	G	T	rs9598460
4539	31676860	2019	Neurological	Right amygdala	0.01872	19629	G	T	rs9598460
4545	31676860	2019	Neurological	Total brain volume	0.006317	19629	T	G	rs9598460
4553	31676860	2019	Neurological	Left isthmus cingulate	0.02318	21821	T	G	rs9598460
4590	31676860	2019	Neurological	Right parahippocampal	0.04023	21821	T	G	rs9598460
4619	31676860	2019	Neurological	Left inferior lateral ventricle	0.02506	21821	G	T	rs9598460
4627	31676860	2019	Neurological	Left amygdala	0.02792	21821	G	T	rs9598460
4640	31676860	2019	Neurological	Right amygdala	0.02798	21821	G	T	rs9598460
4646	31676860	2019	Neurological	Total brain volume	0.02597	21821	T	G	rs9598460
4658	BioRxiv: https://doi.org/10.1101/288566	2019	Neurological	Inferior fronto-occipital fasciculus fractional anisotropy	0.00596	17706	T	G	rs9598460
4715	BioRxiv: https://doi.org/10.1101/288623	2019	Neurological	Average across all tracts mode of anisotropy	0.04087	17706	T	G	rs9598460
4723	BioRxiv: https://doi.org/10.1101/288631	2019	Neurological	Genu of corpus callosum mode of anisotropy	0.02914	17706	T	G	rs9598460
4728	BioRxiv: https://doi.org/10.1101/288636	2019	Neurological	Retrolenticular part of internal capsule mode of anisotropy	0.01406	17706	T	G	rs9598460
22	25187353	2014	Immunological	Clozapine-Induced Agranulocytosis/Granulocytopenia	0.03122	1359	C	G	rs2279379
28	21173776	2012	Psychiatric	Extraversion (NEO-FFI)	0.02978	17375	G	C	rs2279379
61	25231870	2014	Reproduction	Age at menarche	0.022	132989	C	G	rs2279379
63	28436984	2017	Reproduction	Age at menarche	0.0028	252514	C	G	rs2279379
69	26192919	2015	Gastrointestinal	Ulcerative Colitis	0.04757	27432	G	C	rs2279379
94	27680694	2016	Metabolic	Birth weight	0.0048	143677	C	G	rs2279379
95	27680694	2016	Metabolic	Birth weight	0.0019	153781	C	G	rs2279379
152	26426971	2015	Metabolic	Waist-hip ratio (male <= 50 yrs, adjusted for BMI)	0.032	21989	G	C	rs2279379
153	26426971	2015	Metabolic	Waist-hip ratio (female > 50 yrs, adjusted for BMI)	0.019	88625	G	C	rs2279379
179	25673412	2015	Metabolic	Waist-hip ratio	0.019	212248	G	C	rs2279379
180	25673412	2015	Metabolic	Waist-hip ratio	0.019	226643	G	C	rs2279379
183	25673412	2015	Metabolic	Waist-hip ratio (female)	0.047	118004	G	C	rs2279379
184	25673412	2015	Metabolic	Waist-hip ratio (female)	0.047	124591	G	C	rs2279379
193	26831199	2016	Metabolic	Estimated glomerular filtration rate based on serum creatinine (non-diabetic)	0.044	118460	C	G	rs2279379
200	26631737	2016	Metabolic	Microalbuminuria	0.0077	54116	G	C	rs2279379
388	24816252	2014	Metabolic	Amino acid::Lysine metabolism::glutaroyl carnitine	0.007573	7701	C	G	rs2279379
395	24816252	2014	Metabolic	Amino acid::Phenylalanine & tyrosine metabolism::p-cresol sulfate	0.01971	7758	G	C	rs2279379
398	24816252	2014	Metabolic	Amino acid::Phenylalanine & tyrosine metabolism::phenylacetylglutamine	0.01937	7812	G	C	rs2279379
400	24816252	2014	Metabolic	Amino acid::Phenylalanine & tyrosine metabolism::phenyllactate (PLA)	0.04264	6064	G	C	rs2279379
418	24816252	2014	Metabolic	Amino acid::Urea cycle; arginine-, proline-, metabolism::trans-4-hydroxyproline	0.0432	7802	G	C	rs2279379
420	24816252	2014	Metabolic	Amino acid::Valine, leucine and isoleucine metabolism::2-hydroxyisobutyrate	0.003614	6539	G	C	rs2279379
428	24816252	2014	Metabolic	Amino acid::Valine, leucine and isoleucine metabolism::isobutyrylcarnitine	0.04649	7812	G	C	rs2279379
444	24816252	2014	Metabolic	Carbohydrate::Glycolysis, gluconeogenesis, pyruvate metabolism::pyruvate	0.005011	7682	G	C	rs2279379
465	24816252	2014	Metabolic	Lipid::Bile acid metabolism::deoxycholate	0.008566	5194	C	G	rs2279379
473	24816252	2014	Metabolic	Lipid::Bile acid metabolism::taurolithocholate 3-sulfate	0.03937	6904	G	C	rs2279379
477	24816252	2014	Metabolic	Lipid::Carnitine metabolism::acetylcarnitine	0.03499	7805	G	C	rs2279379
504	24816252	2014	Metabolic	Lipid::Fatty acid, monohydroxy::2-hydroxypalmitate	0.01008	7797	G	C	rs2279379
505	24816252	2014	Metabolic	Lipid::Fatty acid, monohydroxy::2-hydroxystearate	0.00187	7763	G	C	rs2279379
630	24816252	2014	Metabolic	Xenobiotics::Food component, Plant::ergothioneine	0.008314	4453	G	C	rs2279379
666	24816252	2014	Metabolic	::::X-06126	0.02068	7785	G	C	rs2279379
685	24816252	2014	Metabolic	::::X-10506	0.0278	7710	G	C	rs2279379
701	24816252	2014	Metabolic	::::X-11437	0.02362	6782	C	G	rs2279379
716	24816252	2014	Metabolic	::::X-11521	0.02664	7193	G	C	rs2279379
754	24816252	2014	Metabolic	::::X-12093	0.03799	2854	C	G	rs2279379
784	24816252	2014	Metabolic	::::X-12544	0.02254	5893	G	C	rs2279379
793	24816252	2014	Metabolic	::::X-12717	0.01689	1632	G	C	rs2279379
817	24816252	2014	Metabolic	::::X-13429	0.02577	6344	C	G	rs2279379
820	24816252	2014	Metabolic	::::X-13477	0.01899	5952	G	C	rs2279379
851	27005778	2016	Metabolic	Acetate	0.04675	24748	G	C	rs2279379
873	27005778	2016	Metabolic	Glycerol	0.004797	20235	G	C	rs2279379
954	27005778	2016	Metabolic	Total cholesterol in very large HDL	0.0167	21540	G	C	rs2279379
955	27005778	2016	Metabolic	Cholesterol esters in very large HDL	0.036771	19273	G	C	rs2279379
956	27005778	2016	Metabolic	Free cholesterol in very large HDL	0.016244	21542	G	C	rs2279379
1120	27918534	2017	Metabolic	Pericardial adipose tissue volume (adjusted for height and weight)	0.021	12204	NA	NA	rs2279379
1121	27918534	2017	Metabolic	Pericardial adipose tissue volume (adjusted for height and weight, male)	0.017	5842	NA	NA	rs2279379
1143	28490609	2017	Metabolic	Acute insulin response (adjusted for BMI)	0.008264	5567	G	C	rs2279379
1146	28490609	2017	Metabolic	Peak insulin response (adjusted for BMI)	0.002066	5567	G	C	rs2279379
1164	20081857	2010	Metabolic	Glucose levels 2 h after an oral glucose challenge	0.04893	15234	G	C	rs2279379
1170	26833098	2016	Metabolic	Leptin (adjusted for BMI)	0.046	32161	G	C	rs2279379
1174	26955885	2016	Psychiatric	Extreme chronotype	0.039595	100420	G	C	rs2279379
2030	28067908	2017	Gastrointestinal	Ulcerative colitis	0.005826	45975	G	C	rs2279379
2031	28067908	2017	Gastrointestinal	Inflammatory Bowel Disease	0.02742	59957	G	C	rs2279379
2037	27723758	2016	Immunological	Immunoglobulin A deficiency	0.04599	6487	C	G	rs2279379
3204	31427789	2019	Activities	Number of days/week walked 10+ minutes	0.01495	379927	C	G	rs2279379
3206	31427789	2019	Activities	Number of days/week of moderate physical activity 10+ minutes	0.000901	367908	C	G	rs2279379
3207	31427789	2019	Activities	Duration of moderate activity	0.02292	287789	C	G	rs2279379
3208	31427789	2019	Activities	Number of days/week of vigorous physical activity 10+ minutes	0.005008	368164	C	G	rs2279379
3215	31427789	2019	Activities	Duration of light DIY	0.0253	190862	C	G	rs2279379
3219	31427789	2019	Activities	Time spent watching television (TV)	0.01452	365236	C	G	rs2279379
3229	31427789	2019	Psychiatric	Getting up in morning	0.01128	385494	G	C	rs2279379
3242	31427789	2019	Nutritional	Fresh fruit intake	0.0433	372901	G	C	rs2279379
3248	31427789	2019	Nutritional	Beef intake	0.02468	385050	C	G	rs2279379
3255	31427789	2019	Nutritional	Tea intake	0.0192	373481	C	G	rs2279379
3261	31427789	2019	Psychiatric	Alcohol intake frequency	0.01815	386082	C	G	rs2279379
3271	31427789	2019	Skeletal	Comparative height size at age 10	0.04001	380167	G	C	rs2279379
3276	31427789	2019	Activities	Facial ageing	0.004267	354097	G	C	rs2279379
3280	31427789	2019	Mortality	Mother still alive	0.03114	379747	G	C	rs2279379
3299	31427789	2019	Psychiatric	Frequency of tenseness / restlessness in last 2 weeks	0.02856	371869	C	G	rs2279379
3314	31427789	2019	Ear, Nose, Throat	Hearing difficulty/problems with background noise	0.04314	378722	C	G	rs2279379
3328	31427789	2019	Endocrine	Diabetes (diagnosed by doctor)	0.02869	385420	G	C	rs2279379
3339	31427789	2019	Reproduction	Age when periods started (menarche) (female)	0.0001475	202636	C	G	rs2279379
3376	31427789	2019	Reproduction	Number of stillbirths (female)	0.03862	65639	G	C	rs2279379
3408	31427789	2019	Psychiatric	Average weekly intake of other alcoholic drinks	0.02444	91288	C	G	rs2279379
3439	31427789	2019	Psychiatric	Tobacco smoking	0.03978	97172	G	C	rs2279379
3443	31427789	2019	Metabolic	Impedance measures - Whole body fat-free mass	0.03572	379804	C	G	rs2279379
3444	31427789	2019	Metabolic	Impedance measures - Whole body water mass	0.04041	379835	C	G	rs2279379
3447	31427789	2019	Metabolic	Impedance measures - Impedance of whole body	0.005014	379792	G	C	rs2279379
3449	31427789	2019	Metabolic	Impedance measures - Impedance of leg (left)	0.02632	379807	G	C	rs2279379
3450	31427789	2019	Metabolic	Impedance measures - Impedance of arm (right)	0.01293	379786	G	C	rs2279379
3451	31427789	2019	Metabolic	Impedance measures - Impedance of arm (left)	0.006091	379803	G	C	rs2279379
3470	31427789	2019	Metabolic	Impedance measures - Trunk fat-free mass	0.01119	379507	C	G	rs2279379
3471	31427789	2019	Metabolic	Impedance measures - Trunk predicted mass	0.01086	379469	C	G	rs2279379
3479	31427789	2019	Activities	Own or rent accommodation lived in: Rent - from private landlord or letting agency	0.04787	383032	G	C	rs2279379
3480	31427789	2019	Nutritional	Milk type used: Full cream	0.02067	373135	C	G	rs2279379
3498	31427789	2019	Dermatological	Hair colour (natural, before greying): Dark brown	0.0138	385603	G	C	rs2279379
3527	31427789	2019	Environment	Transport type for commuting to job workplace: Cycle	0.02475	205217	C	G	rs2279379
3541	31427789	2019	Activities	Reason for glasses/contact lenses: For just reading/near work as you are getting older (called 'presbyopia')	0.0434	78647	C	G	rs2279379
3551	31427789	2019	Cardiovascular	Vascular/heart problems diagnosed by doctor: High blood pressure	0.01254	385699	G	C	rs2279379
3577	31427789	2019	Social Interactions	Social support - Leisure/social activities: Pub or social club	0.02796	385280	C	G	rs2279379
3590	31427789	2019	Activities	Medication for cholesterol, blood pressure or diabetes: Cholesterol lowering medication	0.01017	176050	G	C	rs2279379
3597	31427789	2019	Cardiovascular	Non-cancer illness code, self-reported: hypertension	0.01677	289307	G	C	rs2279379
3615	31427789	2019	Activities	Treatment/medication code: lansoprazole	0.01101	280443	G	C	rs2279379
3650	31427789	2019	Environment	Illnesses of siblings: Breast cancer	0.04904	309116	G	C	rs2279379
3668	31427789	2019	Cardiovascular	Diagnoses - main ICD10: I25 Chronic ischemic heart disease	0.008174	300791	G	C	rs2279379
3688	31427789	2019	Metabolic	Diagnoses - secondary ICD10: E78 Disorders of lipoprotein metabolism and other lipidemias	0.009516	244890	G	C	rs2279379
3698	31427789	2019	Gastrointestinal	Diagnoses - secondary ICD10: K44 Diaphragmatic hernia	0.03372	244890	G	C	rs2279379
3709	31427789	2019	Mortality	Diagnoses - secondary ICD10: Z82 Family history of certain disabilities and chronic diseases (leading to disablement)	0.03642	244890	G	C	rs2279379
3710	31427789	2019	Mortality	Diagnoses - secondary ICD10: Z85 Personal history of malignant neoplasm	0.009784	244890	C	G	rs2279379
3727	31427789	2019	Psychiatric	Anxiety - Ever felt worried, tense, or anxious for most of a month or longer	0.045	118397	G	C	rs2279379
3749	31427789	2019	Psychiatric	Traumatic events - Someone to take to doctor when needed as a child	0.0004576	125985	C	G	rs2279379
3750	31427789	2019	Psychiatric	Traumatic events - Felt irritable or had angry outbursts in past month	0.0467	57010	G	C	rs2279379
3766	31427789	2019	Psychiatric	Depression - Recent thoughts of suicide or self-harm	0.02087	125844	G	C	rs2279379
3791	30804565	2019	Psychiatric	Ease of getting up in the morning	0.01007	385949	G	C	rs2279379
3814	20045101	2010	Immunological	CD8+ T cell level	0.022	2538	NA	NA	rs2279379
3815	20045101	2010	Immunological	CD4:CD8 lymphocyte ratio	0.00076	2538	NA	NA	rs2279379
3833	27863252	2016	Immunological	Basophil count (two-way meta)	0.046091	131860	C	G	rs2279379
3845	27863252	2016	Immunological	High light scatter percentage of red cells (two-way meta)	0.0472729	130538	G	C	rs2279379
3846	27863252	2016	Immunological	High light scatter reticulocyte count (two-way meta)	0.0260676	130517	G	C	rs2279379
3850	27863252	2016	Immunological	Mean corpuscular hemoglobin concentration (two-way meta)	0.0268694	132586	G	C	rs2279379
3866	27863252	2016	Immunological	Reticulocyte count (two-way meta)	0.00192733	130388	G	C	rs2279379
3867	27863252	2016	Immunological	Reticulocyte fraction of red cells (two-way meta)	0.00549329	130404	G	C	rs2279379
3880	27863252	2016	Immunological	Hemoglobin concentration (three-way meta)	0.01282	172925	G	C	rs2279379
3886	27863252	2016	Immunological	Mean corpuscular hemoglobin concentration (three-way meta)	0.008262	172851	G	C	rs2279379
3900	27863252	2016	Immunological	Red blood cell count (three-way meta)	0.02585	172952	G	C	rs2279379
3902	27863252	2016	Immunological	Reticulocyte count (three-way meta)	0.001151	170641	G	C	rs2279379
3903	27863252	2016	Immunological	Reticulocyte fraction of red cells (three-way meta)	0.007233	170690	G	C	rs2279379
3908	28073927	2017	Ophthalmological	Vertical cup-disc ratio	0.03198	32272	G	C	rs2279379
3909	28073927	2017	Ophthalmological	Vertical cup-disc ratio	0.008221	23899	G	C	rs2279379
3911	28073927	2017	Ophthalmological	Cup area	0.00653	29817	G	C	rs2279379
3912	28073927	2017	Ophthalmological	Cup area	0.006249	22484	G	C	rs2279379
3915	28073927	2017	Ophthalmological	Disc area	0.008597	22504	G	C	rs2279379
3922	28613276	2017	Cardiovascular	Heart rate variability (SDNN)	0.028572	28122	G	C	rs2279379
3929	28749367	2017	Cardiovascular	QT interval	0.02545	22158	C	G	rs2279379
3941	28892062	2017	Metabolic	Body Mass Index (female)	0.01267	72390	G	C	rs2279379
3943	28898252	2017	Metabolic	HbA1c	0.03964	123665	G	C	rs2279379
3954	28957384	2017	Body Structures	Ankle injury (fixed effect)	0.0427	99340	NA	NA	rs2279379
3956	28957384	2017	Body Structures	Ankle injury (random effect)	0.03356	99340	NA	NA	rs2279379
3957	28979981	2017	Psychiatric	Antisocial behavior	0.02596	16400	NA	NA	rs2279379
4039	29906448	2018	Psychiatric	Bipolar disorder	0.03399	74194	C	G	rs2279379
4043	30124842	2018	Skeletal	Height	0.0024	693529	C	G	rs2279379
4070	BioRxiv: https://doi.org/10.1101/261081	2018	Psychiatric	Ever smoker	0.03105	518633	C	G	rs2279379
4071	BioRxiv: https://doi.org/10.1101/261081	2018	Reproduction	Number of sexual partners	0.01907	370711	C	G	rs2279379
4072	BioRxiv: https://doi.org/10.1101/261081	2018	Activities	First PC of the four riskly behaviours	0.01622	315894	C	G	rs2279379
4073	BioRxiv: https://doi.org/10.1101/261081	2018	Activities	General risk tolerance	0.01556	466571	C	G	rs2279379
4077	30239722	2018	Metabolic	Waist-hip ratio	0.01079	697734	G	C	rs2279379
4078	30239722	2018	Metabolic	Waist-hip ratio (male)	0.003503	316772	G	C	rs2279379
4080	30239722	2018	Metabolic	Waist-hip ratio (adjusted for BMI)	0.003126	694649	G	C	rs2279379
4081	30239722	2018	Metabolic	Waist-hip ratio (adjusted for BMI, male)	0.0003803	315284	G	C	rs2279379
4085	30297969	2018	Endocrine	Type 2 Diabetes	0.039	898130	G	C	rs2279379
4088	29777097	2018	Environment	Paternal history of Alzheimer's disease	0.0493856	269279	C	G	rs2279379
4091	29777097	2018	Neurological	Proxy and clinically diagnosed Alzheimer's disease	0.03546	388324	C	G	rs2279379
4094	30617256	2018	Neurological	Proxy and clinically diagnosed Alzheimer's disease	0.00971092	455258	C	G	rs2279379
4095	28416822	2017	Cardiovascular	Atrial Fibrillation	0.04285	36792	C	G	rs2279379
4097	29471430	2018	Neoplasms	Colorectal cancer	0.0034	33870	C	G	rs2279379
4127	29403010	2018	Metabolic	Lactate dehydrogenase	0.02764	126319	C	G	rs2279379
4141	29403010	2018	Immunological	Platelet count	0.001434	108208	G	C	rs2279379
4142	29403010	2018	Cardiovascular	Systolic Blood Pressure	0.01894	136597	G	C	rs2279379
4145	29403010	2018	Cardiovascular	Pulse pressure	0.01896	136249	G	C	rs2279379
4175	30048462	2018	Skeletal	Heel bone mineral density	0.00017	394929	G	C	rs2279379
4178	31217584	2019	Immunological	White blood cells	0.014163	28608	G	C	rs2279379
4190	31217584	2019	Endocrine	Type 2 Diabetes	0.0359746	45725	G	C	rs2279379
4209	31152163	2019	Metabolic	Chronic kidney disease	0.01896	625219	G	C	rs2279379
4215	31015462	2019	Metabolic	Estimated glomerular filtration rate	0.02136	350504	C	G	rs2279379
4222	31015401	2019	Environmental	Beta blocking agents	0.026	224024	G	C	rs2279379
4223	31015401	2019	Environmental	Calcium channel blockers	0.0076	204378	G	C	rs2279379
4224	31015401	2019	Environmental	Agents acting on the renin-angiotensin system	0.00042	237530	G	C	rs2279379
4225	31015401	2019	Environmental	HMG CoA reductase inhibitors	0.0081	290385	G	C	rs2279379
4226	31015401	2019	Environmental	Thyroid preparations	0.031	305582	C	G	rs2279379
4250	30952852	2019	Psychiatric	L5 timing	0.0094	85205	C	G	rs2279379
4273	30846698	2019	Psychiatric	Long sleep	0.04	339926	C	G	rs2279379
4294	30696823	2019	Psychiatric	Chronotype	0.018	449732	G	C	rs2279379
4295	30696823	2019	Psychiatric	Morning person (binary)	0.036	403195	G	C	rs2279379
4301	30664634	2019	Metabolic	Arms-arm fat ratio (male)	0.003352	167431	C	G	rs2279379
4314	30643251	2019	Psychiatric	Ever smoked regulary	0.0347	262990	C	G	rs2279379
4328	30598549	2018	Skeletal	Estimated bone mineral density from heel ultrasounds	0.042	426824	G	C	rs2279379
4335	30531941	2018	Activities	Overall activity	0.018	91105	C	G	rs2279379
4336	30531941	2018	Activities	Overall activity (conditioning sex and BMI)	0.0088	91105	C	G	rs2279379
4354	30281099	2018	Gastrointestinal	Infantile hypertrophic pyloric stenosis	0.007604	5833	G	C	rs2279379
4362	29899525	2018	Activities	Acceleration average	0.028	91084	C	G	rs2279379
4364	29899525	2018	Activities	Vigorous physical activity	0.013	261055	C	G	rs2279379
4365	29899525	2018	Activities	Moderate to vigorous physical activity levels	0.002	377234	C	G	rs2279379
4366	29899525	2018	Activities	Fraction of accelerations	0.023	90667	C	G	rs2279379
4413	30053915	2018	Cell	Total IgE levels	0.0477998	1000	G	C	rs2279379
4426	30053915	2018	Immunological	Epstein Barr Virus antigen EA seropositivity	0.0308449	1000	G	C	rs2279379
4463	31676860	2019	Neurological	Left pericalcarine	0.04242	19629	C	G	rs2279379
4479	31676860	2019	Neurological	Right entorhinal	0.0193	19629	G	C	rs2279379
4481	31676860	2019	Neurological	Right inferior parietal	0.01767	19629	G	C	rs2279379
4507	31676860	2019	Neurological	Cerebellar vermal lobules I V	0.03346	19629	G	C	rs2279379
4580	31676860	2019	Neurological	Right entorhinal	0.0298	21821	G	C	rs2279379
4582	31676860	2019	Neurological	Right inferior parietal	0.03873	21821	G	C	rs2279379
4586	31676860	2019	Neurological	Right lateral orbitofrontal	0.03854	21821	G	C	rs2279379
4608	31676860	2019	Neurological	Cerebellar vermal lobules I V	0.01658	21821	G	C	rs2279379
4647	BioRxiv: https://doi.org/10.1101/288555	2019	Neurological	Anterior corona radiata fractional anisotropy	0.01229	17706	C	G	rs2279379
4651	BioRxiv: https://doi.org/10.1101/288559	2019	Neurological	Cingulum (cingulate gyrus) fractional anisotropy	0.0418	17706	C	G	rs2279379
4654	BioRxiv: https://doi.org/10.1101/288562	2019	Neurological	External capsule fractional anisotropy	0.04134	17706	C	G	rs2279379
4717	BioRxiv: https://doi.org/10.1101/288625	2019	Neurological	Cingulum (cingulate gyrus) mode of anisotropy	0.04747	17706	C	G	rs2279379
4718	BioRxiv: https://doi.org/10.1101/288626	2019	Neurological	Cingulum (hippocampus) mode of anisotropy	0.02959	17706	C	G	rs2279379
4732	BioRxiv: https://doi.org/10.1101/288640	2019	Neurological	Superior longitudinal fasciculus mode of anisotropy	0.02659	17706	C	G	rs2279379
4735	BioRxiv: https://doi.org/10.1101/288643	2019	Neurological	Anterior corona radiata radial diusivities	0.03042	17706	G	C	rs2279379
853	27005778	2016	Metabolic	Albumin	0.01809	18960	C	T	rs79300914
875	27005778	2016	Metabolic	Glycoprotein acetyls, mainly a1Lacid glycoprotein	0.000339	19270	C	T	rs79300914
877	27005778	2016	Metabolic	HDL diameter	0.049162	19273	T	C	rs79300914
892	27005778	2016	Metabolic	Total cholesterol in large LDL	0.043934	21552	C	T	rs79300914
893	27005778	2016	Metabolic	Cholesterol esters in large LDL	0.043703	19273	C	T	rs79300914
895	27005778	2016	Metabolic	Total lipids in large LDL	0.048274	19273	C	T	rs79300914
896	27005778	2016	Metabolic	Concentration of large LDL particles	0.049886	19273	C	T	rs79300914
897	27005778	2016	Metabolic	Phospholipids in large LDL	0.03113	21550	C	T	rs79300914
916	27005778	2016	Metabolic	Total cholesterol in medium LDL	0.045958	21559	C	T	rs79300914
917	27005778	2016	Metabolic	Cholesterol esters in medium LDL	0.045606	19273	C	T	rs79300914
918	27005778	2016	Metabolic	Total lipids in medium LDL	0.045046	19273	C	T	rs79300914
919	27005778	2016	Metabolic	Concentration of medium LDL particles	0.047591	19273	C	T	rs79300914
920	27005778	2016	Metabolic	Phospholipids in medium LDL	0.03934	21558	C	T	rs79300914
931	27005778	2016	Metabolic	Phenylalanine	0.047969	22663	C	T	rs79300914
932	27005778	2016	Metabolic	Pyruvate	0.029604	24756	C	T	rs79300914
997	27989323	2017	Immunological	Interferon gamma-induced protein 10 (CXCL10)	0.0001072	3685	T	C	rs79300914
1012	27989323	2017	Immunological	TNF-related apoptosis inducing ligand	0.04952	8186	T	C	rs79300914
2029	28067908	2017	Gastrointestinal	Crohn's Disease	0.01269	40266	C	T	rs79300914
2031	28067908	2017	Gastrointestinal	Inflammatory Bowel Disease	0.01923	59957	C	T	rs79300914
3191	31427789	2019	Activities	Number of treatments/medications taken	0.008542	386581	T	C	rs79300914
3245	31427789	2019	Nutritional	Non-oily fish intake	0.01008	384907	T	C	rs79300914
3280	31427789	2019	Mortality	Mother still alive	0.03929	379747	T	C	rs79300914
3319	31427789	2019	Respiratory	Wheeze or whistling in the chest in last year	0.04225	379150	C	T	rs79300914
3355	31427789	2019	Psychiatric	Ever stopped smoking for 6+ months	0.002376	93871	C	T	rs79300914
3356	31427789	2019	Psychiatric	Number of unsuccessful stop-smoking attempts	0.03242	86525	C	T	rs79300914
3370	31427789	2019	Activities	Duration of other exercises	0.0284	184806	T	C	rs79300914
3383	31427789	2019	Cognitive	Prospective memory test - Number of attempts	0.006104	128912	C	T	rs79300914
3408	31427789	2019	Psychiatric	Average weekly intake of other alcoholic drinks	4.025e-05	91288	C	T	rs79300914
3422	31427789	2019	Cognitive	Trail making test - Duration to complete numeric path (trail #1)	0.01199	84261	C	T	rs79300914
3437	31427789	2019	Respiratory	Doctor diagnosed hayfever or allergic rhinitis	0.01515	97640	T	C	rs79300914
3491	31427789	2019	Nutritional	Cereal type: Muesli	0.02367	319477	C	T	rs79300914
3493	31427789	2019	Nutritional	Coffee type: Instant coffee	0.04426	303811	T	C	rs79300914
3500	31427789	2019	Dermatological	Male-specific factors - Hair/balding pattern: Pattern 1	0.01941	176380	C	T	rs79300914
3507	31427789	2019	Nutritional	Non-butter spread type details: Polyunsaturated/sunflower oil based spread (eg: Flora)	0.01499	201144	T	C	rs79300914
3512	31427789	2019	Psychiatric	Type of tobacco previously smoked: Manufactured cigarettes	0.007235	95358	T	C	rs79300914
3532	31427789	2019	Environment	Mental health - Illness, injury, bereavement, stress in last 2 years: Serious illness, injury or assault to yourself	0.006259	383913	T	C	rs79300914
3548	31427789	2019	Body Structures	Mouth/teeth dental problems: Toothache	0.002301	385026	C	T	rs79300914
3565	31427789	2019	Activities	Vitamin and mineral supplements: Vitamin E	0.04822	384452	T	C	rs79300914
3568	31427789	2019	Psychiatric	Why stopped smoking: Health precaution	0.04459	94509	C	T	rs79300914
3569	31427789	2019	Psychiatric	Why stopped smoking: Financial reasons	0.004593	94509	C	T	rs79300914
3590	31427789	2019	Activities	Medication for cholesterol, blood pressure or diabetes: Cholesterol lowering medication	0.04938	176050	T	C	rs79300914
3605	31427789	2019	Respiratory	Non-cancer illness code, self-reported: hayfever/allergic rhinitis	0.02067	289307	T	C	rs79300914
3613	31427789	2019	Activities	Treatment/medication code: simvastatin	0.003776	280443	T	C	rs79300914
3629	31427789	2019	Environment	Illnesses of father: Stroke	0.0068	355137	T	C	rs79300914
3630	31427789	2019	Environment	Illnesses of father: Lung cancer	0.03468	355137	C	T	rs79300914
3659	31427789	2019	Neoplasms	Cancer register - Type of cancer: ICD10: C50 Malignant neoplasm of breast	0.0304	54778	C	T	rs79300914
3674	31427789	2019	Gastrointestinal	Diagnoses - main ICD10: K62 Other diseases of anus and rectum	0.04435	300791	C	T	rs79300914
3675	31427789	2019	Gastrointestinal	Diagnoses - main ICD10: K80 Cholelithiasis	0.04665	300791	C	T	rs79300914
3712	31427789	2019	Mortality	Diagnoses - secondary ICD10: Z87 Personal history of other diseases and conditions	0.03363	244890	C	T	rs79300914
3751	31427789	2019	Psychiatric	Traumatic events - Avoided activities or situations because of previous stressful experience in past month	0.01536	126606	T	C	rs79300914
3783	31427789	2019	Psychiatric	Depression - Waking too early	0.001548	48926	C	T	rs79300914
3958	28979981	2017	Psychiatric	Antisocial behavior (male)	0.005102	8535	NA	NA	rs79300914
3983	29358691	2018	Endocrine	Type 2 Diabetes	0.0376	70127	C	T	rs79300914
3985	29497042	2018	Cardiovascular	Heart rate recovery at 10 secnds	0.01	58818	C	T	rs79300914
3986	29497042	2018	Cardiovascular	Heart rate recovery at 20 secnds	0.035	58818	C	T	rs79300914
3989	29497042	2018	Cardiovascular	Heart rate recovery at 50 secnds	0.016	58818	C	T	rs79300914
4220	31015401	2019	Environmental	Antihypertensives	0.037	152380	C	T	rs79300914
4237	31015401	2019	Environmental	Antihistamines for systemic use	0.033	151636	T	C	rs79300914
4257	30946739	2019	Activities	Facial attractiveness (male-coder)	0.0111492	3928	C	T	rs79300914
4274	30846698	2019	Psychiatric	Short sleep	0.037	411934	T	C	rs79300914
4277	30807572	2019	Gastrointestinal	Meconium ileus in cystic fibrosis	0.00577627	6770	T	C	rs79300914
4295	30696823	2019	Psychiatric	Morning person (binary)	0.033	403195	C	T	rs79300914
4488	31676860	2019	Neurological	Right middle temporal	0.02831	19629	T	C	rs79300914
4508	31676860	2019	Neurological	Cerebellar vermal lobules VI VII	0.0003607	19629	C	T	rs79300914
4509	31676860	2019	Neurological	Cerebellar vermal lobules VIII X	0.02735	19629	C	T	rs79300914
4512	31676860	2019	Neurological	Brain stem	0.01401	19629	C	T	rs79300914
4519	31676860	2019	Neurological	Left cerebellum exterior	0.002967	19629	C	T	rs79300914
4520	31676860	2019	Neurological	Left cerebellum white matter	0.01035	19629	C	T	rs79300914
4532	31676860	2019	Neurological	Right cerebellum exterior	0.0176	19629	C	T	rs79300914
4533	31676860	2019	Neurological	Right cerebellum white matter	0.01233	19629	C	T	rs79300914
4543	31676860	2019	Neurological	Gray matter	0.04567	19629	T	C	rs79300914
4565	31676860	2019	Neurological	Left postcentral	0.04099	21821	T	C	rs79300914
4589	31676860	2019	Neurological	Right middle temporal	0.02603	21821	T	C	rs79300914
4609	31676860	2019	Neurological	Cerebellar vermal lobules VI VII	0.0005839	21821	C	T	rs79300914
4610	31676860	2019	Neurological	Cerebellar vermal lobules VIII X	0.01748	21821	C	T	rs79300914
4613	31676860	2019	Neurological	Brain stem	0.006371	21821	C	T	rs79300914
4620	31676860	2019	Neurological	Left cerebellum exterior	0.003389	21821	C	T	rs79300914
4621	31676860	2019	Neurological	Left cerebellum white matter	0.005938	21821	C	T	rs79300914
4633	31676860	2019	Neurological	Right cerebellum exterior	0.01911	21821	C	T	rs79300914
4634	31676860	2019	Neurological	Right cerebellum white matter	0.007197	21821	C	T	rs79300914
4644	31676860	2019	Neurological	Gray matter	0.0297	21821	T	C	rs79300914
4718	BioRxiv: https://doi.org/10.1101/288626	2019	Neurological	Cingulum (hippocampus) mode of anisotropy	0.03594	17706	C	T	rs79300914
4723	BioRxiv: https://doi.org/10.1101/288631	2019	Neurological	Genu of corpus callosum mode of anisotropy	0.004435	17706	T	C	rs79300914
4740	BioRxiv: https://doi.org/10.1101/288648	2019	Neurological	Cingulum (hippocampus) radial diusivities	0.03132	17706	T	C	rs79300914
55	27089181	2016	Psychiatric	Neuroticism	0.03667	170911	A	G	rs75413529
56	27089181	2016	Psychiatric	Depressive symptoms	0.03551	161460	A	G	rs75413529
211	28604731	2017	Neurological	Insomnia (male)	0.0139903	53639	G	A	rs75413529
879	27005778	2016	Metabolic	Total cholesterol in IDL	0.026257	19273	A	G	rs75413529
880	27005778	2016	Metabolic	Free cholesterol in IDL	0.033786	21559	A	G	rs75413529
881	27005778	2016	Metabolic	Total lipids in IDL	0.032859	19273	A	G	rs75413529
882	27005778	2016	Metabolic	Concentration of IDL particles	0.035375	19273	A	G	rs75413529
883	27005778	2016	Metabolic	Phospholipids in IDL	0.027616	21559	A	G	rs75413529
886	27005778	2016	Metabolic	Total cholesterol in large HDL	0.02147	21558	G	A	rs75413529
887	27005778	2016	Metabolic	Cholesterol esters in large HDL	0.018017	19273	G	A	rs75413529
888	27005778	2016	Metabolic	Free cholesterol in large HDL	0.035452	21559	G	A	rs75413529
889	27005778	2016	Metabolic	Total lipids in large HDL	0.030416	19273	G	A	rs75413529
890	27005778	2016	Metabolic	Concentration of large HDL particles	0.03338	19273	G	A	rs75413529
891	27005778	2016	Metabolic	Phospholipids in large HDL	0.040343	19273	G	A	rs75413529
892	27005778	2016	Metabolic	Total cholesterol in large LDL	0.015954	21552	A	G	rs75413529
893	27005778	2016	Metabolic	Cholesterol esters in large LDL	0.01596	19273	A	G	rs75413529
894	27005778	2016	Metabolic	Free cholesterol in large LDL	0.01648	21555	A	G	rs75413529
895	27005778	2016	Metabolic	Total lipids in large LDL	0.01927	19273	A	G	rs75413529
896	27005778	2016	Metabolic	Concentration of large LDL particles	0.021046	19273	A	G	rs75413529
897	27005778	2016	Metabolic	Phospholipids in large LDL	0.015729	21550	A	G	rs75413529
906	27005778	2016	Metabolic	Lactate	0.045386	24871	A	G	rs75413529
907	27005778	2016	Metabolic	Total cholesterol in LDL	0.021733	21559	A	G	rs75413529
916	27005778	2016	Metabolic	Total cholesterol in medium LDL	0.016368	21559	A	G	rs75413529
917	27005778	2016	Metabolic	Cholesterol esters in medium LDL	0.017975	19273	A	G	rs75413529
918	27005778	2016	Metabolic	Total lipids in medium LDL	0.02141	19273	A	G	rs75413529
919	27005778	2016	Metabolic	Concentration of medium LDL particles	0.02512	19273	A	G	rs75413529
920	27005778	2016	Metabolic	Phospholipids in medium LDL	0.020312	21558	A	G	rs75413529
935	27005778	2016	Metabolic	Triglycerides in small HDL	0.044416	21558	A	G	rs75413529
936	27005778	2016	Metabolic	Total cholesterol in small LDL	0.046158	21556	A	G	rs75413529
958	27005778	2016	Metabolic	Concentration of very large HDL particles	0.048443	19273	G	A	rs75413529
965	27005778	2016	Metabolic	Total lipids in very small VLDL	0.044559	19273	A	G	rs75413529
966	27005778	2016	Metabolic	Concentration of very small VLDL particles	0.042005	19273	A	G	rs75413529
967	27005778	2016	Metabolic	Phospholipids in very small VLDL	0.032583	19273	A	G	rs75413529
3211	31427789	2019	Activities	Frequency of stair climbing in last 4 weeks	0.03667	382731	G	A	rs75413529
3219	31427789	2019	Activities	Time spent watching television (TV)	0.02598	365236	A	G	rs75413529
3224	31427789	2019	Activities	Weekly usage of mobile phone in last 3 months	0.009348	322862	G	A	rs75413529
3242	31427789	2019	Nutritional	Fresh fruit intake	0.006612	372901	G	A	rs75413529
3245	31427789	2019	Nutritional	Non-oily fish intake	0.04327	384907	A	G	rs75413529
3248	31427789	2019	Nutritional	Beef intake	0.04574	385050	A	G	rs75413529
3278	31427789	2019	Mortality	Father still alive	0.04084	375841	A	G	rs75413529
3297	31427789	2019	Psychiatric	Frequency of depressed mood in last 2 weeks	0.02902	370017	A	G	rs75413529
3356	31427789	2019	Psychiatric	Number of unsuccessful stop-smoking attempts	0.02974	86525	A	G	rs75413529
3361	31427789	2019	Neurological	Neck/shoulder pain for 3+ months	0.03458	87373	G	A	rs75413529
3363	31427789	2019	Reproduction	Age started hormone-replacement therapy (HRT) (female)	0.001596	72773	G	A	rs75413529
3374	31427789	2019	Neurological	Headaches for 3+ months	0.02501	75898	G	A	rs75413529
3375	31427789	2019	Activities	Time since last prostate specific antigen (PSA) test	0.02709	51249	G	A	rs75413529
3405	31427789	2019	Cognitive	Fluid intelligence test - FI7 : synonym	0.0392	89892	A	G	rs75413529
3438	31427789	2019	Respiratory	Doctor diagnosed asthma	0.04283	97640	G	A	rs75413529
3474	31427789	2019	Activities	Type of accommodation lived in: A house or bungalow	0.03308	386168	A	G	rs75413529
3475	31427789	2019	Activities	Type of accommodation lived in: A flat, maisonette or apartment	0.01432	386168	G	A	rs75413529
3499	31427789	2019	Dermatological	Hair colour (natural, before greying): Black	0.004758	385603	G	A	rs75413529
3532	31427789	2019	Environment	Mental health - Illness, injury, bereavement, stress in last 2 years: Serious illness, injury or assault to yourself	0.03066	383913	A	G	rs75413529
3550	31427789	2019	Cardiovascular	Vascular/heart problems diagnosed by doctor: Angina	0.01904	385699	A	G	rs75413529
3589	31427789	2019	Activities	Types of physical activity in last 4 weeks: Heavy DIY (eg: weeding, lawn mowing, carpentry, digging)	0.04329	384450	A	G	rs75413529
3598	31427789	2019	Cardiovascular	Non-cancer illness code, self-reported: angina	0.03311	289307	A	G	rs75413529
3603	31427789	2019	Neurological	Non-cancer illness code, self-reported: migraine	0.01121	289307	G	A	rs75413529
3607	31427789	2019	Skeletal	Non-cancer illness code, self-reported: osteoarthritis	0.02616	289307	A	G	rs75413529
3633	31427789	2019	Environment	Illnesses of father: High blood pressure	0.03493	355137	G	A	rs75413529
3666	31427789	2019	Neoplasms	Diagnoses - main ICD10: D12 Benign neoplasm of colon, rectum, anus and anal canal	0.03025	300791	A	G	rs75413529
3681	31427789	2019	Respiratory	Diagnoses - main ICD10: R07 Pain in throat and chest	5.498e-05	300791	A	G	rs75413529
3688	31427789	2019	Metabolic	Diagnoses - secondary ICD10: E78 Disorders of lipoprotein metabolism and other lipidemias	0.01497	244890	A	G	rs75413529
[truncated: 410 more rows]
