# Supplementary material for: Phenome-wide and expression quantitative trait locus associations of coronavirus disease 2019 genetic risk loci
Source: iScience. 2021 May 18;24(6):102550. doi: 10.1016/j.isci.2021.102550 (PMC8129787; doi:10.1016/j.isci.2021.102550)
Supplement: Table S4. Complete list of eQTLs associated with lead SNPs compiled from GTEx database, related to Figure 2 [file mmc4.xlsx]

## Sheet: eQTLs
Gene.Symbol	SNP.Id	P.Value	FDR	NES	Tissue
RBMXL1	rs75558547	6.7e-10	1.05402e-09	0.96	Pancreas
KYAT3	rs75558547	9.9e-05	0.000100957	0.47	Pancreas
RP11-226B15.1	rs10126492	7.7e-07	1.00843e-06	0.2	Colon - Transverse
SLC6A20	rs11385942	1.3e-07	1.84286e-07	0.35	Muscle - Skeletal
CXCR6	rs11385942	2.1e-07	2.89733e-07	-0.39	Artery - Tibial
CXCR6	rs11385942	4.2e-07	5.61451e-07	-0.28	Muscle - Skeletal
SLC6A20	rs11385942	2.7e-06	3.31714e-06	0.45	Esophagus - Muscularis
SLC6A20	rs11385942	1.2e-05	1.4009e-05	0.21	Nerve - Tibial
CCR1	rs11385942	3.3e-05	3.62298e-05	0.24	Esophagus - Mucosa
CCR1	rs11385942	4.9e-05	5.20247e-05	0.25	Cells - Cultured fibroblasts
RP11-697K23.3	rs11385942	5.1e-05	5.39262e-05	0.23	Nerve - Tibial
CXCR6	rs11385942	0.00012	0.000120938	-0.28	Adipose - Subcutaneous
CCR1	rs11385942	0.00015	0.000150584	0.19	Esophagus - Muscularis
USF1	rs114173811	1.4e-12	2.408e-12	0.8	Cells - Cultured fibroblasts
USF1	rs114173811	1.3e-05	1.49732e-05	0.34	Muscle - Skeletal
USF1	rs114173811	5.9e-05	6.21306e-05	0.37	Adipose - Visceral (Omentum)
CD244	rs114173811	6.9e-05	7.17823e-05	0.44	Adipose - Visceral (Omentum)
USF1	rs114173811	0.00012	0.000120938	0.29	Skin - Not Sun Exposed (Suprapubic)
DPP9	rs12610495	4.5e-09	6.82941e-09	-0.18	Lung
DPP9	rs12610495	8.9e-08	1.27567e-07	-0.15	Artery - Tibial
DPP9	rs12610495	9.7e-07	1.26394e-06	-0.14	Skin - Sun Exposed (Lower leg)
DPP9	rs12610495	4.1e-06	4.89722e-06	-0.17	Artery - Aorta
DPP9	rs12610495	1.9e-05	2.15e-05	-0.12	Nerve - Tibial
DPP9	rs12610495	2.3e-05	2.55776e-05	-0.25	Brain - Cerebellum
DPP9	rs12610495	4.1e-05	4.42594e-05	-0.065	Cells - Cultured fibroblasts
DPP9	rs12610495	8e-05	8.256e-05	-0.085	Thyroid
RP11-407A16.3	rs12814401	2.4e-05	2.65751e-05	-0.52	Testis
RP11-247C2.2	rs2279379	1.5e-05	1.70485e-05	-0.22	Esophagus - Muscularis
CMB9-55F22.1	rs3934992	1e-125	2.58e-123	0.96	Skin - Sun Exposed (Lower leg)
CMB9-55F22.1	rs3934992	2.4e-124	3.096e-122	0.94	Muscle - Skeletal
CMB9-55F22.1	rs3934992	4.6e-117	3.956e-115	0.85	Thyroid
CMB9-55F22.1	rs3934992	7.2e-112	4.644e-110	0.88	Artery - Tibial
CMB9-55F22.1	rs3934992	1.7e-108	8.772e-107	0.92	Nerve - Tibial
CMB9-55F22.1	rs3934992	1.5e-105	6.45e-104	0.83	Whole Blood
CMB9-55F22.1	rs3934992	1.2e-101	4.42286e-100	0.91	Adipose - Subcutaneous
CMB9-55F22.1	rs3934992	1.3e-99	4.1925e-98	0.88	Skin - Not Sun Exposed (Suprapubic)
CMB9-55F22.1	rs3934992	4.4e-97	1.26133e-95	0.81	Lung
CMB9-55F22.1	rs3934992	2.1e-96	5.418e-95	0.86	Esophagus - Muscularis
AP006621.5	rs3934992	9.9e-93	2.322e-91	0.63	Thyroid
CMB9-55F22.1	rs3934992	3.4e-92	7.31e-91	0.89	Cells - Cultured fibroblasts
CMB9-55F22.1	rs3934992	4.5e-84	8.93077e-83	0.8	Esophagus - Mucosa
CMB9-55F22.1	rs3934992	7.5e-84	1.38214e-82	0.77	Adipose - Visceral (Omentum)
AP006621.5	rs3934992	1.7e-76	2.924e-75	0.64	Lung
AP006621.5	rs3934992	3.6e-75	5.805e-74	0.75	Nerve - Tibial
AP006621.5	rs3934992	5.7e-73	8.65059e-72	0.62	Esophagus - Muscularis
CMB9-55F22.1	rs3934992	3.3e-72	4.73e-71	0.89	Colon - Transverse
AP006621.5	rs3934992	9.5e-71	1.29e-69	0.7	Artery - Tibial
CMB9-55F22.1	rs3934992	7.9e-66	1.0191e-64	0.78	Artery - Aorta
CMB9-55F22.1	rs3934992	6e-65	7.37143e-64	0.89	Esophagus - Gastroesophageal Junction
CMB9-55F22.1	rs3934992	6.4e-65	7.50545e-64	0.93	Heart - Left Ventricle
CMB9-55F22.1	rs3934992	9.2e-64	1.032e-62	0.74	Breast - Mammary Tissue
CMB9-55F22.1	rs3934992	1.6e-62	1.72e-61	0.94	Heart - Atrial Appendage
AP006621.6	rs3934992	1e-58	1.032e-57	0.63	Thyroid
AP006621.6	rs3934992	1.6e-58	1.58769e-57	0.71	Nerve - Tibial
CMB9-55F22.1	rs3934992	1.2e-57	1.14667e-56	0.83	Colon - Sigmoid
CMB9-55F22.1	rs3934992	1.3e-57	1.19786e-56	1.1	Pituitary
AP006621.5	rs3934992	3e-52	2.58e-51	0.67	Esophagus - Gastroesophageal Junction
CMB9-55F22.1	rs3934992	3e-52	2.58e-51	0.82	Testis
AP006621.5	rs3934992	1.6e-50	1.33161e-49	0.63	Colon - Transverse
AP006621.5	rs3934992	6.2e-50	4.99875e-49	0.54	Whole Blood
AP006621.5	rs3934992	1.1e-49	8.6e-49	0.55	Skin - Not Sun Exposed (Suprapubic)
AP006621.5	rs3934992	1.3e-49	9.86471e-49	0.39	Cells - Cultured fibroblasts
CMB9-55F22.1	rs3934992	2.7e-48	1.99029e-47	1.1	Brain - Cortex
AP006621.5	rs3934992	3.6e-48	2.58e-47	0.45	Esophagus - Mucosa
AP006621.5	rs3934992	4.6e-48	3.20757e-47	0.48	Adipose - Visceral (Omentum)
AP006621.5	rs3934992	9.7e-47	6.58579e-46	0.56	Adipose - Subcutaneous
CMB9-55F22.1	rs3934992	1e-46	6.61538e-46	0.76	Stomach
AP006621.6	rs3934992	5.5e-46	3.5475e-45	0.62	Esophagus - Muscularis
AP006621.5	rs3934992	1e-45	6.29268e-45	0.65	Artery - Aorta
CMB9-55F22.1	rs3934992	9.5e-45	5.83571e-44	0.88	Pancreas
AP006621.6	rs3934992	5e-44	3e-43	0.62	Artery - Tibial
AP006621.6	rs3934992	1.7e-43	9.96818e-43	0.59	Skin - Sun Exposed (Lower leg)
AP006621.5	rs3934992	1.8e-43	1.032e-42	0.59	Colon - Sigmoid
CMB9-55F22.1	rs3934992	4.6e-42	2.58e-41	0.99	Brain - Cerebellum
AP006621.6	rs3934992	1.4e-41	7.68511e-41	0.57	Lung
CMB9-55F22.1	rs3934992	9.3e-41	4.99875e-40	1	Brain - Nucleus accumbens (basal ganglia)
AP006621.6	rs3934992	6.8e-40	3.58041e-39	0.69	Artery - Aorta
CMB9-55F22.1	rs3934992	3.1e-38	1.5996e-37	0.95	Spleen
AP006621.5	rs3934992	1e-37	5.05882e-37	0.9	Pituitary
AP006621.5	rs3934992	2.2e-37	1.09154e-36	0.54	Heart - Left Ventricle
AP006621.6	rs3934992	3.7e-37	1.80113e-36	0.67	Colon - Transverse
CMB9-55F22.1	rs3934992	3.9e-37	1.86333e-36	1.1	Brain - Hypothalamus
AP006621.5	rs3934992	7.3e-37	3.42436e-36	0.48	Skin - Sun Exposed (Lower leg)
CMB9-55F22.1	rs3934992	1e-36	4.60714e-36	0.91	Adrenal Gland
AP006621.6	rs3934992	2.5e-36	1.13158e-35	0.57	Skin - Not Sun Exposed (Suprapubic)
AP006621.6	rs3934992	3.3e-36	1.46793e-35	0.57	Adipose - Subcutaneous
AP006621.6	rs3934992	4.2e-35	1.83661e-34	0.67	Esophagus - Gastroesophageal Junction
CMB9-55F22.1	rs3934992	2.1e-34	9.03e-34	0.95	Brain - Cerebellar Hemisphere
CMB9-55F22.1	rs3934992	2.5e-34	1.05738e-33	0.79	Prostate
AP006621.5	rs3934992	3.7e-34	1.53968e-33	0.58	Heart - Atrial Appendage
CMB9-55F22.1	rs3934992	7.3e-34	2.98952e-33	1	Brain - Hippocampus
AP006621.5	rs3934992	1.9e-33	7.65937e-33	0.38	Muscle - Skeletal
CMB9-55F22.1	rs3934992	3.5e-32	1.38923e-31	0.92	Brain - Caudate (basal ganglia)
CMB9-55F22.1	rs3934992	5.3e-32	2.07182e-31	1.1	Brain - Frontal Cortex (BA9)
AP006621.5	rs3934992	6.1e-32	2.34896e-31	0.48	Breast - Mammary Tissue
AP006621.5	rs3934992	4.5e-31	1.70735e-30	0.63	Pancreas
AP006621.6	rs3934992	7.4e-31	2.76696e-30	0.53	Muscle - Skeletal
CMB9-55F22.1	rs3934992	1.1e-30	4.05429e-30	0.9	Minor Salivary Gland
CMB9-55F22.1	rs3934992	3.2e-30	1.16282e-29	0.99	Brain - Putamen (basal ganglia)
AP006621.5	rs3934992	3.8e-30	1.36167e-29	0.53	Stomach
CMB9-55F22.1	rs3934992	5e-30	1.76712e-29	0.58	Liver
CMB9-55F22.1	rs3934992	1.5e-29	5.22973e-29	0.89	Ovary
AP006621.5	rs3934992	1.9e-29	6.536e-29	0.79	Brain - Cortex
AP006621.5	rs3934992	3.7e-29	1.25605e-28	0.86	Brain - Cerebellum
AP006621.6	rs3934992	3.9e-28	1.30675e-27	0.51	Breast - Mammary Tissue
AP006621.6	rs3934992	5.7e-28	1.88538e-27	0.48	Esophagus - Mucosa
CMB9-55F22.1	rs3934992	1.1e-27	3.59241e-27	0.71	Artery - Coronary
AP006621.6	rs3934992	1.7e-27	5.4825e-27	0.41	Cells - Cultured fibroblasts
CMB9-55F22.1	rs3934992	2e-27	6.37037e-27	1	Cells - EBV-transformed lymphocytes
AP006621.5	rs3934992	2.2e-27	6.92195e-27	0.49	Prostate
AP006621.6	rs3934992	2.3e-27	7.1494e-27	0.57	Colon - Sigmoid
AP006621.5	rs3934992	2.7e-27	8.29286e-27	0.64	Spleen
AP006621.6	rs3934992	3e-27	9.10588e-27	0.44	Adipose - Visceral (Omentum)
CMB9-55F22.1	rs3934992	9.9e-27	2.97e-26	0.99	Brain - Anterior cingulate cortex (BA24)
PIDD1	rs3934992	1.1e-26	3.26207e-26	0.24	Thyroid
AP006621.5	rs3934992	1.2e-26	3.51818e-26	0.58	Adrenal Gland
PIDD1	rs3934992	1.5e-26	4.34831e-26	0.29	Adipose - Subcutaneous
AP006621.6	rs3934992	2.4e-26	6.88e-26	0.79	Spleen
CMB9-55F22.1	rs3934992	9.6e-26	2.72176e-25	0.86	Small Intestine - Terminal Ileum
CMB9-55F22.1	rs3934992	9.1e-25	2.55196e-24	1	Brain - Spinal cord (cervical c-1)
PIDD1	rs3934992	2.2e-24	6.10323e-24	0.21	Skin - Not Sun Exposed (Suprapubic)
AP006621.5	rs3934992	2.9e-24	7.95957e-24	0.46	Testis
AP006621.5	rs3934992	5.2e-24	1.41221e-23	0.78	Ovary
PIDD1	rs3934992	6.5e-24	1.74688e-23	0.22	Esophagus - Mucosa
PIDD1	rs3934992	2.8e-23	7.44742e-23	0.2	Esophagus - Muscularis
PIDD1	rs3934992	3.3e-23	8.68776e-23	0.2	Skin - Sun Exposed (Lower leg)
CMB9-55F22.1	rs3934992	4.6e-23	1.19879e-22	1.1	Brain - Substantia nigra
PIDD1	rs3934992	4.8e-23	1.2384e-22	0.27	Lung
AP006621.5	rs3934992	2e-22	5.10891e-22	0.67	Brain - Nucleus accumbens (basal ganglia)
AP006621.5	rs3934992	2.7e-22	6.82941e-22	0.75	Brain - Cerebellar Hemisphere
AP006621.5	rs3934992	3.8e-22	9.51845e-22	0.61	Artery - Coronary
PIDD1	rs3934992	4.2e-22	1.04192e-21	0.63	Brain - Cerebellum
CMB9-55F22.1	rs3934992	5.4e-22	1.32686e-21	0.97	Brain - Amygdala
AP006621.6	rs3934992	7.2e-22	1.75245e-21	0.61	Prostate
AP006621.5	rs3934992	3.5e-21	8.43925e-21	0.68	Small Intestine - Terminal Ileum
AP006621.6	rs3934992	4.1e-21	9.79444e-21	0.75	Pituitary
PIDD1	rs3934992	1.4e-20	3.31376e-20	0.25	Artery - Aorta
PIDD1	rs3934992	2.1e-20	4.92545e-20	0.26	Adipose - Visceral (Omentum)
AP006621.6	rs3934992	3.1e-20	7.20541e-20	0.52	Heart - Left Ventricle
CMB9-55F22.1	rs3934992	7.3e-20	1.68161e-19	0.84	Vagina
AP006621.5	rs3934992	7.9e-20	1.80372e-19	0.34	Liver
AP006621.5	rs3934992	8.8e-20	1.99158e-19	0.72	Brain - Caudate (basal ganglia)
PIDD1	rs3934992	3.1e-19	6.95478e-19	0.12	Whole Blood
PDDC1	rs3934992	8.6e-19	1.91276e-18	0.45	Pituitary
AP006621.5	rs3934992	1.1e-18	2.42564e-18	0.75	Brain - Hippocampus
AP006621.6	rs3934992	1.2e-18	2.62373e-18	0.5	Stomach
AP006621.6	rs3934992	1.5e-18	3.225e-18	0.42	Liver
AP006621.6	rs3934992	1.5e-18	3.225e-18	0.72	Brain - Cerebellar Hemisphere
PIDD1	rs3934992	2.8e-17	5.97025e-17	0.19	Nerve - Tibial
AP006621.6	rs3934992	3.8e-17	8.03607e-17	0.52	Heart - Atrial Appendage
CMB9-55F22.1	rs3934992	4.9e-17	1.0278e-16	0.71	Uterus
AP006621.5	rs3934992	1e-16	2.08065e-16	0.62	Brain - Frontal Cortex (BA9)
CMB9-55F22.1	rs3934992	1.6e-16	3.3024e-16	0.92	Kidney - Cortex
AP006621.5	rs3934992	1.8e-16	3.68571e-16	0.68	Brain - Putamen (basal ganglia)
PIDD1	rs3934992	3.6e-16	7.31339e-16	0.39	Spleen
AP006621.6	rs3934992	4e-16	8.0625e-16	0.65	Minor Salivary Gland
CRACR2B	rs3934992	9.5e-16	1.9e-15	0.37	Pancreas
AP006621.6	rs3934992	1.1e-15	2.18308e-15	0.7	Brain - Cerebellum
AP006621.6	rs3934992	1.2e-15	2.36336e-15	0.66	Small Intestine - Terminal Ileum
AP006621.6	rs3934992	1.4e-15	2.73636e-15	0.56	Artery - Coronary
PIDD1	rs3934992	2.2e-15	4.26767e-15	0.54	Brain - Cerebellar Hemisphere
AP006621.5	rs3934992	7.2e-15	1.38627e-14	0.56	Brain - Hypothalamus
CEND1	rs3934992	7.8e-15	1.49067e-14	0.44	Heart - Left Ventricle
PIDD1	rs3934992	9.6e-15	1.82118e-14	0.23	Breast - Mammary Tissue
AP006621.6	rs3934992	2.9e-14	5.46131e-14	0.53	Pancreas
PIDD1	rs3934992	3.3e-14	6.16957e-14	0.24	Heart - Atrial Appendage
PDDC1	rs3934992	4.4e-14	8.16691e-14	0.41	Adrenal Gland
AP006621.6	rs3934992	1.1e-13	2.02714e-13	0.64	Vagina
AP006621.5	rs3934992	1.2e-13	2.19574e-13	0.56	Minor Salivary Gland
AP006621.6	rs3934992	1.4e-13	2.54366e-13	0.62	Ovary
PIDD1	rs3934992	1.6e-13	2.88671e-13	0.22	Esophagus - Gastroesophageal Junction
AP006621.5	rs3934992	2.2e-13	3.94167e-13	0.56	Vagina
AP006621.6	rs3934992	2.7e-13	4.80414e-13	0.59	Brain - Cortex
AP006621.5	rs3934992	3.8e-13	6.71507e-13	0.7	Brain - Spinal cord (cervical c-1)
AP006621.6	rs3934992	7.6e-13	1.33388e-12	0.51	Adrenal Gland
AP006621.6	rs3934992	1.3e-12	2.26622e-12	0.59	Uterus
AP006621.6	rs3934992	1.4e-12	2.408e-12	0.53	Brain - Nucleus accumbens (basal ganglia)
PIDD1	rs3934992	1.5e-12	2.56291e-12	0.19	Cells - Cultured fibroblasts
PANO1	rs3934992	4e-12	6.78947e-12	-0.3	Thyroid
AP006621.5	rs3934992	5.1e-12	8.6e-12	0.59	Uterus
PIDD1	rs3934992	1.4e-11	2.34545e-11	0.17	Colon - Transverse
PIDD1	rs3934992	1.5e-11	2.49677e-11	0.14	Artery - Tibial
PDDC1	rs3934992	2e-11	3.30769e-11	-0.15	Thyroid
AP006621.6	rs3934992	2.8e-11	4.60127e-11	0.3	Whole Blood
AP006621.6	rs3934992	1.1e-10	1.7962e-10	0.49	Brain - Caudate (basal ganglia)
PANO1	rs3934992	1.4e-10	2.2717e-10	-0.31	Skin - Sun Exposed (Lower leg)
PIDD1	rs3934992	1.8e-10	2.9025e-10	0.29	Prostate
AP006621.5	rs3934992	3.3e-10	5.25556e-10	0.58	Kidney - Cortex
CEND1	rs3934992	3.3e-10	5.25556e-10	0.42	Heart - Atrial Appendage
AP006621.5	rs3934992	6.2e-10	9.8135e-10	0.58	Cells - EBV-transformed lymphocytes
AP006621.5	rs3934992	1.2e-09	1.87636e-09	0.56	Brain - Substantia nigra
PNPLA2	rs3934992	1.3e-09	2.02048e-09	-0.32	Brain - Cortex
PNPLA2	rs3934992	1.4e-09	2.16287e-09	-0.43	Brain - Frontal Cortex (BA9)
AP006621.6	rs3934992	3e-09	4.57988e-09	0.38	Testis
CD151	rs3934992	3e-09	4.57988e-09	0.22	Whole Blood
AP006621.6	rs3934992	7.6e-09	1.14667e-08	0.66	Kidney - Cortex
PIDD1	rs3934992	9.7e-09	1.455e-08	0.17	Colon - Sigmoid
CEND1	rs3934992	1.3e-08	1.93873e-08	0.19	Esophagus - Muscularis
PIDD1	rs3934992	1.9e-08	2.80114e-08	0.16	Stomach
RPLP2	rs3934992	1.9e-08	2.80114e-08	0.092	Nerve - Tibial
EPS8L2	rs3934992	3.1e-08	4.54432e-08	0.16	Whole Blood
PIDD1	rs3934992	3.9e-08	5.68475e-08	0.22	Adrenal Gland
AP006621.5	rs3934992	5.5e-08	7.97191e-08	0.41	Brain - Amygdala
PIDD1	rs3934992	6.1e-08	8.79218e-08	0.27	Liver
RPLP2	rs3934992	1.2e-07	1.7105e-07	0.093	Thyroid
RPLP2	rs3934992	1.4e-07	1.97377e-07	0.075	Skin - Sun Exposed (Lower leg)
RPLP2	rs3934992	1.8e-07	2.52391e-07	0.16	Esophagus - Gastroesophageal Junction
CRACR2B	rs3934992	1.9e-07	2.64973e-07	0.18	Whole Blood
PIDD1	rs3934992	2e-07	2.77419e-07	0.33	Vagina
SLC25A22	rs3934992	2.3e-07	3.15638e-07	-0.12	Skin - Sun Exposed (Lower leg)
PIDD1	rs3934992	2.5e-07	3.4127e-07	0.22	Brain - Frontal Cortex (BA9)
RPLP2	rs3934992	3.1e-07	4.20947e-07	0.086	Adipose - Subcutaneous
PIDD1	rs3934992	3.6e-07	4.86283e-07	0.21	Brain - Cortex
RPLP2	rs3934992	4.2e-07	5.61451e-07	0.11	Esophagus - Mucosa
RPLP2	rs3934992	4.6e-07	6.11753e-07	0.16	Testis
PANO1	rs3934992	4.7e-07	6.21846e-07	-0.24	Breast - Mammary Tissue
RPLP2	rs3934992	5.9e-07	7.76633e-07	0.11	Artery - Aorta
LMNTD2	rs3934992	9.9e-07	1.28352e-06	-0.3	Brain - Cerebellar Hemisphere
PIDD1	rs3934992	1.1e-06	1.40495e-06	0.16	Pancreas
CRACR2B	rs3934992	1.1e-06	1.40495e-06	0.24	Heart - Atrial Appendage
RPLP2	rs3934992	1.1e-06	1.40495e-06	0.11	Esophagus - Muscularis
PIDD1	rs3934992	1.3e-06	1.65222e-06	0.45	Cells - EBV-transformed lymphocytes
AP006621.8	rs3934992	1.4e-06	1.77059e-06	0.27	Pancreas
RPLP2	rs3934992	2e-06	2.50485e-06	0.13	Heart - Atrial Appendage
POLR2L	rs3934992	2e-06	2.50485e-06	0.12	Esophagus - Mucosa
PANO1	rs3934992	2.2e-06	2.74203e-06	-0.31	Liver
RPLP2	rs3934992	2.4e-06	2.97692e-06	0.12	Colon - Transverse
AP006621.5	rs3934992	2.7e-06	3.31714e-06	0.39	Brain - Anterior cingulate cortex (BA24)
RPLP2	rs3934992	2.9e-06	3.54597e-06	0.083	Cells - Cultured fibroblasts
CD151	rs3934992	3.1e-06	3.77264e-06	0.16	Testis
PANO1	rs3934992	3.2e-06	3.84e-06	-0.21	Esophagus - Mucosa
AP006621.6	rs3934992	3.2e-06	3.84e-06	0.45	Brain - Hippocampus
CRACR2B	rs3934992	3.2e-06	3.84e-06	0.19	Heart - Left Ventricle
CD151	rs3934992	5.4e-06	6.42028e-06	0.15	Esophagus - Muscularis
PANO1	rs3934992	9.2e-06	1.08881e-05	-0.23	Nerve - Tibial
RPLP2	rs3934992	1.3e-05	1.49732e-05	0.18	Pituitary
RPLP2	rs3934992	1.3e-05	1.49732e-05	0.069	Breast - Mammary Tissue
RPLP2	rs3934992	1.5e-05	1.70485e-05	0.072	Artery - Tibial
POLR2L	rs3934992	1.5e-05	1.70485e-05	-0.089	Muscle - Skeletal
RPLP2	rs3934992	2.1e-05	2.35565e-05	0.074	Skin - Not Sun Exposed (Suprapubic)
CEND1	rs3934992	2.1e-05	2.35565e-05	0.37	Cells - EBV-transformed lymphocytes
CD151	rs3934992	2.3e-05	2.55776e-05	0.17	Thyroid
PIDD1	rs3934992	2.9e-05	3.19744e-05	0.21	Small Intestine - Terminal Ileum
PANO1	rs3934992	3.5e-05	3.82627e-05	-0.2	Adipose - Visceral (Omentum)
RP11-1391J7.1	rs3934992	3.7e-05	4.02785e-05	-0.11	Skin - Sun Exposed (Lower leg)
CD151	rs3934992	4e-05	4.33613e-05	0.16	Colon - Transverse
PNPLA2	rs3934992	4.3e-05	4.60332e-05	-0.22	Brain - Nucleus accumbens (basal ganglia)
AP006621.6	rs3934992	4.3e-05	4.60332e-05	0.38	Brain - Frontal Cortex (BA9)
POLR2L	rs3934992	4.7e-05	5.01074e-05	-0.067	Adipose - Subcutaneous
CRACR2B	rs3934992	6.3e-05	6.60732e-05	0.14	Muscle - Skeletal
RPLP2	rs3934992	6.4e-05	6.68502e-05	0.064	Adipose - Visceral (Omentum)
CD151	rs3934992	7.5e-05	7.77108e-05	0.12	Nerve - Tibial
TALDO1	rs3934992	8.3e-05	8.49762e-05	-0.079	Adipose - Visceral (Omentum)
RPLP2	rs3934992	8.3e-05	8.49762e-05	0.07	Lung
CRACR2B	rs3934992	0.00016	0.00016	0.2	Cells - Cultured fibroblasts
RP1-122K4.3	rs62586074	1.1e-05	1.29e-05	-0.66	Skin - Sun Exposed (Lower leg)
HR	rs76670680	0.00011	0.000111732	0.41	Adipose - Subcutaneous
LMCD1-AS1	rs9882319	1.1e-05	1.29e-05	0.36	Pituitary
