# Supplementary material for: Phenome-wide and expression quantitative trait locus associations of coronavirus disease 2019 genetic risk loci
Source: iScience. 2021 May 18;24(6):102550. doi: 10.1016/j.isci.2021.102550 (PMC8129787; doi:10.1016/j.isci.2021.102550)
Supplement: Table S5. Complete list of sQTLs associated with lead SNPs compiled from GTEx database, related to Figure 2 [file mmc5.xlsx]

## Sheet: sQTLs
Gene.Symbol	SNP.Id	Phenotype.Id	Intron.Id	P.Value	FDR	NES	Tissue
FYCO1	rs11385942	chr3:45985022:45985152:clu_39470:ENSG00000163820.14	45985022:45985152:clu_39470	1e-05	1.00676e-05	-0.47	Muscle - Skeletal
FYCO1	rs11385942	chr3:45985022:45985152:clu_39470:ENSG00000163820.14	45985022:45985152:clu_39470	1e-05	1.00676e-05	-0.47	Muscle - Skeletal
FYCO1	rs11385942	chr3:45921840:45923656:clu_44582:ENSG00000163820.14	45921840:45923656:clu_44582	2.6e-05	2.6e-05	0.49	Adipose - Subcutaneous
RP11-407A16.3	rs12814401	chr12:126610263:126690035:clu_11308:ENSG00000256732.1	126610263:126690035:clu_11308	1.5e-07	1.73256e-07	1.2	Testis
AP006621.5	rs3934992	chr11:778218:783530:clu_5873:ENSG00000255284.1	778218:783530:clu_5873	9.3e-60	1.3857e-57	-0.84	Muscle - Skeletal
AP006621.5	rs3934992	chr11:777695:783530:clu_7094:ENSG00000255284.1	777695:783530:clu_7094	1.4e-47	1.043e-45	-0.79	Thyroid
AP006621.5	rs3934992	chr11:777695:783530:clu_6289:ENSG00000255284.1	777695:783530:clu_6289	2.3e-43	1.14233e-41	-0.74	Artery - Tibial
AP006621.5	rs3934992	chr11:777695:783530:clu_6794:ENSG00000255284.1	777695:783530:clu_6794	1e-42	3.725e-41	-0.75	Skin - Sun Exposed (Lower leg)
PIDD1	rs3934992	chr11:802376:802543:clu_7108:ENSG00000177595.17	802376:802543:clu_7108	1.5e-42	4.47e-41	-0.76	Thyroid
RPLP2	rs3934992	chr11:810039:810234:clu_5874:ENSG00000177600.8	810039:810234:clu_5874	2.1e-41	5.215e-40	0.58	Muscle - Skeletal
AP006621.5	rs3934992	chr11:777695:783530:clu_7054:ENSG00000255284.1	777695:783530:clu_7054	8e-40	1.70286e-38	-0.79	Nerve - Tibial
AP006621.5	rs3934992	chr11:777695:783530:clu_5543:ENSG00000255284.1	777695:783530:clu_5543	3.2e-38	5.96e-37	-0.8	Cells - Cultured fibroblasts
AP006621.5	rs3934992	chr11:777695:783530:clu_6156:ENSG00000255284.1	777695:783530:clu_6156	9e-36	1.49e-34	-0.76	Esophagus - Muscularis
RPLP2	rs3934992	chr11:810039:810234:clu_5251:ENSG00000177600.8	810039:810234:clu_5251	8.2e-34	1.2218e-32	0.56	Whole Blood
RPLP2	rs3934992	chr11:810039:810234:clu_7095:ENSG00000177600.8	810039:810234:clu_7095	7.4e-33	1.00236e-31	0.54	Thyroid
AP006621.5	rs3934992	chr11:780381:783530:clu_6805:ENSG00000255284.1	780381:783530:clu_6805	2.4e-32	2.98e-31	0.69	Adipose - Subcutaneous
RPLP2	rs3934992	chr11:810039:810234:clu_6290:ENSG00000177600.8	810039:810234:clu_6290	9.3e-32	1.06592e-30	0.52	Artery - Tibial
RPLP2	rs3934992	chr11:810357:811597:clu_6157:ENSG00000177600.8	810357:811597:clu_6157	6.8e-31	7.23714e-30	-0.61	Esophagus - Muscularis
AP006621.5	rs3934992	chr11:778218:783530:clu_6569:ENSG00000255284.1	778218:783530:clu_6569	8.7e-31	8.642e-30	-0.73	Adipose - Visceral (Omentum)
AP006621.5	rs3934992	chr11:777695:783530:clu_6415:ENSG00000255284.1	777695:783530:clu_6415	7.3e-30	6.79813e-29	-0.73	Colon - Transverse
RPLP2	rs3934992	chr11:810039:810234:clu_7058:ENSG00000177600.8	810039:810234:clu_7058	1.5e-29	1.31471e-28	0.53	Lung
AP006621.5	rs3934992	chr11:777695:783530:clu_7057:ENSG00000255284.1	777695:783530:clu_7057	4e-29	3.31111e-28	-0.61	Lung
RPLP2	rs3934992	chr11:810039:810234:clu_6607:ENSG00000177600.8	810039:810234:clu_6607	4.5e-29	3.52895e-28	0.58	Skin - Not Sun Exposed (Suprapubic)
RPLP2	rs3934992	chr11:810039:810234:clu_5544:ENSG00000177600.8	810039:810234:clu_5544	1.5e-28	1.1175e-27	0.66	Cells - Cultured fibroblasts
AP006621.5	rs3934992	chr11:780381:783530:clu_6671:ENSG00000255284.1	780381:783530:clu_6671	2.8e-28	1.98667e-27	0.71	Breast - Mammary Tissue
PIDD1	rs3934992	chr11:802376:802543:clu_6806:ENSG00000177595.17	802376:802543:clu_6806	2.6e-27	1.76091e-26	-0.61	Skin - Sun Exposed (Lower leg)
AP006621.5	rs3934992	chr11:778218:783530:clu_5913:ENSG00000255284.1	778218:783530:clu_5913	3.3e-27	2.13783e-26	-0.84	Colon - Sigmoid
RPLP2	rs3934992	chr11:810039:810234:clu_6017:ENSG00000177600.8	810039:810234:clu_6017	9.9e-27	6.14625e-26	0.59	Esophagus - Mucosa
AP006621.5	rs3934992	chr11:777695:783530:clu_6016:ENSG00000255284.1	777695:783530:clu_6016	1.5e-24	8.94e-24	-0.64	Esophagus - Mucosa
PIDD1	rs3934992	chr11:802396:802543:clu_6816:ENSG00000177595.17	802396:802543:clu_6816	2e-24	1.14615e-23	0.64	Adipose - Subcutaneous
PIDD1	rs3934992	chr11:802376:802543:clu_7062:ENSG00000177595.17	802376:802543:clu_7062	5.6e-24	2.98e-23	-0.58	Nerve - Tibial
PIDD1	rs3934992	chr11:802376:802543:clu_7062:ENSG00000177595.17	802376:802543:clu_7062	5.6e-24	2.98e-23	-0.58	Nerve - Tibial
AP006621.5	rs3934992	chr11:777695:783530:clu_5829:ENSG00000255284.1	777695:783530:clu_5829	1.7e-23	8.73448e-23	-0.76	Esophagus - Gastroesophageal Junction
AP006621.5	rs3934992	chr11:777695:783530:clu_5202:ENSG00000255284.1	777695:783530:clu_5202	5.1e-23	2.533e-22	-0.84	Brain - Cortex
AP006621.5	rs3934992	chr11:778218:783530:clu_5821:ENSG00000255284.1	778218:783530:clu_5821	1.1e-22	5.2871e-22	-0.73	Heart - Atrial Appendage
RPLP2	rs3934992	chr11:810039:810234:clu_5822:ENSG00000177600.8	810039:810234:clu_5822	2.7e-22	1.25719e-21	0.63	Heart - Atrial Appendage
PIDD1	rs3934992	chr11:802396:802543:clu_6166:ENSG00000177595.17	802396:802543:clu_6166	3.6e-22	1.57765e-21	0.67	Esophagus - Muscularis
PIDD1	rs3934992	chr11:802396:802543:clu_6166:ENSG00000177595.17	802396:802543:clu_6166	3.6e-22	1.57765e-21	0.67	Esophagus - Muscularis
RPLP2	rs3934992	chr11:810039:810234:clu_6416:ENSG00000177600.8	810039:810234:clu_6416	4.5e-22	1.91571e-21	0.6	Colon - Transverse
AP006621.5	rs3934992	chr11:777695:783530:clu_6296:ENSG00000255284.1	777695:783530:clu_6296	7.4e-22	3.06278e-21	-0.83	Pituitary
PIDD1	rs3934992	chr11:802396:802543:clu_6622:ENSG00000177595.17	802396:802543:clu_6622	1.4e-21	5.63784e-21	0.62	Skin - Not Sun Exposed (Suprapubic)
PIDD1	rs3934992	chr11:802396:802543:clu_7069:ENSG00000177595.17	802396:802543:clu_7069	5.8e-21	2.19775e-20	0.62	Lung
PIDD1	rs3934992	chr11:802396:802543:clu_7069:ENSG00000177595.17	802396:802543:clu_7069	5.8e-21	2.19775e-20	0.62	Lung
RPLP2	rs3934992	chr11:810039:810234:clu_6004:ENSG00000177600.8	810039:810234:clu_6004	5.9e-21	2.19775e-20	0.5	Artery - Aorta
AP006621.5	rs3934992	chr11:780381:783530:clu_4398:ENSG00000255284.1	780381:783530:clu_4398	1.3e-19	4.72439e-19	0.86	Liver
AP006621.5	rs3934992	chr11:777695:783530:clu_5518:ENSG00000255284.1	777695:783530:clu_5518	3.1e-19	1.09976e-18	-0.72	Brain - Cerebellum
AP006621.5	rs3934992	chr11:777695:783530:clu_5992:ENSG00000255284.1	777695:783530:clu_5992	3.5e-19	1.21279e-18	-0.65	Artery - Aorta
PDDC1	rs3934992	chr11:767373:771333:clu_5539:ENSG00000177225.16	767373:771333:clu_5539	3.9e-19	1.32068e-18	-0.37	Cells - Cultured fibroblasts
AP006621.5	rs3934992	chr11:778218:783530:clu_5151:ENSG00000255284.1	778218:783530:clu_5151	5.6e-19	1.85422e-18	-0.69	Heart - Left Ventricle
AP006621.5	rs3934992	chr11:777695:783530:clu_5654:ENSG00000255284.1	777695:783530:clu_5654	2.4e-18	7.77391e-18	-0.81	Spleen
AP006621.5	rs3934992	chr11:777695:783530:clu_5012:ENSG00000255284.1	777695:783530:clu_5012	6.3e-18	1.99723e-17	-0.88	Brain - Caudate (basal ganglia)
RPLP2	rs3934992	chr11:810039:810234:clu_5909:ENSG00000177600.8	810039:810234:clu_5909	2.2e-17	6.82917e-17	0.57	Colon - Sigmoid
AP006621.5	rs3934992	chr11:777695:783530:clu_5276:ENSG00000255284.1	777695:783530:clu_5276	3.3e-17	1.00347e-16	-0.79	Adrenal Gland
RPLP2	rs3934992	chr11:810357:811597:clu_5830:ENSG00000177600.8	810357:811597:clu_5830	4.3e-17	1.2814e-16	-0.56	Esophagus - Gastroesophageal Junction
AP006621.5	rs3934992	chr11:777695:783530:clu_11895:ENSG00000255284.1	777695:783530:clu_11895	1.5e-16	4.38235e-16	-0.64	Testis
AP006621.5	rs3934992	chr11:777695:783530:clu_4828:ENSG00000255284.1	777695:783530:clu_4828	3.1e-16	8.88269e-16	-0.81	Brain - Frontal Cortex (BA9)
AP006621.5	rs3934992	chr11:777695:783530:clu_4930:ENSG00000255284.1	777695:783530:clu_4930	3.6e-16	1.01208e-15	-0.85	Brain - Hypothalamus
AP006621.5	rs3934992	chr11:778218:783530:clu_5931:ENSG00000255284.1	778218:783530:clu_5931	6.2e-16	1.71074e-15	-0.62	Stomach
PIDD1	rs3934992	chr11:802376:802543:clu_11905:ENSG00000177595.17	802376:802543:clu_11905	8.8e-16	2.384e-15	-0.65	Testis
PDDC1	rs3934992	chr11:771426:772427:clu_7050:ENSG00000177225.16	771426:772427:clu_7050	9.2e-16	2.44786e-15	-0.46	Nerve - Tibial
RPLP2	rs3934992	chr11:810039:810234:clu_5162:ENSG00000177600.8	810039:810234:clu_5162	1.2e-15	3.13684e-15	0.5	Heart - Left Ventricle
PIDD1	rs3934992	chr11:802376:802543:clu_5531:ENSG00000177595.17	802376:802543:clu_5531	2.5e-15	6.42241e-15	-0.77	Brain - Cerebellum
PDDC1	rs3934992	chr11:771426:772427:clu_7091:ENSG00000177225.16	771426:772427:clu_7091	2.8e-15	6.95333e-15	-0.43	Thyroid
PDDC1	rs3934992	chr11:771426:772427:clu_7091:ENSG00000177225.16	771426:772427:clu_7091	2.8e-15	6.95333e-15	-0.43	Thyroid
RPLP2	rs3934992	chr11:810039:810234:clu_5210:ENSG00000177600.8	810039:810234:clu_5210	4.1e-15	1.00148e-14	0.72	Brain - Cortex
AP006621.5	rs3934992	chr11:777695:783530:clu_5945:ENSG00000255284.1	777695:783530:clu_5945	5.6e-15	1.34581e-14	-0.72	Prostate
RPLP2	rs3934992	chr11:810039:810234:clu_11896:ENSG00000177600.8	810039:810234:clu_11896	8.3e-15	1.96302e-14	0.59	Testis
AP006621.5	rs3934992	chr11:777695:783530:clu_5155:ENSG00000255284.1	777695:783530:clu_5155	9.1e-15	2.11859e-14	-0.79	Brain - Nucleus accumbens (basal ganglia)
AP006621.5	rs3934992	chr11:778218:783530:clu_5281:ENSG00000255284.1	778218:783530:clu_5281	9.7e-15	2.22354e-14	-0.75	Brain - Cerebellar Hemisphere
PDDC1	rs3934992	chr11:767373:771333:clu_11890:ENSG00000177225.16	767373:771333:clu_11890	1.8e-14	4.06364e-14	-0.54	Testis
PIDD1	rs3934992	chr11:802396:802543:clu_6000:ENSG00000177595.17	802396:802543:clu_6000	1.9e-14	4.22537e-14	0.59	Artery - Aorta
AP006621.5	rs3934992	chr11:777695:783530:clu_4557:ENSG00000255284.1	777695:783530:clu_4557	2e-14	4.38235e-14	-0.77	Brain - Hippocampus
RPLP2	rs3934992	chr11:810039:810234:clu_5932:ENSG00000177600.8	810039:810234:clu_5932	2.1e-14	4.40704e-14	0.52	Stomach
RPLP2	rs3934992	chr11:810357:811597:clu_5668:ENSG00000177600.8	810357:811597:clu_5668	2.1e-14	4.40704e-14	-0.59	Spleen
PIDD1	rs3934992	chr11:802376:802543:clu_5837:ENSG00000177595.17	802376:802543:clu_5837	2.1e-14	4.40704e-14	-0.58	Esophagus - Gastroesophageal Junction
PIDD1	rs3934992	chr11:802396:802543:clu_6683:ENSG00000177595.17	802396:802543:clu_6683	2.8e-14	5.79444e-14	0.54	Breast - Mammary Tissue
PIDD1	rs3934992	chr11:802376:802543:clu_5663:ENSG00000177595.17	802376:802543:clu_5663	3.2e-14	6.53151e-14	-0.71	Spleen
PDDC1	rs3934992	chr11:767373:771333:clu_4412:ENSG00000177225.16	767373:771333:clu_4412	4e-14	8.05405e-14	-0.71	Brain - Putamen (basal ganglia)
AP006621.5	rs3934992	chr11:777695:783530:clu_6606:ENSG00000255284.1	777695:783530:clu_6606	6.2e-14	1.23173e-13	-0.5	Skin - Not Sun Exposed (Suprapubic)
PDDC1	rs3934992	chr11:767373:771333:clu_4824:ENSG00000177225.16	767373:771333:clu_4824	7.7e-14	1.50961e-13	-0.42	Brain - Frontal Cortex (BA9)
AP006621.5	rs3934992	chr11:777695:783530:clu_5256:ENSG00000255284.1	777695:783530:clu_5256	2e-13	3.87013e-13	-0.79	Ovary
AP006621.5	rs3934992	chr11:777695:783530:clu_4416:ENSG00000255284.1	777695:783530:clu_4416	2.1e-13	4.01154e-13	-0.76	Brain - Putamen (basal ganglia)
RPLP2	rs3934992	chr11:810039:810234:clu_4564:ENSG00000177600.8	810039:810234:clu_4564	3.7e-13	6.97848e-13	0.68	Brain - Hippocampus
PIDD1	rs3934992	chr11:802396:802543:clu_4406:ENSG00000177595.17	802396:802543:clu_4406	6.8e-13	1.2665e-12	0.7	Liver
AP006621.5	rs3934992	chr11:778218:783530:clu_4425:ENSG00000255284.1	778218:783530:clu_4425	1e-12	1.83951e-12	-0.78	Brain - Anterior cingulate cortex (BA24)
RPLP2	rs3934992	chr11:810039:810234:clu_4937:ENSG00000177600.8	810039:810234:clu_4937	2e-12	3.63415e-12	0.63	Brain - Hypothalamus
PDDC1	rs3934992	chr11:767373:771333:clu_5007:ENSG00000177225.16	767373:771333:clu_5007	2.2e-12	3.9494e-12	-0.63	Brain - Caudate (basal ganglia)
PIDD1	rs3934992	chr11:802396:802543:clu_5229:ENSG00000177595.17	802396:802543:clu_5229	3.7e-12	6.5631e-12	0.54	Pancreas
RPLP2	rs3934992	chr11:810039:810234:clu_5162:ENSG00000177600.8	810039:810234:clu_5162	4.4e-12	7.71294e-12	0.65	Brain - Nucleus accumbens (basal ganglia)
RPLP2	rs3934992	chr11:810039:810234:clu_5294:ENSG00000177600.8	810039:810234:clu_5294	5.1e-12	8.83605e-12	0.69	Brain - Cerebellar Hemisphere
PIDD1	rs3934992	chr11:802396:802543:clu_6425:ENSG00000177595.17	802396:802543:clu_6425	5.8e-12	9.93333e-12	0.49	Colon - Transverse
PDDC1	rs3934992	chr11:771426:772427:clu_7054:ENSG00000177225.16	771426:772427:clu_7054	6.2e-12	1.04977e-11	-0.4	Lung
PIDD1	rs3934992	chr11:802376:802543:clu_6307:ENSG00000177595.17	802376:802543:clu_6307	6.7e-12	1.12169e-11	-0.68	Pituitary
AP006621.5	rs3934992	chr11:778218:783530:clu_4081:ENSG00000255284.1	778218:783530:clu_4081	9.2e-12	1.52311e-11	-0.9	Brain - Amygdala
PDDC1	rs3934992	chr11:767373:771333:clu_5150:ENSG00000177225.16	767373:771333:clu_5150	1.1e-11	1.8011e-11	-0.48	Brain - Nucleus accumbens (basal ganglia)
PIDD1	rs3934992	chr11:802376:802543:clu_5953:ENSG00000177595.17	802376:802543:clu_5953	1.3e-11	2.10543e-11	-0.57	Prostate
RPLP2	rs3934992	chr11:810039:810234:clu_5957:ENSG00000177600.8	810039:810234:clu_5957	1.5e-11	2.40323e-11	0.55	Prostate
RPLP2	rs3934992	chr11:810039:810234:clu_5527:ENSG00000177600.8	810039:810234:clu_5527	1.8e-11	2.85319e-11	0.6	Brain - Cerebellum
RPLP2	rs3934992	chr11:810039:810234:clu_5019:ENSG00000177600.8	810039:810234:clu_5019	2.8e-11	4.39158e-11	0.62	Brain - Caudate (basal ganglia)
PDDC1	rs3934992	chr11:767373:771333:clu_5198:ENSG00000177225.16	767373:771333:clu_5198	3.2e-11	4.96667e-11	-0.48	Brain - Cortex
PDDC1	rs3934992	chr11:770398:771333:clu_6012:ENSG00000177225.16	770398:771333:clu_6012	3.8e-11	5.83711e-11	-0.38	Esophagus - Mucosa
RPLP2	rs3934992	chr11:810357:811597:clu_4410:ENSG00000177600.8	810357:811597:clu_4410	5e-11	7.60204e-11	-0.56	Liver
AP006621.5	rs3934992	chr11:777695:783530:clu_3930:ENSG00000255284.1	777695:783530:clu_3930	7e-11	1.05354e-10	-0.85	Brain - Substantia nigra
PDDC1	rs3934992	chr11:771426:772427:clu_5989:ENSG00000177225.16	771426:772427:clu_5989	7.5e-11	1.1175e-10	-0.45	Artery - Aorta
PIDD1	rs3934992	chr11:802376:802543:clu_5290:ENSG00000177595.17	802376:802543:clu_5290	9.3e-11	1.37198e-10	-0.74	Brain - Cerebellar Hemisphere
PDDC1	rs3934992	chr11:767373:771333:clu_6291:ENSG00000177225.16	767373:771333:clu_6291	9.8e-11	1.43157e-10	-0.53	Pituitary
PDDC1	rs3934992	chr11:767373:771333:clu_5515:ENSG00000177225.16	767373:771333:clu_5515	2e-10	2.8932e-10	-0.49	Brain - Cerebellum
AP006621.5	rs3934992	chr11:777695:783530:clu_5213:ENSG00000255284.1	777695:783530:clu_5213	5.4e-10	7.73654e-10	-0.8	Minor Salivary Gland
RPLP2	rs3934992	chr11:810039:810234:clu_4836:ENSG00000177600.8	810039:810234:clu_4836	6.2e-10	8.7981e-10	0.56	Brain - Frontal Cortex (BA9)
AP006621.5	rs3934992	chr11:777695:783530:clu_5775:ENSG00000255284.1	777695:783530:clu_5775	1.1e-09	1.53178e-09	-0.67	Small Intestine - Terminal Ileum
AP006621.5	rs3934992	chr11:780381:783530:clu_4360:ENSG00000255284.1	780381:783530:clu_4360	1.1e-09	1.53178e-09	0.88	Brain - Spinal cord (cervical c-1)
RPLP2	rs3934992	chr11:810039:810234:clu_3940:ENSG00000177600.8	810039:810234:clu_3940	1.2e-09	1.65556e-09	0.56	Brain - Substantia nigra
RPLP2	rs3934992	chr11:810039:810234:clu_4822:ENSG00000177600.8	810039:810234:clu_4822	1.5e-09	2.05046e-09	0.7	Cells - EBV-transformed lymphocytes
PIDD1	rs3934992	chr11:802396:802543:clu_6027:ENSG00000177595.17	802396:802543:clu_6027	1.9e-09	2.57364e-09	0.38	Esophagus - Mucosa
CRACR2B	rs3934992	chr11:827711:828260:clu_6314:ENSG00000177685.16	827711:828260:clu_6314	2.1e-09	2.81892e-09	0.59	Pituitary
PIDD1	rs3934992	chr11:802376:802543:clu_5285:ENSG00000177595.17	802376:802543:clu_5285	2.5e-09	3.32589e-09	-0.58	Adrenal Gland
PIDD1	rs3934992	chr11:802396:802543:clu_5158:ENSG00000177595.17	802396:802543:clu_5158	6.7e-09	8.83451e-09	0.41	Heart - Left Ventricle
PDDC1	rs3934992	chr11:767373:771333:clu_6412:ENSG00000177225.16	767373:771333:clu_6412	8.4e-09	1.09789e-08	-0.37	Colon - Transverse
PIDD1	rs3934992	chr11:802376:802543:clu_5263:ENSG00000177595.17	802376:802543:clu_5263	9.3e-09	1.20496e-08	-0.61	Ovary
PIDD1	rs3934992	chr11:802396:802543:clu_5212:ENSG00000177595.17	802396:802543:clu_5212	1.3e-08	1.66983e-08	0.58	Brain - Cortex
PIDD1	rs3934992	chr11:802376:802543:clu_4896:ENSG00000177595.17	802376:802543:clu_4896	1.5e-08	1.91026e-08	-0.79	Uterus
PDDC1	rs3934992	chr11:767373:771333:clu_4356:ENSG00000177225.16	767373:771333:clu_4356	2.5e-08	3.15678e-08	-0.59	Brain - Spinal cord (cervical c-1)
RPLP2	rs3934992	chr11:810039:810234:clu_4092:ENSG00000177600.8	810039:810234:clu_4092	2.6e-08	3.25546e-08	0.56	Brain - Amygdala
PDDC1	rs3934992	chr11:767373:771333:clu_5869:ENSG00000177225.16	767373:771333:clu_5869	2.9e-08	3.60083e-08	-0.26	Muscle - Skeletal
AP006621.5	rs3934992	chr11:780381:783530:clu_5534:ENSG00000255284.1	780381:783530:clu_5534	4e-08	4.92562e-08	0.59	Artery - Coronary
RPLP2	rs3934992	chr11:810039:810234:clu_4370:ENSG00000177600.8	810039:810234:clu_4370	4.1e-08	5.00738e-08	0.68	Brain - Spinal cord (cervical c-1)
CD151	rs3934992	chr11:834591:836063:clu_7068:ENSG00000177697.17	834591:836063:clu_7068	4.5e-08	5.45122e-08	0.3	Nerve - Tibial
RPLP2	rs3934992	chr11:810039:810234:clu_5249:ENSG00000177600.8	810039:810234:clu_5249	5.5e-08	6.60887e-08	0.57	Ovary
RPLP2	rs3934992	chr11:810039:810234:clu_5535:ENSG00000177600.8	810039:810234:clu_5535	5.8e-08	6.9136e-08	0.44	Artery - Coronary
RPLP2	rs3934992	chr11:810039:810234:clu_5776:ENSG00000177600.8	810039:810234:clu_5776	6.9e-08	8.15952e-08	0.53	Small Intestine - Terminal Ileum
PDDC1	rs3934992	chr11:767373:771333:clu_6667:ENSG00000177225.16	767373:771333:clu_6667	9e-08	1.05591e-07	-0.3	Breast - Mammary Tissue
PIDD1	rs3934992	chr11:802396:802543:clu_5259:ENSG00000177595.17	802396:802543:clu_5259	1.4e-07	1.62969e-07	0.28	Whole Blood
RPLP2	rs3934992	chr11:810039:810234:clu_5086:ENSG00000177600.8	810039:810234:clu_5086	1.7e-07	1.93359e-07	0.64	Vagina
AP006621.5	rs3934992	chr11:777695:783530:clu_4821:ENSG00000255284.1	777695:783530:clu_4821	1.7e-07	1.93359e-07	-0.75	Cells - EBV-transformed lymphocytes
PDDC1	rs3934992	chr11:771426:772427:clu_5928:ENSG00000177225.16	771426:772427:clu_5928	4.2e-07	4.74091e-07	-0.42	Stomach
CRACR2B	rs3934992	chr11:827459:828230:clu_5267:ENSG00000177685.16	827459:828230:clu_5267	5.7e-07	6.38571e-07	-0.31	Whole Blood
PIDD1	rs3934992	chr11:802396:802543:clu_5164:ENSG00000177595.17	802396:802543:clu_5164	6.3e-07	7.00522e-07	0.52	Brain - Nucleus accumbens (basal ganglia)
CD151	rs3934992	chr11:834591:836063:clu_7071:ENSG00000177697.17	834591:836063:clu_7071	8.3e-07	9.16074e-07	0.24	Lung
CRACR2B	rs3934992	chr11:827711:828260:clu_6693:ENSG00000177685.16	827711:828260:clu_6693	8.7e-07	9.53162e-07	0.23	Breast - Mammary Tissue
CRACR2B	rs3934992	chr11:827711:828260:clu_5220:ENSG00000177685.16	827711:828260:clu_5220	1.3e-06	1.41387e-06	0.4	Pancreas
PIDD1	rs3934992	chr11:802396:802543:clu_4425:ENSG00000177595.17	802396:802543:clu_4425	1.4e-06	1.51159e-06	0.57	Brain - Putamen (basal ganglia)
CRACR2B	rs3934992	chr11:827459:828230:clu_7074:ENSG00000177685.16	827459:828230:clu_7074	1.7e-06	1.8223e-06	-0.28	Lung
PDDC1	rs3934992	chr11:774113:777399:clu_6808:ENSG00000177225.16	774113:777399:clu_6808	2.3e-06	2.44786e-06	0.26	Adipose - Subcutaneous
CD151	rs3934992	chr11:834591:836063:clu_6725:ENSG00000177697.17	834591:836063:clu_6725	2.4e-06	2.53617e-06	0.23	Adipose - Subcutaneous
PNPLA2	rs3934992	chr11:818958:819574:clu_6724:ENSG00000177666.16	818958:819574:clu_6724	3.9e-06	4.09225e-06	0.21	Adipose - Subcutaneous
AP006621.5	rs3934992	chr11:778218:783530:clu_5217:ENSG00000255284.1	778218:783530:clu_5217	5.2e-06	5.41818e-06	-0.38	Pancreas
CD151	rs3934992	chr11:834591:836063:clu_6811:ENSG00000177697.17	834591:836063:clu_6811	5.9e-06	6.10486e-06	0.25	Skin - Sun Exposed (Lower leg)
CD151	rs3934992	chr11:834591:836063:clu_5561:ENSG00000177697.17	834591:836063:clu_5561	6.2e-06	6.37103e-06	0.27	Cells - Cultured fibroblasts
RPLP2	rs3934992	chr11:810039:810234:clu_4900:ENSG00000177600.8	810039:810234:clu_4900	9.2e-06	9.38904e-06	0.55	Uterus
