# Supplementary material for: Phenome-wide and expression quantitative trait locus associations of coronavirus disease 2019 genetic risk loci
Source: iScience. 2021 May 18;24(6):102550. doi: 10.1016/j.isci.2021.102550 (PMC8129787; doi:10.1016/j.isci.2021.102550)
Supplement: Table S6. Complete list of QTLs associated with lead SNPs compiled from eQTL Catalogue, related to Figure 3 [file mmc6.xlsx]

## Sheet: Sheet 1
eQTL_Catalogue.annotated
qtl_id	SNP	CHR	POS	variant_id	A1	A2	Effect	StdErr	P	Study_id	hg18 build coordinates	Locus	molecular_trait_id.QTL	chromosome.QTL	position.QTL	ref.QTL	alt.QTL	variant.QTL	ma_samples.QTL	ac.QTL	an.QTL	maf.QTL	pvalue.QTL	beta.QTL	se.QTL	molecular_trait_object_id.QTL	gene_id.QTL	median_tpm.QTL	r2.QTL	type.QTL	gene.QTL	effect.is.ref	effect.is.alt	Study	Tissue	Tissue_group	System	FDR.QTL
CEDAR.ileum	rs114173811	1	161253626	chr1:161253626:C:T	T	C	1.1809	0.2669	9.7e-06	GCST90000256	chr1:161253626-161253626	rs114173811	ILMN_1777982	1	161253626	C	T	chr1_161253626_C_T	13	360	13	0.0361111	1.31478e-21	0.919411	0.0832535	ENSG00000158773	ENSG00000158773		0.92275	SNP	USF1	FALSE	TRUE	CEDAR	ileum	ileum	Other	0
ROSMAP.brain_naive	rs3934992	11	771716	chr11:771716:A:C	A	C	-0.3259	0.0663	8.73e-07	GCST90000256	chr11:771716-771716	rs3934992	ENSG00000255284	11	771716	A	C	chr11_771716_A_C	414	1138	517	0.454306	1.38311e-45	0.32889	0.0211325	ENSG00000255284	ENSG00000255284	74.231	0.66971	SNP	AP006621.5	TRUE	FALSE	ROSMAP	DLPFC	DLPFC	CNS	3.02624e-41
TwinsUK.skin	rs3934992	11	771716	chr11:771716:A:C	A	C	-0.3259	0.0663	8.73e-07	GCST90000256	chr11:771716-771716	rs3934992	ENSG00000255284	11	771716	A	C	chr11_771716_A_C	258	740	332	0.448649	1.24021e-41	0.416597	0.0269376	ENSG00000255284	ENSG00000255284	14.523	0.91564	SNP	AP006621.5	TRUE	FALSE	TwinsUK	skin	skin	Other	1.35679e-37
ROSMAP.brain_naive	rs3934992	11	771716	chr11:771716:A:C	A	C	-0.3259	0.0663	8.73e-07	GCST90000256	chr11:771716-771716	rs3934992	ENSG00000255142	11	771716	A	C	chr11_771716_A_C	414	1138	517	0.454306	4.81236e-39	0.414972	0.0293226	ENSG00000255142	ENSG00000255142	43.343	0.66971	SNP	AP006621.6	TRUE	FALSE	ROSMAP	DLPFC	DLPFC	CNS	3.50981e-35
TwinsUK.LCL	rs3934992	11	771716	chr11:771716:A:C	A	C	-0.3259	0.0663	8.73e-07	GCST90000256	chr11:771716-771716	rs3934992	ENSG00000255284	11	771716	A	C	chr11_771716_A_C	299	836	392	0.4689	3.90109e-30	0.181057	0.014604	ENSG00000255284	ENSG00000255284	14.523	0.91564	SNP	AP006621.5	TRUE	FALSE	TwinsUK	LCL	LCL	Other	2.1339e-26
BrainSeq.brain	rs3934992	11	771716	chr11:771716:A:C	A	C	-0.3259	0.0663	8.73e-07	GCST90000256	chr11:771716-771716	rs3934992	ENSG00000255284	11	771716	A	C	chr11_771716_A_C	264	958	339	0.353862	5.59113e-30	0.24242	0.0198362	ENSG00000255284	ENSG00000255284	22.626	0.98143	SNP	AP006621.5	TRUE	FALSE	BrainSeq	DLPFC	DLPFC	CNS	2.44668e-26
Lepik_2017.blood	rs3934992	11	771716	chr11:771716:A:C	A	C	-0.3259	0.0663	8.73e-07	GCST90000256	chr11:771716-771716	rs3934992	ENSG00000255284	11	771716	A	C	chr11_771716_A_C	322	942	433	0.45966	2.21738e-29	0.325847	0.0269566	ENSG00000255284	ENSG00000255284	6.083		SNP	AP006621.5	TRUE	FALSE	Lepik_2017	blood	blood	Blood	8.08605e-26
CEDAR.rectum	rs114173811	1	161253626	chr1:161253626:C:T	T	C	1.1809	0.2669	9.7e-06	GCST90000256	chr1:161253626-161253626	rs114173811	ILMN_1777982	1	161253626	C	T	chr1_161253626_C_T	16	542	16	0.0295203	3.66678e-28	0.890458	0.0715167	ENSG00000158773	ENSG00000158773		0.92275	SNP	USF1	FALSE	TRUE	CEDAR	rectum	rectum	Other	1.14613e-24
TwinsUK.fat	rs3934992	11	771716	chr11:771716:A:C	A	C	-0.3259	0.0663	8.73e-07	GCST90000256	chr11:771716-771716	rs3934992	ENSG00000255284	11	771716	A	C	chr11_771716_A_C	272	762	355	0.465879	1.09579e-27	0.270023	0.0227681	ENSG00000255284	ENSG00000255284	14.523	0.91564	SNP	AP006621.5	TRUE	FALSE	TwinsUK	adipose	adipose	Other	2.99699e-24
CEDAR.monocyte_CD14	rs114173811	1	161253626	chr1:161253626:C:T	T	C	1.1809	0.2669	9.7e-06	GCST90000256	chr1:161253626-161253626	rs114173811	ILMN_1777982	1	161253626	C	T	chr1_161253626_C_T	19	572	19	0.0332168	4.84693e-25	1.00362	0.0876427	ENSG00000158773	ENSG00000158773		0.92275	SNP	USF1	FALSE	TRUE	CEDAR	monocyte	monocyte	Blood	1.17834e-21
Lepik_2017.blood	rs3934992	11	771716	chr11:771716:A:C	A	C	-0.3259	0.0663	8.73e-07	GCST90000256	chr11:771716-771716	rs3934992	ENSG00000177106	11	771716	A	C	chr11_771716_A_C	322	942	433	0.45966	7.47509e-25	0.19364	0.0177204	ENSG00000177106	ENSG00000177106	3.983		SNP	EPS8L2	TRUE	FALSE	Lepik_2017	blood	blood	Blood	1.63555e-21
CEDAR.monocyte_CD14	rs114173811	1	161253626	chr1:161253626:C:T	T	C	1.1809	0.2669	9.7e-06	GCST90000256	chr1:161253626-161253626	rs114173811	ILMN_2353240	1	161253626	C	T	chr1_161253626_C_T	19	572	19	0.0332168	3.68525e-24	0.477027	0.0426311	ENSG00000158773	ENSG00000158773		0.92275	SNP	USF1	FALSE	TRUE	CEDAR	monocyte	monocyte	Blood	7.3303e-21
TwinsUK.fat	rs3934992	11	771716	chr11:771716:A:C	A	C	-0.3259	0.0663	8.73e-07	GCST90000256	chr11:771716-771716	rs3934992	ENSG00000255142	11	771716	A	C	chr11_771716_A_C	272	762	355	0.465879	5.15357e-23	0.437715	0.0413672	ENSG00000255142	ENSG00000255142	19.339	0.91564	SNP	AP006621.6	TRUE	FALSE	TwinsUK	adipose	adipose	Other	9.39668e-20
TwinsUK.blood	rs3934992	11	771716	chr11:771716:A:C	A	C	-0.3259	0.0663	8.73e-07	GCST90000256	chr11:771716-771716	rs3934992	ENSG00000255284	11	771716	A	C	chr11_771716_A_C	142	390	188	0.482051	6.549e-23	0.249403	0.021962	ENSG00000255284	ENSG00000255284	14.523	0.91564	SNP	AP006621.5	TRUE	FALSE	TwinsUK	blood	blood	Blood	1.10225e-19
CEDAR.T-cell_CD4	rs114173811	1	161253626	chr1:161253626:C:T	T	C	1.1809	0.2669	9.7e-06	GCST90000256	chr1:161253626-161253626	rs114173811	ILMN_1777982	1	161253626	C	T	chr1_161253626_C_T	19	580	19	0.0327586	1.84133e-22	0.70003	0.065642	ENSG00000158773	ENSG00000158773		0.92275	SNP	USF1	FALSE	TRUE	CEDAR	CD4+ T cell	T-cell	Blood	2.87774e-19
ROSMAP.brain_naive	rs3934992	11	771716	chr11:771716:A:C	A	C	-0.3259	0.0663	8.73e-07	GCST90000256	chr11:771716-771716	rs3934992	ENSG00000177600	11	771716	A	C	chr11_771716_A_C	414	1138	517	0.454306	2.74938e-22	0.144473	0.0142456	ENSG00000177600	ENSG00000177600	879.419	0.66971	SNP	RPLP2	TRUE	FALSE	ROSMAP	DLPFC	DLPFC	CNS	4.01043e-19
CEDAR.transverse_colon	rs114173811	1	161253626	chr1:161253626:C:T	T	C	1.1809	0.2669	9.7e-06	GCST90000256	chr1:161253626-161253626	rs114173811	ILMN_1777982	1	161253626	C	T	chr1_161253626_C_T	15	572	15	0.0262238	6.81749e-22	0.773216	0.0735992	ENSG00000158773	ENSG00000158773		0.92275	SNP	USF1	FALSE	TRUE	CEDAR	transverse colon	transverse colon	Other	9.32292e-19
CEDAR.T-cell_CD8	rs114173811	1	161253626	chr1:161253626:C:T	T	C	1.1809	0.2669	9.7e-06	GCST90000256	chr1:161253626-161253626	rs114173811	ILMN_1777982	1	161253626	C	T	chr1_161253626_C_T	19	554	19	0.034296	1.46173e-21	0.681026	0.0652553	ENSG00000158773	ENSG00000158773		0.92275	SNP	USF1	FALSE	TRUE	CEDAR	CD8+ T cell	T-cell	Blood	1.77681e-18
TwinsUK.skin	rs3934992	11	771716	chr11:771716:A:C	A	C	-0.3259	0.0663	8.73e-07	GCST90000256	chr11:771716-771716	rs3934992	ENSG00000255142	11	771716	A	C	chr11_771716_A_C	258	740	332	0.448649	1.90911e-19	0.538332	0.0562744	ENSG00000255142	ENSG00000255142	19.339	0.91564	SNP	AP006621.6	TRUE	FALSE	TwinsUK	skin	skin	Other	2.19849e-16
TwinsUK.LCL	rs3934992	11	771716	chr11:771716:A:C	A	C	-0.3259	0.0663	8.73e-07	GCST90000256	chr11:771716-771716	rs3934992	ENSG00000177595	11	771716	A	C	chr11_771716_A_C	299	836	392	0.4689	1.06914e-17	0.153558	0.0171069	ENSG00000177595	ENSG00000177595	13.882	0.91564	SNP	PIDD	TRUE	FALSE	TwinsUK	LCL	LCL	Other	1.16964e-14
Lepik_2017.blood	rs3934992	11	771716	chr11:771716:A:C	A	C	-0.3259	0.0663	8.73e-07	GCST90000256	chr11:771716-771716	rs3934992	ENSG00000255142	11	771716	A	C	chr11_771716_A_C	322	942	433	0.45966	1.14897e-17	0.440828	0.0494326	ENSG00000255142	ENSG00000255142	5.752		SNP	AP006621.6	TRUE	FALSE	Lepik_2017	blood	blood	Blood	1.19712e-14
CEDAR.T-cell_CD8	rs114173811	1	161253626	chr1:161253626:C:T	T	C	1.1809	0.2669	9.7e-06	GCST90000256	chr1:161253626-161253626	rs114173811	ILMN_2353240	1	161253626	C	T	chr1_161253626_C_T	19	554	19	0.034296	5.16696e-17	0.281012	0.0312765	ENSG00000158773	ENSG00000158773		0.92275	SNP	USF1	FALSE	TRUE	CEDAR	CD8+ T cell	T-cell	Blood	5.13878e-14
GEUVADIS.LCL	rs3934992	11	771716	chr11:771716:A:C	A	C	-0.3259	0.0663	8.73e-07	GCST90000256	chr11:771716-771716	rs3934992	ENSG00000255284	11	771716	A	C	chr11_771716_A_C	268	890	350	0.393258	1.0252e-16	0.214807	0.024832	ENSG00000255284	ENSG00000255284	8.796		SNP	AP006621.5	TRUE	FALSE	GEUVADIS	LCL	LCL	Other	9.75277e-14
CEDAR.T-cell_CD4	rs114173811	1	161253626	chr1:161253626:C:T	T	C	1.1809	0.2669	9.7e-06	GCST90000256	chr1:161253626-161253626	rs114173811	ILMN_2353240	1	161253626	C	T	chr1_161253626_C_T	19	580	19	0.0327586	1.5377e-16	0.297618	0.0338248	ENSG00000158773	ENSG00000158773		0.92275	SNP	USF1	FALSE	TRUE	CEDAR	CD4+ T cell	T-cell	Blood	1.40187e-13
CEDAR.B-cell_CD19	rs114173811	1	161253626	chr1:161253626:C:T	T	C	1.1809	0.2669	9.7e-06	GCST90000256	chr1:161253626-161253626	rs114173811	ILMN_1777982	1	161253626	C	T	chr1_161253626_C_T	18	524	18	0.0343511	1.89474e-16	0.817356	0.0925298	ENSG00000158773	ENSG00000158773		0.92275	SNP	USF1	FALSE	TRUE	CEDAR	B cell	T-cell	Blood	1.65828e-13
BLUEPRINT.T-cell	rs3934992	11	771716	chr11:771716:A:C	A	C	-0.3259	0.0663	8.73e-07	GCST90000256	chr11:771716-771716	rs3934992	ENSG00000177106	11	771716	A	C	chr11_771716_A_C	122	334	154	0.461078	2.4642e-16	0.305449	0.0331906	ENSG00000177106	ENSG00000177106	3.834		SNP	EPS8L2	TRUE	FALSE	BLUEPRINT	CD4+ T cell	T-cell	Blood	2.07372e-13
HipSci.iPSC	rs3934992	11	771716	chr11:771716:A:C	A	C	-0.3259	0.0663	8.73e-07	GCST90000256	chr11:771716-771716	rs3934992	ENSG00000255284	11	771716	A	C	chr11_771716_A_C	242	644	309	0.479814	6.97809e-16	0.260735	0.0305863	ENSG00000255284	ENSG00000255284	9.298	0.96287	SNP	AP006621.5	TRUE	FALSE	HipSci	iPSC	iPSC	Other	5.65484e-13
Schmiedel_2018.Treg_memory	rs3934992	11	771716	chr11:771716:A:C	A	C	-0.3259	0.0663	8.73e-07	GCST90000256	chr11:771716-771716	rs3934992	ENSG00000255284	11	771716	A	C	chr11_771716_A_C	53	178	70	0.393258	7.53997e-16	0.382924	0.0374854	ENSG00000255284	ENSG00000255284	15.824	0.98518	SNP	AP006621.5	TRUE	FALSE	Schmiedel_2018	Treg naive	T-cell	Blood	5.89195e-13
CEDAR.neutrophil_CD15	rs114173811	1	161253626	chr1:161253626:C:T	T	C	1.1809	0.2669	9.7e-06	GCST90000256	chr1:161253626-161253626	rs114173811	ILMN_2353240	1	161253626	C	T	chr1_161253626_C_T	19	560	19	0.0339286	1.12306e-15	0.676724	0.0793334	ENSG00000158773	ENSG00000158773		0.92275	SNP	USF1	FALSE	TRUE	CEDAR	neutrophil	neutrophil	Blood	8.47329e-13
BrainSeq.brain	rs3934992	11	771716	chr11:771716:A:C	A	C	-0.3259	0.0663	8.73e-07	GCST90000256	chr11:771716-771716	rs3934992	ENSG00000255142	11	771716	A	C	chr11_771716_A_C	264	958	339	0.353862	1.31875e-15	0.294538	0.0355718	ENSG00000255142	ENSG00000255142	15.628	0.98143	SNP	AP006621.6	TRUE	FALSE	BrainSeq	DLPFC	DLPFC	CNS	9.61808e-13
CEDAR.B-cell_CD19	rs114173811	1	161253626	chr1:161253626:C:T	T	C	1.1809	0.2669	9.7e-06	GCST90000256	chr1:161253626-161253626	rs114173811	ILMN_2353240	1	161253626	C	T	chr1_161253626_C_T	18	524	18	0.0343511	1.79564e-15	0.369961	0.0435267	ENSG00000158773	ENSG00000158773		0.92275	SNP	USF1	FALSE	TRUE	CEDAR	B cell	T-cell	Blood	1.26737e-12
Schmiedel_2018.CD4_T-cell_anti-CD3-CD28	rs3934992	11	771716	chr11:771716:A:C	A	C	-0.3259	0.0663	8.73e-07	GCST90000256	chr11:771716-771716	rs3934992	ENSG00000255284	11	771716	A	C	chr11_771716_A_C	53	178	70	0.393258	1.85522e-15	0.430273	0.0429979	ENSG00000255284	ENSG00000255284	15.824	0.98518	SNP	AP006621.5	TRUE	FALSE	Schmiedel_2018	CD4+ T cell	T-cell	Blood	1.26851e-12
HipSci.iPSC	rs3934992	11	771716	chr11:771716:A:C	A	C	-0.3259	0.0663	8.73e-07	GCST90000256	chr11:771716-771716	rs3934992	ENSG00000255142	11	771716	A	C	chr11_771716_A_C	242	644	309	0.479814	1.77462e-14	0.436972	0.0542574	ENSG00000255142	ENSG00000255142	8.875	0.96287	SNP	AP006621.6	TRUE	FALSE	HipSci	iPSC	iPSC	Other	1.17663e-11
CEDAR.rectum	rs114173811	1	161253626	chr1:161253626:C:T	T	C	1.1809	0.2669	9.7e-06	GCST90000256	chr1:161253626-161253626	rs114173811	ILMN_2353240	1	161253626	C	T	chr1_161253626_C_T	16	542	16	0.0295203	2.04273e-14	0.244366	0.0301201	ENSG00000158773	ENSG00000158773		0.92275	SNP	USF1	FALSE	TRUE	CEDAR	rectum	rectum	Other	1.31456e-11
TwinsUK.LCL	rs3934992	11	771716	chr11:771716:A:C	A	C	-0.3259	0.0663	8.73e-07	GCST90000256	chr11:771716-771716	rs3934992	ENSG00000184524	11	771716	A	C	chr11_771716_A_C	299	836	392	0.4689	4.10561e-14	0.153282	0.0195564	ENSG00000184524	ENSG00000184524	1.152	0.91564	SNP	CEND1	TRUE	FALSE	TwinsUK	LCL	LCL	Other	2.56659e-11
TwinsUK.fat	rs3934992	11	771716	chr11:771716:A:C	A	C	-0.3259	0.0663	8.73e-07	GCST90000256	chr11:771716-771716	rs3934992	ENSG00000177595	11	771716	A	C	chr11_771716_A_C	272	762	355	0.465879	5.96603e-14	0.110956	0.0142027	ENSG00000177595	ENSG00000177595	13.882	0.91564	SNP	PIDD	TRUE	FALSE	TwinsUK	adipose	adipose	Other	3.62602e-11
GENCORD.LCL	rs3934992	11	771716	chr11:771716:A:C	A	C	-0.3259	0.0663	8.73e-07	GCST90000256	chr11:771716-771716	rs3934992	ENSG00000255284	11	771716	A	C	chr11_771716_A_C	126	380	156	0.410526	1.96554e-13	0.342563	0.0430032	ENSG00000255284	ENSG00000255284	27.545	0.97247	SNP	AP006621.5	TRUE	FALSE	GENCORD	LCL	LCL	Other	1.16232e-10
TwinsUK.LCL	rs3934992	11	771716	chr11:771716:A:C	A	C	-0.3259	0.0663	8.73e-07	GCST90000256	chr11:771716-771716	rs3934992	ENSG00000255142	11	771716	A	C	chr11_771716_A_C	299	836	392	0.4689	4.94477e-13	0.186116	0.0249096	ENSG00000255142	ENSG00000255142	19.339	0.91564	SNP	AP006621.6	TRUE	FALSE	TwinsUK	LCL	LCL	Other	2.84715e-10
Quach_2016.monocyte_LPS	rs3934992	11	771716	chr11:771716:A:C	A	C	-0.3259	0.0663	8.73e-07	GCST90000256	chr11:771716-771716	rs3934992	ENSG00000255284	11	771716	A	C	chr11_771716_A_C	88	368	106	0.288043	1.22508e-12	0.583909	0.0760674	ENSG00000255284	ENSG00000255284	1.648	0.96913	SNP	AP006621.5	TRUE	FALSE	Quach_2016	monocyte	monocyte	Blood	6.87301e-10
Quach_2016.monocyte_naive	rs3934992	11	771716	chr11:771716:A:C	A	C	-0.3259	0.0663	8.73e-07	GCST90000256	chr11:771716-771716	rs3934992	ENSG00000255284	11	771716	A	C	chr11_771716_A_C	92	400	110	0.275	1.38951e-12	0.429962	0.0565552	ENSG00000255284	ENSG00000255284	1.648	0.96913	SNP	AP006621.5	TRUE	FALSE	Quach_2016	monocyte	monocyte	Blood	7.6e-10
CEDAR.transverse_colon	rs114173811	1	161253626	chr1:161253626:C:T	T	C	1.1809	0.2669	9.7e-06	GCST90000256	chr1:161253626-161253626	rs114173811	ILMN_2353240	1	161253626	C	T	chr1_161253626_C_T	15	572	15	0.0262238	1.54349e-12	0.227304	0.0306523	ENSG00000158773	ENSG00000158773		0.92275	SNP	USF1	FALSE	TRUE	CEDAR	transverse colon	transverse colon	Other	8.23697e-10
Quach_2016.monocyte_R848	rs3934992	11	771716	chr11:771716:A:C	A	C	-0.3259	0.0663	8.73e-07	GCST90000256	chr11:771716-771716	rs3934992	ENSG00000255284	11	771716	A	C	chr11_771716_A_C	88	382	106	0.277487	3.18458e-12	0.674771	0.0901166	ENSG00000255284	ENSG00000255284	1.648	0.96913	SNP	AP006621.5	TRUE	FALSE	Quach_2016	monocyte	monocyte	Blood	1.65901e-09
CEDAR.neutrophil_CD15	rs114173811	1	161253626	chr1:161253626:C:T	T	C	1.1809	0.2669	9.7e-06	GCST90000256	chr1:161253626-161253626	rs114173811	ILMN_1777982	1	161253626	C	T	chr1_161253626_C_T	19	560	19	0.0339286	1.05276e-11	0.944461	0.132786	ENSG00000158773	ENSG00000158773		0.92275	SNP	USF1	FALSE	TRUE	CEDAR	neutrophil	neutrophil	Blood	5.35683e-09
Kasela_2017.T-cell_CD8	rs114173811	1	161253626	chr1:161253626:C:T	T	C	1.1809	0.2669	9.7e-06	GCST90000256	chr1:161253626-161253626	rs114173811	ILMN_1777982	1	161253626	C	T	chr1_161253626_C_T	9	538	9	0.0167286	1.73397e-11	0.699826	0.0993506	ENSG00000158773	ENSG00000158773		0.93004	SNP	USF1	FALSE	TRUE	Kasela_2017	CD8+ T cell	T-cell	Blood	8.62256e-09
Schmiedel_2018.Th17_memory	rs3934992	11	771716	chr11:771716:A:C	A	C	-0.3259	0.0663	8.73e-07	GCST90000256	chr11:771716-771716	rs3934992	ENSG00000255142	11	771716	A	C	chr11_771716_A_C	53	178	70	0.393258	2.84518e-11	1.00253	0.128505	ENSG00000255142	ENSG00000255142	10.34	0.98518	SNP	AP006621.6	TRUE	FALSE	Schmiedel_2018	Th17 cell	T-cell	Blood	1.38339e-08
GEUVADIS.LCL	rs3934992	11	771716	chr11:771716:A:C	A	C	-0.3259	0.0663	8.73e-07	GCST90000256	chr11:771716-771716	rs3934992	ENSG00000177697	11	771716	A	C	chr11_771716_A_C	268	890	350	0.393258	3.61749e-11	0.268779	0.039556	ENSG00000177697	ENSG00000177697	23.959		SNP	CD151	TRUE	FALSE	GEUVADIS	LCL	LCL	Other	1.72067e-08
Schmiedel_2018.Treg_naive	rs3934992	11	771716	chr11:771716:A:C	A	C	-0.3259	0.0663	8.73e-07	GCST90000256	chr11:771716-771716	rs3934992	ENSG00000255284	11	771716	A	C	chr11_771716_A_C	53	178	70	0.393258	4.54241e-11	0.329549	0.0428294	ENSG00000255284	ENSG00000255284	15.824	0.98518	SNP	AP006621.5	TRUE	FALSE	Schmiedel_2018	Treg memory	T-cell	Blood	2.11464e-08
Schmiedel_2018.NK-cell_naive	rs3934992	11	771716	chr11:771716:A:C	A	C	-0.3259	0.0663	8.73e-07	GCST90000256	chr11:771716-771716	rs3934992	ENSG00000255284	11	771716	A	C	chr11_771716_A_C	54	180	71	0.394444	1.29499e-10	0.376539	0.0506163	ENSG00000255284	ENSG00000255284	15.824	0.98518	SNP	AP006621.5	TRUE	FALSE	Schmiedel_2018	NK cell	NK cell	Blood	5.903e-08
GENCORD.fibroblast	rs3934992	11	771716	chr11:771716:A:C	A	C	-0.3259	0.0663	8.73e-07	GCST90000256	chr11:771716-771716	rs3934992	ENSG00000255284	11	771716	A	C	chr11_771716_A_C	123	372	153	0.41129	2.18667e-10	0.330075	0.0489076	ENSG00000255284	ENSG00000255284	27.545	0.97247	SNP	AP006621.5	TRUE	FALSE	GENCORD	fibroblast	fibroblast	Other	9.56887e-08
Schmiedel_2018.Tfh_memory	rs3934992	11	771716	chr11:771716:A:C	A	C	-0.3259	0.0663	8.73e-07	GCST90000256	chr11:771716-771716	rs3934992	ENSG00000255284	11	771716	A	C	chr11_771716_A_C	53	178	70	0.393258	2.18625e-10	0.355639	0.0484923	ENSG00000255284	ENSG00000255284	15.824	0.98518	SNP	AP006621.5	TRUE	FALSE	Schmiedel_2018	Tfh cell	T-cell	Blood	9.56887e-08
Schmiedel_2018.Th17_memory	rs3934992	11	771716	chr11:771716:A:C	A	C	-0.3259	0.0663	8.73e-07	GCST90000256	chr11:771716-771716	rs3934992	ENSG00000255284	11	771716	A	C	chr11_771716_A_C	53	178	70	0.393258	2.87297e-10	0.283087	0.0389335	ENSG00000255284	ENSG00000255284	15.824	0.98518	SNP	AP006621.5	TRUE	FALSE	Schmiedel_2018	Th17 cell	T-cell	Blood	1.23256e-07
Schmiedel_2018.NK-cell_naive	rs3934992	11	771716	chr11:771716:A:C	A	C	-0.3259	0.0663	8.73e-07	GCST90000256	chr11:771716-771716	rs3934992	ENSG00000255142	11	771716	A	C	chr11_771716_A_C	54	180	71	0.394444	5.25362e-10	0.677525	0.0951814	ENSG00000255142	ENSG00000255142	10.34	0.98518	SNP	AP006621.6	TRUE	FALSE	Schmiedel_2018	NK cell	NK cell	Blood	2.21056e-07
GENCORD.LCL	rs3934992	11	771716	chr11:771716:A:C	A	C	-0.3259	0.0663	8.73e-07	GCST90000256	chr11:771716-771716	rs3934992	ENSG00000177595	11	771716	A	C	chr11_771716_A_C	126	380	156	0.410526	6.11861e-10	0.191667	0.0292634	ENSG00000177595	ENSG00000177595	37.242	0.97247	SNP	PIDD	TRUE	FALSE	GENCORD	LCL	LCL	Other	2.52595e-07
TwinsUK.LCL	rs3934992	11	771716	chr11:771716:A:C	A	C	-0.3259	0.0663	8.73e-07	GCST90000256	chr11:771716-771716	rs3934992	ENSG00000177600	11	771716	A	C	chr11_771716_A_C	299	836	392	0.4689	6.49112e-10	0.0645506	0.0101961	ENSG00000177600	ENSG00000177600	1198.16	0.91564	SNP	RPLP2	TRUE	FALSE	TwinsUK	LCL	LCL	Other	2.63011e-07
Kasela_2017.T-cell_CD8	rs114173811	1	161253626	chr1:161253626:C:T	T	C	1.1809	0.2669	9.7e-06	GCST90000256	chr1:161253626-161253626	rs114173811	ILMN_2353240	1	161253626	C	T	chr1_161253626_C_T	9	538	9	0.0167286	6.86708e-10	0.242696	0.0378425	ENSG00000158773	ENSG00000158773		0.93004	SNP	USF1	FALSE	TRUE	Kasela_2017	CD8+ T cell	T-cell	Blood	2.71133e-07
ROSMAP.brain_naive	rs3934992	11	771716	chr11:771716:A:C	A	C	-0.3259	0.0663	8.73e-07	GCST90000256	chr11:771716-771716	rs3934992	ENSG00000177666	11	771716	A	C	chr11_771716_A_C	414	1138	517	0.454306	6.93941e-10	-0.0924077	0.0147203	ENSG00000177666	ENSG00000177666	131.216	0.66971	SNP	PNPLA2	TRUE	FALSE	ROSMAP	DLPFC	DLPFC	CNS	2.71133e-07
TwinsUK.LCL	rs3934992	11	771716	chr11:771716:A:C	A	C	-0.3259	0.0663	8.73e-07	GCST90000256	chr11:771716-771716	rs3934992	ENSG00000177030	11	771716	A	C	chr11_771716_A_C	299	836	392	0.4689	7.19376e-10	0.0788769	0.0124934	ENSG00000177030	ENSG00000177030	16.4	0.91564	SNP	DEAF1	TRUE	FALSE	TwinsUK	LCL	LCL	Other	2.76139e-07
GENCORD.T-cell	rs3934992	11	771716	chr11:771716:A:C	A	C	-0.3259	0.0663	8.73e-07	GCST90000256	chr11:771716-771716	rs3934992	ENSG00000255284	11	771716	A	C	chr11_771716_A_C	122	368	151	0.410326	1.24975e-09	0.310091	0.0482335	ENSG00000255284	ENSG00000255284	27.545	0.97247	SNP	AP006621.5	TRUE	FALSE	GENCORD	T cell	T-cell	Blood	4.71457e-07
TwinsUK.blood	rs3934992	11	771716	chr11:771716:A:C	A	C	-0.3259	0.0663	8.73e-07	GCST90000256	chr11:771716-771716	rs3934992	ENSG00000177595	11	771716	A	C	chr11_771716_A_C	142	390	188	0.482051	1.30736e-09	0.0860011	0.013442	ENSG00000177595	ENSG00000177595	13.882	0.91564	SNP	PIDD	TRUE	FALSE	TwinsUK	blood	blood	Blood	4.84831e-07
HipSci.iPSC	rs3934992	11	771716	chr11:771716:A:C	A	C	-0.3259	0.0663	8.73e-07	GCST90000256	chr11:771716-771716	rs3934992	ENSG00000177600	11	771716	A	C	chr11_771716_A_C	242	644	309	0.479814	1.77764e-09	0.0878672	0.0141643	ENSG00000177600	ENSG00000177600	1182.48	0.96287	SNP	RPLP2	TRUE	FALSE	HipSci	iPSC	iPSC	Other	6.48246e-07
Fairfax_2014.monocyte_LPS24	rs114173811	1	161253626	chr1:161253626:C:T	T	C	1.1809	0.2669	9.7e-06	GCST90000256	chr1:161253626-161253626	rs114173811	ILMN_2353240	1	161253626	C	T	chr1_161253626_C_T	21	650	21	0.0323077	2.08419e-09	0.5701	0.0923479	ENSG00000158773	ENSG00000158773		0.93095	SNP	USF1	FALSE	TRUE	Fairfax_2014	monocyte	monocyte	Blood	7.47575e-07
Quach_2016.monocyte_Pam3CSK4	rs3934992	11	771716	chr11:771716:A:C	A	C	-0.3259	0.0663	8.73e-07	GCST90000256	chr11:771716-771716	rs3934992	ENSG00000255284	11	771716	A	C	chr11_771716_A_C	92	392	110	0.280612	3.01893e-09	0.462724	0.0741756	ENSG00000255284	ENSG00000255284	1.648	0.96913	SNP	AP006621.5	TRUE	FALSE	Quach_2016	monocyte	monocyte	Blood	1.06539e-06
Schmiedel_2018.monocyte_CD16_naive	rs3934992	11	771716	chr11:771716:A:C	A	C	-0.3259	0.0663	8.73e-07	GCST90000256	chr11:771716-771716	rs3934992	ENSG00000255284	11	771716	A	C	chr11_771716_A_C	55	180	72	0.4	3.53901e-09	0.341499	0.051144	ENSG00000255284	ENSG00000255284	15.824	0.98518	SNP	AP006621.5	TRUE	FALSE	Schmiedel_2018	CD16+ monocyte	CD16+ monocyte	Blood	1.2291e-06
Fairfax_2012.B-cell_CD19	rs114173811	1	161253626	chr1:161253626:C:T	T	C	1.1809	0.2669	9.7e-06	GCST90000256	chr1:161253626-161253626	rs114173811	ILMN_1777982	1	161253626	C	T	chr1_161253626_C_T	15	562	15	0.0266904	4.42799e-09	0.546196	0.0900177	ENSG00000158773	ENSG00000158773		0.93095	SNP	USF1	FALSE	TRUE	Fairfax_2012	B cell	T-cell	Blood	1.51382e-06
TwinsUK.blood	rs3934992	11	771716	chr11:771716:A:C	A	C	-0.3259	0.0663	8.73e-07	GCST90000256	chr11:771716-771716	rs3934992	ENSG00000255142	11	771716	A	C	chr11_771716_A_C	142	390	188	0.482051	4.52957e-09	0.281559	0.0456884	ENSG00000255142	ENSG00000255142	19.339	0.91564	SNP	AP006621.6	TRUE	FALSE	TwinsUK	blood	blood	Blood	1.52472e-06
Schmiedel_2018.Th2_memory	rs3934992	11	771716	chr11:771716:A:C	A	C	-0.3259	0.0663	8.73e-07	GCST90000256	chr11:771716-771716	rs3934992	ENSG00000255284	11	771716	A	C	chr11_771716_A_C	53	178	70	0.393258	4.87926e-09	0.327272	0.0494858	ENSG00000255284	ENSG00000255284	15.824	0.98518	SNP	AP006621.5	TRUE	FALSE	Schmiedel_2018	Th2 cell	T-cell	Blood	1.61755e-06
TwinsUK.skin	rs3934992	11	771716	chr11:771716:A:C	A	C	-0.3259	0.0663	8.73e-07	GCST90000256	chr11:771716-771716	rs3934992	ENSG00000177595	11	771716	A	C	chr11_771716_A_C	258	740	332	0.448649	5.14382e-09	0.101948	0.0170206	ENSG00000177595	ENSG00000177595	13.882	0.91564	SNP	PIDD	TRUE	FALSE	TwinsUK	skin	skin	Other	1.6798e-06
CEDAR.neutrophil_CD15	rs11385942	3	45834967	chr3:45834967:G:GA	G	GA	-0.745	0.1093	9.46e-12	GCST90000256	chr3:45834967-45834967	rs11385942	ILMN_1763322	3	45834967	G	GA	chr3_45834967_G_GA	51	560	53	0.0946429	1.33195e-08	-0.625248	0.106615	ENSG00000183625	ENSG00000183625		0.99529	INDEL	CCR3	TRUE	FALSE	CEDAR	neutrophil	neutrophil	Blood	4.28575e-06
Fairfax_2014.monocyte_IFN24	rs114173811	1	161253626	chr1:161253626:C:T	T	C	1.1809	0.2669	9.7e-06	GCST90000256	chr1:161253626-161253626	rs114173811	ILMN_1777982	1	161253626	C	T	chr1_161253626_C_T	23	740	23	0.0310811	1.88674e-08	0.572979	0.0995897	ENSG00000158773	ENSG00000158773		0.93095	SNP	USF1	FALSE	TRUE	Fairfax_2014	monocyte	monocyte	Blood	5.93004e-06
Schmiedel_2018.Th1-17_memory	rs3934992	11	771716	chr11:771716:A:C	A	C	-0.3259	0.0663	8.73e-07	GCST90000256	chr11:771716-771716	rs3934992	ENSG00000255284	11	771716	A	C	chr11_771716_A_C	52	176	68	0.386364	1.89718e-08	0.364137	0.0577691	ENSG00000255284	ENSG00000255284	15.824	0.98518	SNP	AP006621.5	TRUE	FALSE	Schmiedel_2018	Th17 cell	T-cell	Blood	5.93004e-06
Fairfax_2014.monocyte_LPS24	rs114173811	1	161253626	chr1:161253626:C:T	T	C	1.1809	0.2669	9.7e-06	GCST90000256	chr1:161253626-161253626	rs114173811	ILMN_1777982	1	161253626	C	T	chr1_161253626_C_T	21	650	21	0.0323077	2.0776e-08	0.653376	0.113535	ENSG00000158773	ENSG00000158773		0.93095	SNP	USF1	FALSE	TRUE	Fairfax_2014	monocyte	monocyte	Blood	6.40252e-06
Schmiedel_2018.Tfh_memory	rs11385942	3	45834967	chr3:45834967:G:GA	G	GA	-0.745	0.1093	9.46e-12	GCST90000256	chr3:45834967-45834967	rs11385942	ENSG00000172215	3	45834967	G	GA	chr3_45834967_G_GA	9	178	11	0.0617978	3.7453e-08	-1.03705	0.169137	ENSG00000172215	ENSG00000172215	3.382	0.9398	INDEL	CXCR6	TRUE	FALSE	Schmiedel_2018	Tfh cell	T-cell	Blood	1.13816e-05
Schmiedel_2018.Th1_memory	rs3934992	11	771716	chr11:771716:A:C	A	C	-0.3259	0.0663	8.73e-07	GCST90000256	chr11:771716-771716	rs3934992	ENSG00000255284	11	771716	A	C	chr11_771716_A_C	51	164	67	0.408537	4.30595e-08	0.290621	0.0471137	ENSG00000255284	ENSG00000255284	15.824	0.98518	SNP	AP006621.5	TRUE	FALSE	Schmiedel_2018	Th1 cell	T-cell	Blood	1.29061e-05
Schmiedel_2018.Tfh_memory	rs3934992	11	771716	chr11:771716:A:C	A	C	-0.3259	0.0663	8.73e-07	GCST90000256	chr11:771716-771716	rs3934992	ENSG00000177595	11	771716	A	C	chr11_771716_A_C	53	178	70	0.393258	6.86813e-08	0.124393	0.0207805	ENSG00000177595	ENSG00000177595	16.341	0.98518	SNP	PIDD	TRUE	FALSE	Schmiedel_2018	Tfh cell	T-cell	Blood	2.03074e-05
Schmiedel_2018.Treg_naive	rs3934992	11	771716	chr11:771716:A:C	A	C	-0.3259	0.0663	8.73e-07	GCST90000256	chr11:771716-771716	rs3934992	ENSG00000255142	11	771716	A	C	chr11_771716_A_C	53	178	70	0.393258	7.78194e-08	0.587145	0.0985815	ENSG00000255142	ENSG00000255142	10.34	0.98518	SNP	AP006621.6	TRUE	FALSE	Schmiedel_2018	Treg memory	T-cell	Blood	2.27025e-05
Schmiedel_2018.Tfh_memory	rs3934992	11	771716	chr11:771716:A:C	A	C	-0.3259	0.0663	8.73e-07	GCST90000256	chr11:771716-771716	rs3934992	ENSG00000255142	11	771716	A	C	chr11_771716_A_C	53	178	70	0.393258	8.77406e-08	0.844279	0.142446	ENSG00000255142	ENSG00000255142	10.34	0.98518	SNP	AP006621.6	TRUE	FALSE	Schmiedel_2018	Tfh cell	T-cell	Blood	2.52601e-05
Alasoo_2018.macrophage_IFNg	rs11385942	3	45834967	chr3:45834967:G:GA	G	GA	-0.745	0.1093	9.46e-12	GCST90000256	chr3:45834967-45834967	rs11385942	ENSG00000223552	3	45834967	G	GA	chr3_45834967_G_GA	9	168	9	0.0535714	1.49622e-07	-0.778736	0.13334	ENSG00000223552	ENSG00000223552	46.729	0.91206	INDEL	RP11-24F11.2	TRUE	FALSE	Alasoo_2018	macrophage	macrophage	Blood	4.2516e-05
CEDAR.ileum	rs114173811	1	161253626	chr1:161253626:C:T	T	C	1.1809	0.2669	9.7e-06	GCST90000256	chr1:161253626-161253626	rs114173811	ILMN_2353240	1	161253626	C	T	chr1_161253626_C_T	13	360	13	0.0361111	1.55903e-07	0.167799	0.030624	ENSG00000158773	ENSG00000158773		0.92275	SNP	USF1	FALSE	TRUE	CEDAR	ileum	ileum	Other	4.31792e-05
Nedelec_2016.macrophage_naive	rs3934992	11	771716	chr11:771716:A:C	A	C	-0.3259	0.0663	8.73e-07	GCST90000256	chr11:771716-771716	rs3934992	ENSG00000255284	11	771716	A	C	chr11_771716_A_C	97	326	124	0.380368	1.5522e-07	0.241286	0.0438059	ENSG00000255284	ENSG00000255284	1.051	0.98239	SNP	AP006621.5	TRUE	FALSE	Nedelec_2016	macrophage	macrophage	Blood	4.31792e-05
TwinsUK.LCL	rs3934992	11	771716	chr11:771716:A:C	A	C	-0.3259	0.0663	8.73e-07	GCST90000256	chr11:771716-771716	rs3934992	ENSG00000177685	11	771716	A	C	chr11_771716_A_C	299	836	392	0.4689	1.79269e-07	0.113498	0.0213653	ENSG00000177685	ENSG00000177685	3.206	0.91564	SNP	EFCAB4A	TRUE	FALSE	TwinsUK	LCL	LCL	Other	4.90301e-05
HipSci.iPSC	rs3934992	11	771716	chr11:771716:A:C	A	C	-0.3259	0.0663	8.73e-07	GCST90000256	chr11:771716-771716	rs3934992	ENSG00000177595	11	771716	A	C	chr11_771716_A_C	242	644	309	0.479814	2.77918e-07	0.110933	0.0211126	ENSG00000177595	ENSG00000177595	22.098	0.96287	SNP	PIDD	TRUE	FALSE	HipSci	iPSC	iPSC	Other	7.50722e-05
Schmiedel_2018.CD8_T-cell_anti-CD3-CD28	rs3934992	11	771716	chr11:771716:A:C	A	C	-0.3259	0.0663	8.73e-07	GCST90000256	chr11:771716-771716	rs3934992	ENSG00000255284	11	771716	A	C	chr11_771716_A_C	52	176	69	0.392045	3.47914e-07	0.319555	0.0570779	ENSG00000255284	ENSG00000255284	15.824	0.98518	SNP	AP006621.5	TRUE	FALSE	Schmiedel_2018	CD8+ T cell	T-cell	Blood	9.28336e-05
Schmiedel_2018.Th1-17_memory	rs3934992	11	771716	chr11:771716:A:C	A	C	-0.3259	0.0663	8.73e-07	GCST90000256	chr11:771716-771716	rs3934992	ENSG00000177106	11	771716	A	C	chr11_771716_A_C	52	176	68	0.386364	3.63624e-07	0.311373	0.0557251	ENSG00000177106	ENSG00000177106	2.632	0.98518	SNP	EPS8L2	TRUE	FALSE	Schmiedel_2018	Th17 cell	T-cell	Blood	9.58565e-05
Schmiedel_2018.Th2_memory	rs3934992	11	771716	chr11:771716:A:C	A	C	-0.3259	0.0663	8.73e-07	GCST90000256	chr11:771716-771716	rs3934992	ENSG00000255142	11	771716	A	C	chr11_771716_A_C	53	178	70	0.393258	4.36225e-07	0.734846	0.13275	ENSG00000255142	ENSG00000255142	10.34	0.98518	SNP	AP006621.6	TRUE	FALSE	Schmiedel_2018	Th2 cell	T-cell	Blood	0.000113626
Fairfax_2014.monocyte_naive	rs114173811	1	161253626	chr1:161253626:C:T	T	C	1.1809	0.2669	9.7e-06	GCST90000256	chr1:161253626-161253626	rs114173811	ILMN_1777982	1	161253626	C	T	chr1_161253626_C_T	24	840	24	0.0285714	5.33279e-07	0.555712	0.109053	ENSG00000158773	ENSG00000158773		0.93095	SNP	USF1	FALSE	TRUE	Fairfax_2014	monocyte	monocyte	Blood	0.000137272
Schmiedel_2018.Th1_memory	rs3934992	11	771716	chr11:771716:A:C	A	C	-0.3259	0.0663	8.73e-07	GCST90000256	chr11:771716-771716	rs3934992	ENSG00000255142	11	771716	A	C	chr11_771716_A_C	51	164	67	0.408537	6.61786e-07	0.760663	0.138715	ENSG00000255142	ENSG00000255142	10.34	0.98518	SNP	AP006621.6	TRUE	FALSE	Schmiedel_2018	Th1 cell	T-cell	Blood	0.000168371
Schmiedel_2018.CD4_T-cell_naive	rs3934992	11	771716	chr11:771716:A:C	A	C	-0.3259	0.0663	8.73e-07	GCST90000256	chr11:771716-771716	rs3934992	ENSG00000255142	11	771716	A	C	chr11_771716_A_C	52	176	69	0.392045	6.96457e-07	0.660883	0.121795	ENSG00000255142	ENSG00000255142	10.34	0.98518	SNP	AP006621.6	TRUE	FALSE	Schmiedel_2018	CD4+ T cell	T-cell	Blood	0.000175155
GENCORD.LCL	rs3934992	11	771716	chr11:771716:A:C	A	C	-0.3259	0.0663	8.73e-07	GCST90000256	chr11:771716-771716	rs3934992	ENSG00000177697	11	771716	A	C	chr11_771716_A_C	126	380	156	0.410526	7.23552e-07	0.36249	0.0705153	ENSG00000177697	ENSG00000177697	56.055	0.97247	SNP	CD151	TRUE	FALSE	GENCORD	LCL	LCL	Other	0.000179901
Alasoo_2018.macrophage_Salmonella	rs11385942	3	45834967	chr3:45834967:G:GA	G	GA	-0.745	0.1093	9.46e-12	GCST90000256	chr3:45834967-45834967	rs11385942	ENSG00000223552	3	45834967	G	GA	chr3_45834967_G_GA	9	168	9	0.0535714	1.52457e-06	-0.873076	0.166141	ENSG00000223552	ENSG00000223552	46.729	0.91206	INDEL	RP11-24F11.2	TRUE	FALSE	Alasoo_2018	macrophage	macrophage	Blood	0.000374804
Schmiedel_2018.Treg_memory	rs3934992	11	771716	chr11:771716:A:C	A	C	-0.3259	0.0663	8.73e-07	GCST90000256	chr11:771716-771716	rs3934992	ENSG00000177595	11	771716	A	C	chr11_771716_A_C	53	178	70	0.393258	1.6977e-06	0.122294	0.0235367	ENSG00000177595	ENSG00000177595	16.341	0.98518	SNP	PIDD	TRUE	FALSE	Schmiedel_2018	Treg naive	T-cell	Blood	0.00041273
GEUVADIS.LCL	rs3934992	11	771716	chr11:771716:A:C	A	C	-0.3259	0.0663	8.73e-07	GCST90000256	chr11:771716-771716	rs3934992	ENSG00000255142	11	771716	A	C	chr11_771716_A_C	268	890	350	0.393258	1.80102e-06	0.252293	0.052113	ENSG00000255142	ENSG00000255142	5.143		SNP	AP006621.6	TRUE	FALSE	GEUVADIS	LCL	LCL	Other	0.000433036
GENCORD.LCL	rs3934992	11	771716	chr11:771716:A:C	A	C	-0.3259	0.0663	8.73e-07	GCST90000256	chr11:771716-771716	rs3934992	ENSG00000255142	11	771716	A	C	chr11_771716_A_C	126	380	156	0.410526	2.16868e-06	0.280945	0.0573422	ENSG00000255142	ENSG00000255142	38.055	0.97247	SNP	AP006621.6	TRUE	FALSE	GENCORD	LCL	LCL	Other	0.000515769
TwinsUK.fat	rs3934992	11	771716	chr11:771716:A:C	A	C	-0.3259	0.0663	8.73e-07	GCST90000256	chr11:771716-771716	rs3934992	ENSG00000177600	11	771716	A	C	chr11_771716_A_C	272	762	355	0.465879	2.26912e-06	0.0718109	0.0149478	ENSG00000177600	ENSG00000177600	1198.16	0.91564	SNP	RPLP2	TRUE	FALSE	TwinsUK	adipose	adipose	Other	0.000533853
GEUVADIS.LCL	rs3934992	11	771716	chr11:771716:A:C	A	C	-0.3259	0.0663	8.73e-07	GCST90000256	chr11:771716-771716	rs3934992	ENSG00000184524	11	771716	A	C	chr11_771716_A_C	268	890	350	0.393258	2.36222e-06	0.280416	0.0586135	ENSG00000184524	ENSG00000184524	5.872		SNP	CEND1	TRUE	FALSE	GEUVADIS	LCL	LCL	Other	0.000549844
BLUEPRINT.T-cell	rs3934992	11	771716	chr11:771716:A:C	A	C	-0.3259	0.0663	8.73e-07	GCST90000256	chr11:771716-771716	rs3934992	ENSG00000255142	11	771716	A	C	chr11_771716_A_C	122	334	154	0.461078	2.51927e-06	0.274096	0.0560449	ENSG00000255142	ENSG00000255142	20.992		SNP	AP006621.6	TRUE	FALSE	BLUEPRINT	CD4+ T cell	T-cell	Blood	0.000580228
Schmiedel_2018.monocyte_naive	rs3934992	11	771716	chr11:771716:A:C	A	C	-0.3259	0.0663	8.73e-07	GCST90000256	chr11:771716-771716	rs3934992	ENSG00000255284	11	771716	A	C	chr11_771716_A_C	55	182	72	0.395604	2.65378e-06	0.248961	0.0490895	ENSG00000255284	ENSG00000255284	15.824	0.98518	SNP	AP006621.5	TRUE	FALSE	Schmiedel_2018	monocyte	monocyte	Blood	0.000604841
Fairfax_2014.monocyte_naive	rs114173811	1	161253626	chr1:161253626:C:T	T	C	1.1809	0.2669	9.7e-06	GCST90000256	chr1:161253626-161253626	rs114173811	ILMN_2353240	1	161253626	C	T	chr1_161253626_C_T	24	840	24	0.0285714	2.76427e-06	0.497106	0.10455	ENSG00000158773	ENSG00000158773		0.93095	SNP	USF1	FALSE	TRUE	Fairfax_2014	monocyte	monocyte	Blood	0.000623528
Schmiedel_2018.CD8_T-cell_naive	rs3934992	11	771716	chr11:771716:A:C	A	C	-0.3259	0.0663	8.73e-07	GCST90000256	chr11:771716-771716	rs3934992	ENSG00000255284	11	771716	A	C	chr11_771716_A_C	53	178	70	0.393258	2.86875e-06	0.222798	0.0440108	ENSG00000255284	ENSG00000255284	15.824	0.98518	SNP	AP006621.5	TRUE	FALSE	Schmiedel_2018	CD8+ T cell	T-cell	Blood	0.000640492
GEUVADIS.LCL	rs3934992	11	771716	chr11:771716:A:C	A	C	-0.3259	0.0663	8.73e-07	GCST90000256	chr11:771716-771716	rs3934992	ENSG00000177595	11	771716	A	C	chr11_771716_A_C	268	890	350	0.393258	2.99374e-06	0.110667	0.023378	ENSG00000177595	ENSG00000177595	21.38		SNP	PIDD	TRUE	FALSE	GEUVADIS	LCL	LCL	Other	0.000661647
TwinsUK.skin	rs3934992	11	771716	chr11:771716:A:C	A	C	-0.3259	0.0663	8.73e-07	GCST90000256	chr11:771716-771716	rs3934992	ENSG00000177542	11	771716	A	C	chr11_771716_A_C	258	740	332	0.448649	3.58339e-06	-0.084582	0.0179642	ENSG00000177542	ENSG00000177542	11.845	0.91564	SNP	SLC25A22	TRUE	FALSE	TwinsUK	skin	skin	Other	0.000784046
Quach_2016.monocyte_LPS	rs3934992	11	771716	chr11:771716:A:C	A	C	-0.3259	0.0663	8.73e-07	GCST90000256	chr11:771716-771716	rs3934992	ENSG00000255142	11	771716	A	C	chr11_771716_A_C	88	368	106	0.288043	3.63659e-06	0.475668	0.0993349	ENSG00000255142	ENSG00000255142	1.985	0.96913	SNP	AP006621.6	TRUE	FALSE	Quach_2016	monocyte	monocyte	Blood	0.000787808
Fairfax_2014.monocyte_naive	rs11385942	3	45834967	chr3:45834967:G:GA	G	GA	-0.745	0.1093	9.46e-12	GCST90000256	chr3:45834967-45834967	rs11385942	ILMN_1774761	3	45834967	G	GA	chr3_45834967_G_GA	49	840	50	0.0595238	3.79714e-06	-0.196366	0.0418994	ENSG00000121807	ENSG00000121807		0.99598	INDEL	CCR2	TRUE	FALSE	Fairfax_2014	monocyte	monocyte	Blood	0.000814524
GENCORD.fibroblast	rs3934992	11	771716	chr11:771716:A:C	A	C	-0.3259	0.0663	8.73e-07	GCST90000256	chr11:771716-771716	rs3934992	ENSG00000177595	11	771716	A	C	chr11_771716_A_C	123	372	153	0.41129	4.36477e-06	0.174054	0.0366817	ENSG00000177595	ENSG00000177595	37.242	0.97247	SNP	PIDD	TRUE	FALSE	GENCORD	fibroblast	fibroblast	Other	0.000927196
Schmiedel_2018.Th1-17_memory	rs3934992	11	771716	chr11:771716:A:C	A	C	-0.3259	0.0663	8.73e-07	GCST90000256	chr11:771716-771716	rs3934992	ENSG00000255142	11	771716	A	C	chr11_771716_A_C	52	176	68	0.386364	4.76537e-06	0.673687	0.13646	ENSG00000255142	ENSG00000255142	10.34	0.98518	SNP	AP006621.6	TRUE	FALSE	Schmiedel_2018	Th17 cell	T-cell	Blood	0.00100256
BrainSeq.brain	rs3934992	11	771716	chr11:771716:A:C	A	C	-0.3259	0.0663	8.73e-07	GCST90000256	chr11:771716-771716	rs3934992	ENSG00000177600	11	771716	A	C	chr11_771716_A_C	264	958	339	0.353862	5.72287e-06	0.0864566	0.0188377	ENSG00000177600	ENSG00000177600	263.867	0.98143	SNP	RPLP2	TRUE	FALSE	BrainSeq	DLPFC	DLPFC	CNS	0.00119254
TwinsUK.fat	rs3934992	11	771716	chr11:771716:A:C	A	C	-0.3259	0.0663	8.73e-07	GCST90000256	chr11:771716-771716	rs3934992	ENSG00000274897	11	771716	A	C	chr11_771716_A_C	272	762	355	0.465879	6.19226e-06	-0.230223	0.0501952	ENSG00000274897	ENSG00000274897	0.978	0.91564	SNP		TRUE	FALSE	TwinsUK	adipose	adipose	Other	0.00127818
GEUVADIS.LCL	rs3934992	11	771716	chr11:771716:A:C	A	C	-0.3259	0.0663	8.73e-07	GCST90000256	chr11:771716-771716	rs3934992	ENSG00000177685	11	771716	A	C	chr11_771716_A_C	268	890	350	0.393258	6.46669e-06	0.239586	0.0524605	ENSG00000177685	ENSG00000177685	2.048		SNP	EFCAB4A	TRUE	FALSE	GEUVADIS	LCL	LCL	Other	0.00132235
BLUEPRINT.monocyte	rs3934992	11	771716	chr11:771716:A:C	A	C	-0.3259	0.0663	8.73e-07	GCST90000256	chr11:771716-771716	rs3934992	ENSG00000177600	11	771716	A	C	chr11_771716_A_C	139	382	174	0.455497	6.98356e-06	-0.0520305	0.011232	ENSG00000177600	ENSG00000177600	30.581		SNP	RPLP2	TRUE	FALSE	BLUEPRINT	monocyte	monocyte	Blood	0.00141482
TwinsUK.fat	rs3934992	11	771716	chr11:771716:A:C	A	C	-0.3259	0.0663	8.73e-07	GCST90000256	chr11:771716-771716	rs3934992	ENSG00000177030	11	771716	A	C	chr11_771716_A_C	272	762	355	0.465879	7.13812e-06	-0.0558379	0.0122584	ENSG00000177030	ENSG00000177030	16.4	0.91564	SNP	DEAF1	TRUE	FALSE	TwinsUK	adipose	adipose	Other	0.00143286
BLUEPRINT.T-cell	rs114173811	1	161253626	chr1:161253626:C:T	T	C	1.1809	0.2669	9.7e-06	GCST90000256	chr1:161253626-161253626	rs114173811	ENSG00000215845	1	161253626	C	T	chr1_161253626_C_T	11	334	11	0.0329341	7.52108e-06	-0.252943	0.0545463	ENSG00000215845	ENSG00000215845	125.481		SNP	TSTD1	FALSE	TRUE	BLUEPRINT	CD4+ T cell	T-cell	Blood	0.00149601
Schmiedel_2018.CD4_T-cell_anti-CD3-CD28	rs12610495	19	4717660	chr19:4717660:A:G	A	G	-0.3159	0.0704	7.16e-06	GCST90000256	chr19:4717660-4717660	rs12610495	ENSG00000142002	19	4717660	A	G	chr19_4717660_A_G	39	178	43	0.241573	7.73101e-06	-0.101573	0.0211356	ENSG00000142002	ENSG00000142002	78.78	0.99999	SNP	DPP9	TRUE	FALSE	Schmiedel_2018	CD4+ T cell	T-cell	Blood	0.00151031
TwinsUK.skin	rs3934992	11	771716	chr11:771716:A:C	A	C	-0.3259	0.0663	8.73e-07	GCST90000256	chr11:771716-771716	rs3934992	ENSG00000177600	11	771716	A	C	chr11_771716_A_C	258	740	332	0.448649	7.70949e-06	0.0626325	0.0137959	ENSG00000177600	ENSG00000177600	1198.16	0.91564	SNP	RPLP2	TRUE	FALSE	TwinsUK	skin	skin	Other	0.00151031
Alasoo_2018.macrophage_IFNg	rs11385942	3	45834967	chr3:45834967:G:GA	G	GA	-0.745	0.1093	9.46e-12	GCST90000256	chr3:45834967-45834967	rs11385942	ENSG00000160791	3	45834967	G	GA	chr3_45834967_G_GA	9	168	9	0.0535714	8.63329e-06	-0.805249	0.167696	ENSG00000160791	ENSG00000160791	188.406	0.91206	INDEL	CCR5	TRUE	FALSE	Alasoo_2018	macrophage	macrophage	Blood	0.00167165
Quach_2016.monocyte_IAV	rs2279379	15	74128669	chr15:74128669:C:G	C	G	-0.3371	0.0746	6.25e-06	GCST90000256	chr15:74128669-74128669	rs2279379	ENSG00000167178	15	74128669	C	G	chr15_74128669_C_G	125	396	174	0.439394	1.09454e-05	0.378872	0.0837817	ENSG00000167178	ENSG00000167178	0.759	0.96899	SNP	ISLR2	TRUE	FALSE	Quach_2016	monocyte	monocyte	Blood	0.00210075
BLUEPRINT.T-cell	rs3934992	11	771716	chr11:771716:A:C	A	C	-0.3259	0.0663	8.73e-07	GCST90000256	chr11:771716-771716	rs3934992	ENSG00000177030	11	771716	A	C	chr11_771716_A_C	122	334	154	0.461078	1.18905e-05	0.120135	0.0265299	ENSG00000177030	ENSG00000177030	40.155		SNP	DEAF1	TRUE	FALSE	BLUEPRINT	CD4+ T cell	T-cell	Blood	0.0022623
Quach_2016.monocyte_R848	rs3934992	11	771716	chr11:771716:A:C	A	C	-0.3259	0.0663	8.73e-07	GCST90000256	chr11:771716-771716	rs3934992	ENSG00000255142	11	771716	A	C	chr11_771716_A_C	88	382	106	0.277487	1.55018e-05	0.522094	0.117469	ENSG00000255142	ENSG00000255142	1.985	0.96913	SNP	AP006621.6	TRUE	FALSE	Quach_2016	monocyte	monocyte	Blood	0.00292396
TwinsUK.fat	rs11385942	3	45834967	chr3:45834967:G:GA	G	GA	-0.745	0.1093	9.46e-12	GCST90000256	chr3:45834967-45834967	rs11385942	ENSG00000163820	3	45834967	G	GA	chr3_45834967_G_GA	46	762	49	0.0643045	1.6451e-05	0.0965742	0.0221176	ENSG00000163820	ENSG00000163820	7.015	0.97538	INDEL	FYCO1	TRUE	FALSE	TwinsUK	adipose	adipose	Other	0.00307648
CEDAR.platelet	rs114173811	1	161253626	chr1:161253626:C:T	T	C	1.1809	0.2669	9.7e-06	GCST90000256	chr1:161253626-161253626	rs114173811	ILMN_1777982	1	161253626	C	T	chr1_161253626_C_T	10	410	10	0.0243902	1.82555e-05	0.31267	0.0711213	ENSG00000158773	ENSG00000158773		0.92275	SNP	USF1	FALSE	TRUE	CEDAR	platelet	platelet	Blood	0.003385
Fairfax_2012.B-cell_CD19	rs3934992	11	771716	chr11:771716:A:C	A	C	-0.3259	0.0663	8.73e-07	GCST90000256	chr11:771716-771716	rs3934992	ILMN_1705763	11	771716	A	C	chr11_771716_A_C	199	562	259	0.460854	1.9155e-05	0.0553615	0.0127183	ENSG00000070031	ENSG00000070031		0.96658	SNP	SCT	TRUE	FALSE	Fairfax_2012	B cell	T-cell	Blood	0.00352194
Fairfax_2012.B-cell_CD19	rs114173811	1	161253626	chr1:161253626:C:T	T	C	1.1809	0.2669	9.7e-06	GCST90000256	chr1:161253626-161253626	rs114173811	ILMN_2353240	1	161253626	C	T	chr1_161253626_C_T	15	562	15	0.0266904	2.1414e-05	0.399126	0.092248	ENSG00000158773	ENSG00000158773		0.93095	SNP	USF1	FALSE	TRUE	Fairfax_2012	B cell	T-cell	Blood	0.00390449
Schmiedel_2018.Treg_naive	rs3934992	11	771716	chr11:771716:A:C	A	C	-0.3259	0.0663	8.73e-07	GCST90000256	chr11:771716-771716	rs3934992	ENSG00000177697	11	771716	A	C	chr11_771716_A_C	53	178	70	0.393258	2.29736e-05	0.356465	0.0789261	ENSG00000177697	ENSG00000177697	22.555	0.98518	SNP	CD151	TRUE	FALSE	Schmiedel_2018	Treg memory	T-cell	Blood	0.00415423
Alasoo_2018.macrophage_naive	rs11385942	3	45834967	chr3:45834967:G:GA	G	GA	-0.745	0.1093	9.46e-12	GCST90000256	chr3:45834967-45834967	rs11385942	ENSG00000223552	3	45834967	G	GA	chr3_45834967_G_GA	9	168	9	0.0535714	2.76459e-05	-1.11878	0.24933	ENSG00000223552	ENSG00000223552	46.729	0.91206	INDEL	RP11-24F11.2	TRUE	FALSE	Alasoo_2018	macrophage	macrophage	Blood	0.00495813
Alasoo_2018.macrophage_Salmonella	rs11385942	3	45834967	chr3:45834967:G:GA	G	GA	-0.745	0.1093	9.46e-12	GCST90000256	chr3:45834967-45834967	rs11385942	ENSG00000160791	3	45834967	G	GA	chr3_45834967_G_GA	9	168	9	0.0535714	2.85659e-05	-0.94241	0.210447	ENSG00000160791	ENSG00000160791	188.406	0.91206	INDEL	CCR5	TRUE	FALSE	Alasoo_2018	macrophage	macrophage	Blood	0.00508148
Alasoo_2018.macrophage_naive	rs11385942	3	45834967	chr3:45834967:G:GA	G	GA	-0.745	0.1093	9.46e-12	GCST90000256	chr3:45834967-45834967	rs11385942	ENSG00000163823	3	45834967	G	GA	chr3_45834967_G_GA	9	168	9	0.0535714	3.30372e-05	-0.363231	0.0818444	ENSG00000163823	ENSG00000163823	110.145	0.91206	INDEL	CCR1	TRUE	FALSE	Alasoo_2018	macrophage	macrophage	Blood	0.00582947
Lepik_2017.blood	rs12610495	19	4717660	chr19:4717660:A:G	A	G	-0.3159	0.0704	7.16e-06	GCST90000256	chr19:4717660-4717660	rs12610495	ENSG00000142002	19	4717660	A	G	chr19_4717660_A_G	237	942	283	0.300425	3.36775e-05	-0.0261282	0.00623777	ENSG00000142002	ENSG00000142002	22.442		SNP	DPP9	TRUE	FALSE	Lepik_2017	blood	blood	Blood	0.00589491
Nedelec_2016.macrophage_Listeria	rs3934992	11	771716	chr11:771716:A:C	A	C	-0.3259	0.0663	8.73e-07	GCST90000256	chr11:771716-771716	rs3934992	ENSG00000255284	11	771716	A	C	chr11_771716_A_C	95	326	121	0.371166	3.60465e-05	0.280983	0.0659564	ENSG00000255284	ENSG00000255284	1.051	0.98239	SNP	AP006621.5	TRUE	FALSE	Nedelec_2016	macrophage	macrophage	Blood	0.0062595
BLUEPRINT.neutrophil	rs3934992	11	771716	chr11:771716:A:C	A	C	-0.3259	0.0663	8.73e-07	GCST90000256	chr11:771716-771716	rs3934992	ENSG00000255284	11	771716	A	C	chr11_771716_A_C	143	392	179	0.456633	4.0255e-05	0.189732	0.0450782	ENSG00000255284	ENSG00000255284	1.813		SNP	AP006621.5	TRUE	FALSE	BLUEPRINT	neutrophil	neutrophil	Blood	0.00693527
Alasoo_2018.macrophage_IFNg	rs3934992	11	771716	chr11:771716:A:C	A	C	-0.3259	0.0663	8.73e-07	GCST90000256	chr11:771716-771716	rs3934992	ENSG00000177225	11	771716	A	C	chr11_771716_A_C	62	168	81	0.482143	4.26394e-05	0.12518	0.0286628	ENSG00000177225	ENSG00000177225	4.741	0.96287	SNP	PDDC1	TRUE	FALSE	Alasoo_2018	macrophage	macrophage	Blood	0.00720382
HipSci.iPSC	rs3934992	11	771716	chr11:771716:A:C	A	C	-0.3259	0.0663	8.73e-07	GCST90000256	chr11:771716-771716	rs3934992	ENSG00000184524	11	771716	A	C	chr11_771716_A_C	242	644	309	0.479814	4.28015e-05	0.228397	0.0550157	ENSG00000184524	ENSG00000184524	5.306	0.96287	SNP	CEND1	TRUE	FALSE	HipSci	iPSC	iPSC	Other	0.00720382
Nedelec_2016.macrophage_Salmonella	rs73434199	6	44550391	chr6:44550391:G:A	A	G	0.449	0.0948	2.17e-06	GCST90000256	chr6:44550391-44550391	rs73434199	ENSG00000096384	6	44550391	G	A	chr6_44550391_G_A	40	334	41	0.122754	4.24634e-05	-0.185386	0.0439768	ENSG00000096384	ENSG00000096384	285.706	0.98378	SNP	HSP90AB1	FALSE	TRUE	Nedelec_2016	macrophage	macrophage	Blood	0.00720382
Schmiedel_2018.monocyte_CD16_naive	rs3934992	11	771716	chr11:771716:A:C	A	C	-0.3259	0.0663	8.73e-07	GCST90000256	chr11:771716-771716	rs3934992	ENSG00000177685	11	771716	A	C	chr11_771716_A_C	55	180	72	0.4	4.35487e-05	0.584749	0.134775	ENSG00000177685	ENSG00000177685	1.795	0.98518	SNP	EFCAB4A	TRUE	FALSE	Schmiedel_2018	CD16+ monocyte	CD16+ monocyte	Blood	0.00727363
Lepik_2017.blood	rs3934992	11	771716	chr11:771716:A:C	A	C	-0.3259	0.0663	8.73e-07	GCST90000256	chr11:771716-771716	rs3934992	ENSG00000177685	11	771716	A	C	chr11_771716_A_C	322	942	433	0.45966	4.50566e-05	0.150124	0.0364413	ENSG00000177685	ENSG00000177685	3.643		SNP	EFCAB4A	TRUE	FALSE	Lepik_2017	blood	blood	Blood	0.00746847
BLUEPRINT.T-cell	rs3934992	11	771716	chr11:771716:A:C	A	C	-0.3259	0.0663	8.73e-07	GCST90000256	chr11:771716-771716	rs3934992	ENSG00000177595	11	771716	A	C	chr11_771716_A_C	122	334	154	0.461078	5.00145e-05	0.0651218	0.0156012	ENSG00000177595	ENSG00000177595	17.311		SNP	PIDD	TRUE	FALSE	BLUEPRINT	CD4+ T cell	T-cell	Blood	0.00822795
Schmiedel_2018.CD4_T-cell_naive	rs3934992	11	771716	chr11:771716:A:C	A	C	-0.3259	0.0663	8.73e-07	GCST90000256	chr11:771716-771716	rs3934992	ENSG00000255284	11	771716	A	C	chr11_771716_A_C	52	176	69	0.392045	5.93268e-05	0.203747	0.047826	ENSG00000255284	ENSG00000255284	15.824	0.98518	SNP	AP006621.5	TRUE	FALSE	Schmiedel_2018	CD4+ T cell	T-cell	Blood	0.00968709
Schmiedel_2018.Treg_memory	rs3934992	11	771716	chr11:771716:A:C	A	C	-0.3259	0.0663	8.73e-07	GCST90000256	chr11:771716-771716	rs3934992	ENSG00000255142	11	771716	A	C	chr11_771716_A_C	53	178	70	0.393258	6.06461e-05	0.771311	0.181458	ENSG00000255142	ENSG00000255142	10.34	0.98518	SNP	AP006621.6	TRUE	FALSE	Schmiedel_2018	Treg naive	T-cell	Blood	0.00982916
CEDAR.neutrophil_CD15	rs576557083	9	27242271	chr9:27242271:C:T	T	C	1.3113	0.2785	2.5e-06	GCST90000256	chr9:27242271-27242271	rs576557083	ILMN_2066151	9	27242271	C	T	chr9_27242271_C_T	14	560	15	0.0267857	6.12891e-05	0.34106	0.083737	ENSG00000120156	ENSG00000120156		0.83208	SNP	TEK	FALSE	TRUE	CEDAR	neutrophil	neutrophil	Blood	0.00986033
Alasoo_2018.macrophage_naive	rs11385942	3	45834967	chr3:45834967:G:GA	G	GA	-0.745	0.1093	9.46e-12	GCST90000256	chr3:45834967-45834967	rs11385942	ENSG00000160791	3	45834967	G	GA	chr3_45834967_G_GA	9	168	9	0.0535714	6.83024e-05	-1.12487	0.265601	ENSG00000160791	ENSG00000160791	188.406	0.91206	INDEL	CCR5	TRUE	FALSE	Alasoo_2018	macrophage	macrophage	Blood	0.0107905
Fairfax_2014.monocyte_IFN24	rs114173811	1	161253626	chr1:161253626:C:T	T	C	1.1809	0.2669	9.7e-06	GCST90000256	chr1:161253626-161253626	rs114173811	ILMN_2353240	1	161253626	C	T	chr1_161253626_C_T	23	740	23	0.0310811	6.85487e-05	0.343169	0.0851772	ENSG00000158773	ENSG00000158773		0.93095	SNP	USF1	FALSE	TRUE	Fairfax_2014	monocyte	monocyte	Blood	0.0107905
Schmiedel_2018.Th1_memory	rs3934992	11	771716	chr11:771716:A:C	A	C	-0.3259	0.0663	8.73e-07	GCST90000256	chr11:771716-771716	rs3934992	ENSG00000177106	11	771716	A	C	chr11_771716_A_C	51	164	67	0.408537	6.85502e-05	0.267095	0.0629637	ENSG00000177106	ENSG00000177106	2.632	0.98518	SNP	EPS8L2	TRUE	FALSE	Schmiedel_2018	Th1 cell	T-cell	Blood	0.0107905
Schmiedel_2018.CD4_T-cell_anti-CD3-CD28	rs11385942	3	45834967	chr3:45834967:G:GA	G	GA	-0.745	0.1093	9.46e-12	GCST90000256	chr3:45834967-45834967	rs11385942	ENSG00000163820	3	45834967	G	GA	chr3_45834967_G_GA	9	178	11	0.0617978	7.08193e-05	0.121794	0.0289477	ENSG00000163820	ENSG00000163820	39.641	0.9398	INDEL	FYCO1	TRUE	FALSE	Schmiedel_2018	CD4+ T cell	T-cell	Blood	0.011068
Alasoo_2018.macrophage_IFNg+Salmonella	rs3934992	11	771716	chr11:771716:A:C	A	C	-0.3259	0.0663	8.73e-07	GCST90000256	chr11:771716-771716	rs3934992	ENSG00000177600	11	771716	A	C	chr11_771716_A_C	62	168	81	0.482143	7.22669e-05	0.129137	0.0306067	ENSG00000177600	ENSG00000177600	264.71	0.96287	SNP	RPLP2	TRUE	FALSE	Alasoo_2018	macrophage	macrophage	Blood	0.0112142
Nedelec_2016.macrophage_naive	rs3934992	11	771716	chr11:771716:A:C	A	C	-0.3259	0.0663	8.73e-07	GCST90000256	chr11:771716-771716	rs3934992	ENSG00000177595	11	771716	A	C	chr11_771716_A_C	97	326	124	0.380368	7.70212e-05	0.119261	0.0293272	ENSG00000177595	ENSG00000177595	2.276	0.98239	SNP	PIDD	TRUE	FALSE	Nedelec_2016	macrophage	macrophage	Blood	0.0118678
BLUEPRINT.monocyte	rs114173811	1	161253626	chr1:161253626:C:T	T	C	1.1809	0.2669	9.7e-06	GCST90000256	chr1:161253626-161253626	rs114173811	ENSG00000158769	1	161253626	C	T	chr1_161253626_C_T	12	382	12	0.0314136	8.23702e-05	-0.429038	0.106432	ENSG00000158769	ENSG00000158769	125.851		SNP	F11R	FALSE	TRUE	BLUEPRINT	monocyte	monocyte	Blood	0.0125327
Schmiedel_2018.CD8_T-cell_naive	rs3934992	11	771716	chr11:771716:A:C	A	C	-0.3259	0.0663	8.73e-07	GCST90000256	chr11:771716-771716	rs3934992	ENSG00000255142	11	771716	A	C	chr11_771716_A_C	53	178	70	0.393258	8.24823e-05	0.385469	0.0925585	ENSG00000255142	ENSG00000255142	10.34	0.98518	SNP	AP006621.6	TRUE	FALSE	Schmiedel_2018	CD8+ T cell	T-cell	Blood	0.0125327
Fairfax_2014.monocyte_LPS2	rs114173811	1	161253626	chr1:161253626:C:T	T	C	1.1809	0.2669	9.7e-06	GCST90000256	chr1:161253626-161253626	rs114173811	ILMN_2353240	1	161253626	C	T	chr1_161253626_C_T	14	512	14	0.0273438	9.88949e-05	0.431163	0.1089	ENSG00000158773	ENSG00000158773		0.93095	SNP	USF1	FALSE	TRUE	Fairfax_2014	monocyte	monocyte	Blood	0.0149229
Schmiedel_2018.Th2_memory	rs12610495	19	4717660	chr19:4717660:A:G	A	G	-0.3159	0.0704	7.16e-06	GCST90000256	chr19:4717660-4717660	rs12610495	ENSG00000142002	19	4717660	A	G	chr19_4717660_A_G	39	178	43	0.241573	0.000103349	-0.0984486	0.0240065	ENSG00000142002	ENSG00000142002	78.78	0.99999	SNP	DPP9	TRUE	FALSE	Schmiedel_2018	Th2 cell	T-cell	Blood	0.0153867
TwinsUK.skin	rs3934992	11	771716	chr11:771716:A:C	A	C	-0.3259	0.0663	8.73e-07	GCST90000256	chr11:771716-771716	rs3934992	ENSG00000274897	11	771716	A	C	chr11_771716_A_C	258	740	332	0.448649	0.000103375	-0.132418	0.0337215	ENSG00000274897	ENSG00000274897	0.978	0.91564	SNP		TRUE	FALSE	TwinsUK	skin	skin	Other	0.0153867
Schmiedel_2018.CD8_T-cell_anti-CD3-CD28	rs12610495	19	4717660	chr19:4717660:A:G	A	G	-0.3159	0.0704	7.16e-06	GCST90000256	chr19:4717660-4717660	rs12610495	ENSG00000142002	19	4717660	A	G	chr19_4717660_A_G	39	176	43	0.244318	0.000123531	-0.080924	0.0199657	ENSG00000142002	ENSG00000142002	78.78	0.99999	SNP	DPP9	TRUE	FALSE	Schmiedel_2018	CD8+ T cell	T-cell	Blood	0.0182626
CEDAR.monocyte_CD14	rs3934992	11	771716	chr11:771716:A:C	A	C	-0.3259	0.0663	8.73e-07	GCST90000256	chr11:771716-771716	rs3934992	ILMN_2326713	11	771716	A	C	chr11_771716_A_C	201	572	262	0.458042	0.000125929	0.160251	0.041192	ENSG00000177697	ENSG00000177697		0.9739	SNP	CD151	TRUE	FALSE	CEDAR	monocyte	monocyte	Blood	0.0183688
GENCORD.T-cell	rs3934992	11	771716	chr11:771716:A:C	A	C	-0.3259	0.0663	8.73e-07	GCST90000256	chr11:771716-771716	rs3934992	ENSG00000255142	11	771716	A	C	chr11_771716_A_C	122	368	151	0.410326	0.000125838	0.273618	0.0697141	ENSG00000255142	ENSG00000255142	38.055	0.97247	SNP	AP006621.6	TRUE	FALSE	GENCORD	T cell	T-cell	Blood	0.0183688
CEDAR.monocyte_CD14	rs3934992	11	771716	chr11:771716:A:C	A	C	-0.3259	0.0663	8.73e-07	GCST90000256	chr11:771716-771716	rs3934992	ILMN_1794740	11	771716	A	C	chr11_771716_A_C	201	572	262	0.458042	0.000133266	0.0497592	0.0128384	ENSG00000177697	ENSG00000177697		0.9739	SNP	CD151	TRUE	FALSE	CEDAR	monocyte	monocyte	Blood	0.0193103
BLUEPRINT.monocyte	rs3934992	11	771716	chr11:771716:A:C	A	C	-0.3259	0.0663	8.73e-07	GCST90000256	chr11:771716-771716	rs3934992	ENSG00000255142	11	771716	A	C	chr11_771716_A_C	139	382	174	0.455497	0.000137679	0.343139	0.0880386	ENSG00000255142	ENSG00000255142	3.177		SNP	AP006621.6	TRUE	FALSE	BLUEPRINT	monocyte	monocyte	Blood	0.0198185
TwinsUK.blood	rs3934992	11	771716	chr11:771716:A:C	A	C	-0.3259	0.0663	8.73e-07	GCST90000256	chr11:771716-771716	rs3934992	ENSG00000177600	11	771716	A	C	chr11_771716_A_C	142	390	188	0.482051	0.000141935	0.0874575	0.0224961	ENSG00000177600	ENSG00000177600	1198.16	0.91564	SNP	RPLP2	TRUE	FALSE	TwinsUK	blood	blood	Blood	0.0202976
Schmiedel_2018.Th17_memory	rs3934992	11	771716	chr11:771716:A:C	A	C	-0.3259	0.0663	8.73e-07	GCST90000256	chr11:771716-771716	rs3934992	ENSG00000182208	11	771716	A	C	chr11_771716_A_C	53	178	70	0.393258	0.000145038	-0.0812824	0.0202993	ENSG00000182208	ENSG00000182208	41.966	0.98518	SNP	MOB2	TRUE	FALSE	Schmiedel_2018	Th17 cell	T-cell	Blood	0.0206067
Alasoo_2018.macrophage_IFNg	rs12610495	19	4717660	chr19:4717660:A:G	A	G	-0.3159	0.0704	7.16e-06	GCST90000256	chr19:4717660-4717660	rs12610495	ENSG00000142002	19	4717660	A	G	chr19_4717660_A_G	38	168	45	0.267857	0.000146797	-0.130827	0.032576	ENSG00000142002	ENSG00000142002	24.492	0.95291	SNP	DPP9	TRUE	FALSE	Alasoo_2018	macrophage	macrophage	Blood	0.0207221
ROSMAP.brain_naive	rs3934992	11	771716	chr11:771716:A:C	A	C	-0.3259	0.0663	8.73e-07	GCST90000256	chr11:771716-771716	rs3934992	ENSG00000177595	11	771716	A	C	chr11_771716_A_C	414	1138	517	0.454306	0.000148523	0.0726722	0.0190242	ENSG00000177595	ENSG00000177595	49.416	0.66971	SNP	PIDD	TRUE	FALSE	ROSMAP	DLPFC	DLPFC	CNS	0.0208313
Alasoo_2018.macrophage_IFNg	rs3934992	11	771716	chr11:771716:A:C	A	C	-0.3259	0.0663	8.73e-07	GCST90000256	chr11:771716-771716	rs3934992	ENSG00000177600	11	771716	A	C	chr11_771716_A_C	62	168	81	0.482143	0.000155684	0.129499	0.0323831	ENSG00000177600	ENSG00000177600	264.71	0.96287	SNP	RPLP2	TRUE	FALSE	Alasoo_2018	macrophage	macrophage	Blood	0.0216966
Schmiedel_2018.Th1_memory	rs3934992	11	771716	chr11:771716:A:C	A	C	-0.3259	0.0663	8.73e-07	GCST90000256	chr11:771716-771716	rs3934992	ENSG00000177595	11	771716	A	C	chr11_771716_A_C	51	164	67	0.408537	0.000167362	0.100501	0.0252229	ENSG00000177595	ENSG00000177595	16.341	0.98518	SNP	PIDD	TRUE	FALSE	Schmiedel_2018	Th1 cell	T-cell	Blood	0.0231765
CEDAR.rectum	rs134130	22	27732203	chr22:27732203:T:C	T	C	0.2876	0.0648	9.15e-06	GCST90000256	chr22:27732203-27732203	rs134130	ILMN_1818536	22	27732203	T	C	chr22_27732203_T_C	196	542	258	0.476015	0.000180239	-0.0599403	0.0157709	ENSG00000226741	ENSG00000226741		0.96698	SNP	CTA-929C8.6	TRUE	FALSE	CEDAR	rectum	rectum	Other	0.0248027
Alasoo_2018.macrophage_IFNg	rs3934992	11	771716	chr11:771716:A:C	A	C	-0.3259	0.0663	8.73e-07	GCST90000256	chr11:771716-771716	rs3934992	ENSG00000177595	11	771716	A	C	chr11_771716_A_C	62	168	81	0.482143	0.00018926	0.138056	0.0350227	ENSG00000177595	ENSG00000177595	1.086	0.96287	SNP	PIDD	TRUE	FALSE	Alasoo_2018	macrophage	macrophage	Blood	0.0258813
Alasoo_2018.macrophage_naive	rs3934992	11	771716	chr11:771716:A:C	A	C	-0.3259	0.0663	8.73e-07	GCST90000256	chr11:771716-771716	rs3934992	ENSG00000177595	11	771716	A	C	chr11_771716_A_C	62	168	81	0.482143	0.000192463	0.146918	0.0373176	ENSG00000177595	ENSG00000177595	1.086	0.96287	SNP	PIDD	TRUE	FALSE	Alasoo_2018	macrophage	macrophage	Blood	0.0261558
Lepik_2017.blood	rs3934992	11	771716	chr11:771716:A:C	A	C	-0.3259	0.0663	8.73e-07	GCST90000256	chr11:771716-771716	rs3934992	ENSG00000177697	11	771716	A	C	chr11_771716_A_C	322	942	433	0.45966	0.000208518	0.108181	0.0289361	ENSG00000177697	ENSG00000177697	47.272		SNP	CD151	TRUE	FALSE	Lepik_2017	blood	blood	Blood	0.0281628
BLUEPRINT.T-cell	rs3934992	11	771716	chr11:771716:A:C	A	C	-0.3259	0.0663	8.73e-07	GCST90000256	chr11:771716-771716	rs3934992	ENSG00000255284	11	771716	A	C	chr11_771716_A_C	122	334	154	0.461078	0.000216063	0.1026	0.02707	ENSG00000255284	ENSG00000255284	20.666		SNP	AP006621.5	TRUE	FALSE	BLUEPRINT	CD4+ T cell	T-cell	Blood	0.0290028
Alasoo_2018.macrophage_naive	rs3934992	11	771716	chr11:771716:A:C	A	C	-0.3259	0.0663	8.73e-07	GCST90000256	chr11:771716-771716	rs3934992	ENSG00000177225	11	771716	A	C	chr11_771716_A_C	62	168	81	0.482143	0.000219298	0.121531	0.0311734	ENSG00000177225	ENSG00000177225	4.741	0.96287	SNP	PDDC1	TRUE	FALSE	Alasoo_2018	macrophage	macrophage	Blood	0.0290802
Schmiedel_2018.CD4_T-cell_anti-CD3-CD28	rs3934992	11	771716	chr11:771716:A:C	A	C	-0.3259	0.0663	8.73e-07	GCST90000256	chr11:771716-771716	rs3934992	ENSG00000255142	11	771716	A	C	chr11_771716_A_C	53	178	70	0.393258	0.000218837	0.355096	0.0914011	ENSG00000255142	ENSG00000255142	10.34	0.98518	SNP	AP006621.6	TRUE	FALSE	Schmiedel_2018	CD4+ T cell	T-cell	Blood	0.0290802
Quach_2016.monocyte_naive	rs12610495	19	4717660	chr19:4717660:A:G	A	G	-0.3159	0.0704	7.16e-06	GCST90000256	chr19:4717660-4717660	rs12610495	ENSG00000205790	19	4717660	A	G	chr19_4717660_A_G	72	400	81	0.2025	0.000229266	0.144003	0.0383207	ENSG00000205790	ENSG00000205790	0.36	0.99957	SNP	AC005594.3	TRUE	FALSE	Quach_2016	monocyte	monocyte	Blood	0.0302189
Fairfax_2014.monocyte_naive	rs11385942	3	45834967	chr3:45834967:G:GA	G	GA	-0.745	0.1093	9.46e-12	GCST90000256	chr3:45834967-45834967	rs11385942	ILMN_1669062	3	45834967	G	GA	chr3_45834967_G_GA	49	840	50	0.0595238	0.000231562	-0.19356	0.0521009	ENSG00000121807	ENSG00000121807		0.99598	INDEL	CCR2	TRUE	FALSE	Fairfax_2014	monocyte	monocyte	Blood	0.0303388
Schmiedel_2018.CD4_T-cell_anti-CD3-CD28	rs3934992	11	771716	chr11:771716:A:C	A	C	-0.3259	0.0663	8.73e-07	GCST90000256	chr11:771716-771716	rs3934992	ENSG00000177697	11	771716	A	C	chr11_771716_A_C	53	178	70	0.393258	0.000237936	0.298941	0.0774349	ENSG00000177697	ENSG00000177697	22.555	0.98518	SNP	CD151	TRUE	FALSE	Schmiedel_2018	CD4+ T cell	T-cell	Blood	0.0309883
CEDAR.rectum	rs114173811	1	161253626	chr1:161253626:C:T	T	C	1.1809	0.2669	9.7e-06	GCST90000256	chr1:161253626-161253626	rs114173811	ILMN_1651370	1	161253626	C	T	chr1_161253626_C_T	16	542	16	0.0295203	0.000239832	0.146602	0.039353	ENSG00000143258	ENSG00000143258		0.92275	SNP	USP21	FALSE	TRUE	CEDAR	rectum	rectum	Other	0.0310504
GENCORD.T-cell	rs3934992	11	771716	chr11:771716:A:C	A	C	-0.3259	0.0663	8.73e-07	GCST90000256	chr11:771716-771716	rs3934992	ENSG00000177697	11	771716	A	C	chr11_771716_A_C	122	368	151	0.410326	0.00024784	0.167593	0.0447662	ENSG00000177697	ENSG00000177697	56.055	0.97247	SNP	CD151	TRUE	FALSE	GENCORD	T cell	T-cell	Blood	0.0318985
Fairfax_2014.monocyte_naive	rs3934992	11	771716	chr11:771716:A:C	A	C	-0.3259	0.0663	8.73e-07	GCST90000256	chr11:771716-771716	rs3934992	ILMN_1661589	11	771716	A	C	chr11_771716_A_C	298	840	394	0.469048	0.000258173	0.128816	0.0349421	ENSG00000177697	ENSG00000177697		0.96658	SNP	CD151	TRUE	FALSE	Fairfax_2014	monocyte	monocyte	Blood	0.0330341
Fairfax_2014.monocyte_IFN24	rs3934992	11	771716	chr11:771716:A:C	A	C	-0.3259	0.0663	8.73e-07	GCST90000256	chr11:771716-771716	rs3934992	ILMN_1763723	11	771716	A	C	chr11_771716_A_C	267	740	355	0.47973	0.000265515	-0.0554672	0.0150572	ENSG00000174915	ENSG00000174915		0.96658	SNP	PTDSS2	TRUE	FALSE	Fairfax_2014	monocyte	monocyte	Blood	0.033776
BLUEPRINT.monocyte	rs3934992	11	771716	chr11:771716:A:C	A	C	-0.3259	0.0663	8.73e-07	GCST90000256	chr11:771716-771716	rs3934992	ENSG00000255284	11	771716	A	C	chr11_771716_A_C	139	382	174	0.455497	0.000271433	0.208374	0.0560777	ENSG00000255284	ENSG00000255284	1.813		SNP	AP006621.5	TRUE	FALSE	BLUEPRINT	monocyte	monocyte	Blood	0.0343292
TwinsUK.fat	rs3934992	11	771716	chr11:771716:A:C	A	C	-0.3259	0.0663	8.73e-07	GCST90000256	chr11:771716-771716	rs3934992	ENSG00000177225	11	771716	A	C	chr11_771716_A_C	272	762	355	0.465879	0.000287111	-0.0473219	0.0129227	ENSG00000177225	ENSG00000177225	25.783	0.91564	SNP	PDDC1	TRUE	FALSE	TwinsUK	adipose	adipose	Other	0.0361034
BLUEPRINT.monocyte	rs3934992	11	771716	chr11:771716:A:C	A	C	-0.3259	0.0663	8.73e-07	GCST90000256	chr11:771716-771716	rs3934992	ENSG00000177595	11	771716	A	C	chr11_771716_A_C	139	382	174	0.455497	0.000296934	0.115636	0.031327	ENSG00000177595	ENSG00000177595	0.343		SNP	PIDD	TRUE	FALSE	BLUEPRINT	monocyte	monocyte	Blood	0.0371252
Schwartzentruber_2018.sensory_neuron	rs3934992	11	771716	chr11:771716:A:C	A	C	-0.3259	0.0663	8.73e-07	GCST90000256	chr11:771716-771716	rs3934992	ENSG00000255284	11	771716	A	C	chr11_771716_A_C	69	196	90	0.459184	0.000308246	0.187649	0.0498453	ENSG00000255284	ENSG00000255284	17.439	0.96287	SNP	AP006621.5	TRUE	FALSE	Schwartzentruber_2018	sensory neuron	sensory neuron	Other	0.0383206
Schwartzentruber_2018.sensory_neuron	rs3934992	11	771716	chr11:771716:A:C	A	C	-0.3259	0.0663	8.73e-07	GCST90000256	chr11:771716-771716	rs3934992	ENSG00000255142	11	771716	A	C	chr11_771716_A_C	69	196	90	0.459184	0.000324566	0.31969	0.0852615	ENSG00000255142	ENSG00000255142	11.884	0.96287	SNP	AP006621.6	TRUE	FALSE	Schwartzentruber_2018	sensory neuron	sensory neuron	Other	0.0401215
Lepik_2017.blood	rs3934992	11	771716	chr11:771716:A:C	A	C	-0.3259	0.0663	8.73e-07	GCST90000256	chr11:771716-771716	rs3934992	ENSG00000184524	11	771716	A	C	chr11_771716_A_C	322	942	433	0.45966	0.00033704	0.159392	0.0441239	ENSG00000184524	ENSG00000184524	0.318		SNP	CEND1	TRUE	FALSE	Lepik_2017	blood	blood	Blood	0.0414294
Quach_2016.monocyte_Pam3CSK4	rs3934992	11	771716	chr11:771716:A:C	A	C	-0.3259	0.0663	8.73e-07	GCST90000256	chr11:771716-771716	rs3934992	ENSG00000185522	11	771716	A	C	chr11_771716_A_C	92	392	110	0.280612	0.000341557	-0.209345	0.0573429	ENSG00000185522	ENSG00000185522	0.697	0.96913	SNP	C11orf35	TRUE	FALSE	Quach_2016	monocyte	monocyte	Blood	0.0414375
Schmiedel_2018.Th1-17_memory	rs12610495	19	4717660	chr19:4717660:A:G	A	G	-0.3159	0.0704	7.16e-06	GCST90000256	chr19:4717660-4717660	rs12610495	ENSG00000142002	19	4717660	A	G	chr19_4717660_A_G	38	176	42	0.238636	0.000342787	-0.0864622	0.0230256	ENSG00000142002	ENSG00000142002	78.78	0.99999	SNP	DPP9	TRUE	FALSE	Schmiedel_2018	Th17 cell	T-cell	Blood	0.0414375
Schmiedel_2018.Th1_memory	rs12610495	19	4717660	chr19:4717660:A:G	A	G	-0.3159	0.0704	7.16e-06	GCST90000256	chr19:4717660-4717660	rs12610495	ENSG00000142002	19	4717660	A	G	chr19_4717660_A_G	34	164	38	0.231707	0.000341392	-0.107803	0.0285769	ENSG00000142002	ENSG00000142002	78.78	0.99999	SNP	DPP9	TRUE	FALSE	Schmiedel_2018	Th1 cell	T-cell	Blood	0.0414375
Schmiedel_2018.Th1_memory	rs3934992	11	771716	chr11:771716:A:C	A	C	-0.3259	0.0663	8.73e-07	GCST90000256	chr11:771716-771716	rs3934992	ENSG00000177697	11	771716	A	C	chr11_771716_A_C	51	164	67	0.408537	0.000349355	0.253741	0.0673872	ENSG00000177697	ENSG00000177697	22.555	0.98518	SNP	CD151	TRUE	FALSE	Schmiedel_2018	Th1 cell	T-cell	Blood	0.0419994
Quach_2016.monocyte_naive	rs3934992	11	771716	chr11:771716:A:C	A	C	-0.3259	0.0663	8.73e-07	GCST90000256	chr11:771716-771716	rs3934992	ENSG00000255142	11	771716	A	C	chr11_771716_A_C	92	400	110	0.275	0.00036421	0.295851	0.0814675	ENSG00000255142	ENSG00000255142	1.985	0.96913	SNP	AP006621.6	TRUE	FALSE	Quach_2016	monocyte	monocyte	Blood	0.043546
Alasoo_2018.macrophage_IFNg+Salmonella	rs11385942	3	45834967	chr3:45834967:G:GA	G	GA	-0.745	0.1093	9.46e-12	GCST90000256	chr3:45834967-45834967	rs11385942	ENSG00000160791	3	45834967	G	GA	chr3_45834967_G_GA	9	168	9	0.0535714	0.0003865	-0.444454	0.11918	ENSG00000160791	ENSG00000160791	188.406	0.91206	INDEL	CCR5	TRUE	FALSE	Alasoo_2018	macrophage	macrophage	Blood	0.0459599
Alasoo_2018.macrophage_IFNg+Salmonella	rs114173811	1	161253626	chr1:161253626:C:T	T	C	1.1809	0.2669	9.7e-06	GCST90000256	chr1:161253626-161253626	rs114173811	ENSG00000158882	1	161253626	C	T	chr1_161253626_C_T	5	168	5	0.0297619	0.000397726	0.554461	0.149025	ENSG00000158882	ENSG00000158882	7.585	0.87216	SNP	TOMM40L	FALSE	TRUE	Alasoo_2018	macrophage	macrophage	Blood	0.0470392
BrainSeq.brain	rs3934992	11	771716	chr11:771716:A:C	A	C	-0.3259	0.0663	8.73e-07	GCST90000256	chr11:771716-771716	rs3934992	ENSG00000177595	11	771716	A	C	chr11_771716_A_C	264	958	339	0.353862	0.00040166	0.0581026	0.0162986	ENSG00000177595	ENSG00000177595	18.623	0.98143	SNP	PIDD	TRUE	FALSE	BrainSeq	DLPFC	DLPFC	CNS	0.047249
Lepik_2017.blood	rs3934992	11	771716	chr11:771716:A:C	A	C	-0.3259	0.0663	8.73e-07	GCST90000256	chr11:771716-771716	rs3934992	ENSG00000177600	11	771716	A	C	chr11_771716_A_C	322	942	433	0.45966	0.000408933	0.0353303	0.00992283	ENSG00000177600	ENSG00000177600	3159.31		SNP	RPLP2	TRUE	FALSE	Lepik_2017	blood	blood	Blood	0.0478473
Schmiedel_2018.CD4_T-cell_naive	rs3934992	11	771716	chr11:771716:A:C	A	C	-0.3259	0.0663	8.73e-07	GCST90000256	chr11:771716-771716	rs3934992	ENSG00000177697	11	771716	A	C	chr11_771716_A_C	52	176	69	0.392045	0.000426417	0.359472	0.0974301	ENSG00000177697	ENSG00000177697	22.555	0.98518	SNP	CD151	TRUE	FALSE	Schmiedel_2018	CD4+ T cell	T-cell	Blood	0.0496277
ROSMAP.brain_naive	rs75413529	18	6742690	chr18:6742690:G:A	A	G	-1.1996	0.2511	1.77e-06	GCST90000256	chr18:6742690-6742690	rs75413529	ENSG00000266441	18	6742690	G	A	chr18_6742690_G_A	14	1138	14	0.0123023	0.000429058	0.655579	0.18504	ENSG00000266441	ENSG00000266441	2.87	0.52328	SNP	RP11-91I8.3	FALSE	TRUE	ROSMAP	DLPFC	DLPFC	CNS	0.0496708
Quach_2016.monocyte_naive	rs12610495	19	4717660	chr19:4717660:A:G	A	G	-0.3159	0.0704	7.16e-06	GCST90000256	chr19:4717660-4717660	rs12610495	ENSG00000269807	19	4717660	A	G	chr19_4717660_A_G	72	400	81	0.2025	0.000433199	-0.247149	0.0689719	ENSG00000269807	ENSG00000269807	2.184	0.99957	SNP	AC007292.4	TRUE	FALSE	Quach_2016	monocyte	monocyte	Blood	0.0498863
Lepik_2017.blood	rs3934992	11	771716	chr11:771716:A:C	A	C	-0.3259	0.0663	8.73e-07	GCST90000256	chr11:771716-771716	rs3934992	ENSG00000177595	11	771716	A	C	chr11_771716_A_C	322	942	433	0.45966	0.000451002	0.0370111	0.0104729	ENSG00000177595	ENSG00000177595	10.845		SNP	PIDD	TRUE	FALSE	Lepik_2017	blood	blood	Blood	0.0515928
Schmiedel_2018.Th17_memory	rs12610495	19	4717660	chr19:4717660:A:G	A	G	-0.3159	0.0704	7.16e-06	GCST90000256	chr19:4717660-4717660	rs12610495	ENSG00000142002	19	4717660	A	G	chr19_4717660_A_G	39	178	43	0.241573	0.000455092	-0.0902374	0.0246039	ENSG00000142002	ENSG00000142002	78.78	0.99999	SNP	DPP9	TRUE	FALSE	Schmiedel_2018	Th17 cell	T-cell	Blood	0.0515928
TwinsUK.LCL	rs3934992	11	771716	chr11:771716:A:C	A	C	-0.3259	0.0663	8.73e-07	GCST90000256	chr11:771716-771716	rs3934992	ENSG00000177697	11	771716	A	C	chr11_771716_A_C	299	836	392	0.4689	0.0004534	0.104821	0.0296443	ENSG00000177697	ENSG00000177697	27.723	0.91564	SNP	CD151	TRUE	FALSE	TwinsUK	LCL	LCL	Other	0.0515928
Alasoo_2018.macrophage_IFNg+Salmonella	rs11385942	3	45834967	chr3:45834967:G:GA	G	GA	-0.745	0.1093	9.46e-12	GCST90000256	chr3:45834967-45834967	rs11385942	ENSG00000223552	3	45834967	G	GA	chr3_45834967_G_GA	9	168	9	0.0535714	0.00046198	-0.368538	0.10028	ENSG00000223552	ENSG00000223552	46.729	0.91206	INDEL	RP11-24F11.2	TRUE	FALSE	Alasoo_2018	macrophage	macrophage	Blood	0.0518213
Fairfax_2014.monocyte_naive	rs3934992	11	771716	chr11:771716:A:C	A	C	-0.3259	0.0663	8.73e-07	GCST90000256	chr11:771716-771716	rs3934992	ILMN_1752197	11	771716	A	C	chr11_771716_A_C	298	840	394	0.469048	0.000459923	0.0463951	0.013136	ENSG00000177225	ENSG00000177225		0.96658	SNP	PDDC1	TRUE	FALSE	Fairfax_2014	monocyte	monocyte	Blood	0.0518213
Schmiedel_2018.Th1-17_memory	rs3934992	11	771716	chr11:771716:A:C	A	C	-0.3259	0.0663	8.73e-07	GCST90000256	chr11:771716-771716	rs3934992	ENSG00000177697	11	771716	A	C	chr11_771716_A_C	52	176	68	0.386364	0.000464213	0.323075	0.0881786	ENSG00000177697	ENSG00000177697	22.555	0.98518	SNP	CD151	TRUE	FALSE	Schmiedel_2018	Th17 cell	T-cell	Blood	0.0518213
HipSci.iPSC	rs114173811	1	161253626	chr1:161253626:C:T	T	C	1.1809	0.2669	9.7e-06	GCST90000256	chr1:161253626-161253626	rs114173811	ENSG00000158864	1	161253626	C	T	chr1_161253626_C_T	16	644	16	0.0248447	0.00046706	-0.147885	0.0418115	ENSG00000158864	ENSG00000158864	165.049	0.87216	SNP	NDUFS2	FALSE	TRUE	HipSci	iPSC	iPSC	Other	0.0518745
GENCORD.fibroblast	rs2279379	15	74128669	chr15:74128669:C:G	C	G	-0.3371	0.0746	6.25e-06	GCST90000256	chr15:74128669-74128669	rs2279379	ENSG00000138623	15	74128669	C	G	chr15_74128669_C_G	86	372	97	0.260753	0.000472371	0.166994	0.0468516	ENSG00000138623	ENSG00000138623	48.037	0.98528	SNP	SEMA7A	TRUE	FALSE	GENCORD	fibroblast	fibroblast	Other	0.0521994
Fairfax_2014.monocyte_naive	rs75558547	1	88527468	chr1:88527468:C:T	T	C	-0.7576	0.1596	2.06e-06	GCST90000256	chr1:88527468-88527468	rs75558547	ILMN_2130003	1	88527468	C	T	chr1_88527468_C_T	28	840	28	0.0333333	0.000489003	-0.179218	0.0509844	ENSG00000213516	ENSG00000213516		0.94177	SNP	RBMXL1	FALSE	TRUE	Fairfax_2014	monocyte	monocyte	Blood	0.0537658
GEUVADIS.LCL	rs3934992	11	771716	chr11:771716:A:C	A	C	-0.3259	0.0663	8.73e-07	GCST90000256	chr11:771716-771716	rs3934992	ENSG00000177030	11	771716	A	C	chr11_771716_A_C	268	890	350	0.393258	0.000508391	0.0545372	0.0155693	ENSG00000177030	ENSG00000177030	30.063		SNP	DEAF1	TRUE	FALSE	GEUVADIS	LCL	LCL	Other	0.055618
GENCORD.LCL	rs3934992	11	771716	chr11:771716:A:C	A	C	-0.3259	0.0663	8.73e-07	GCST90000256	chr11:771716-771716	rs3934992	ENSG00000177600	11	771716	A	C	chr11_771716_A_C	126	380	156	0.410526	0.00051349	0.102998	0.0291023	ENSG00000177600	ENSG00000177600	1515.69	0.97247	SNP	RPLP2	TRUE	FALSE	GENCORD	LCL	LCL	Other	0.0558963
GENCORD.T-cell	rs3934992	11	771716	chr11:771716:A:C	A	C	-0.3259	0.0663	8.73e-07	GCST90000256	chr11:771716-771716	rs3934992	ENSG00000177600	11	771716	A	C	chr11_771716_A_C	122	368	151	0.410326	0.000516547	0.1102	0.0311312	ENSG00000177600	ENSG00000177600	1515.69	0.97247	SNP	RPLP2	TRUE	FALSE	GENCORD	T cell	T-cell	Blood	0.0559507
CEDAR.neutrophil_CD15	rs73434199	6	44550391	chr6:44550391:G:A	A	G	0.449	0.0948	2.17e-06	GCST90000256	chr6:44550391-44550391	rs73434199	ILMN_1716651	6	44550391	G	A	chr6_44550391_G_A	63	560	67	0.119643	0.000530725	-0.118467	0.0337748	ENSG00000124813	ENSG00000124813		0.96286	SNP	RUNX2	FALSE	TRUE	CEDAR	neutrophil	neutrophil	Blood	0.0572033
Schmiedel_2018.Tfh_memory	rs3934992	11	771716	chr11:771716:A:C	A	C	-0.3259	0.0663	8.73e-07	GCST90000256	chr11:771716-771716	rs3934992	ENSG00000177106	11	771716	A	C	chr11_771716_A_C	53	178	70	0.393258	0.000539197	0.200188	0.055359	ENSG00000177106	ENSG00000177106	2.632	0.98518	SNP	EPS8L2	TRUE	FALSE	Schmiedel_2018	Tfh cell	T-cell	Blood	0.0578315
Quach_2016.monocyte_IAV	rs3934992	11	771716	chr11:771716:A:C	A	C	-0.3259	0.0663	8.73e-07	GCST90000256	chr11:771716-771716	rs3934992	ENSG00000255284	11	771716	A	C	chr11_771716_A_C	92	396	110	0.277778	0.000556531	0.301138	0.0857087	ENSG00000255284	ENSG00000255284	1.648	0.96913	SNP	AP006621.5	TRUE	FALSE	Quach_2016	monocyte	monocyte	Blood	0.0593995
Schmiedel_2018.monocyte_naive	rs3934992	11	771716	chr11:771716:A:C	A	C	-0.3259	0.0663	8.73e-07	GCST90000256	chr11:771716-771716	rs3934992	ENSG00000177595	11	771716	A	C	chr11_771716_A_C	55	182	72	0.395604	0.000571101	0.0710102	0.0197553	ENSG00000177595	ENSG00000177595	16.341	0.98518	SNP	PIDD	TRUE	FALSE	Schmiedel_2018	monocyte	monocyte	Blood	0.0606587
Fairfax_2014.monocyte_IFN24	rs3934992	11	771716	chr11:771716:A:C	A	C	-0.3259	0.0663	8.73e-07	GCST90000256	chr11:771716-771716	rs3934992	ILMN_1661589	11	771716	A	C	chr11_771716_A_C	267	740	355	0.47973	0.000628635	0.117643	0.0341028	ENSG00000177697	ENSG00000177697		0.96658	SNP	CD151	TRUE	FALSE	Fairfax_2014	monocyte	monocyte	Blood	0.0661276
Fairfax_2014.monocyte_LPS24	rs12610495	19	4717660	chr19:4717660:A:G	A	G	-0.3159	0.0704	7.16e-06	GCST90000256	chr19:4717660-4717660	rs12610495	ILMN_1658486	19	4717660	A	G	chr19_4717660_A_G	166	650	193	0.296923	0.000627029	0.0612878	0.0177396	ENSG00000183617	ENSG00000183617		0.99795	SNP	MRPL54	TRUE	FALSE	Fairfax_2014	monocyte	monocyte	Blood	0.0661276
BLUEPRINT.T-cell	rs2440652	8	79732638	chr8:79732638:G:T	T	G	-0.2984	0.0659	5.88e-06	GCST90000256	chr8:79732638-79732638	rs2440652	ENSG00000272518	8	79732638	G	T	chr8_79732638_G_T	116	334	147	0.44012	0.000635438	-0.0774061	0.0221916	ENSG00000272518	ENSG00000272518	21.84		SNP	RP11-26J3.3	FALSE	TRUE	BLUEPRINT	CD4+ T cell	T-cell	Blood	0.0665234
Schmiedel_2018.Treg_memory	rs3934992	11	771716	chr11:771716:A:C	A	C	-0.3259	0.0663	8.73e-07	GCST90000256	chr11:771716-771716	rs3934992	ENSG00000177685	11	771716	A	C	chr11_771716_A_C	53	178	70	0.393258	0.000643949	0.469317	0.131762	ENSG00000177685	ENSG00000177685	1.795	0.98518	SNP	EFCAB4A	TRUE	FALSE	Schmiedel_2018	Treg naive	T-cell	Blood	0.0670934
CEDAR.transverse_colon	rs35344266	2	129711075	chr2:129711075:A:T	A	T	-0.3945	0.0744	1.13e-07	GCST90000256	chr2:129711075-129711075	rs35344266	ILMN_1652464	2	129711075	A	T	chr2_129711075_A_T	180	572	228	0.398601	0.000675238	0.0294005	0.00854894	ENSG00000152086	ENSG00000152086		0.82887	SNP	TUBA3E	TRUE	FALSE	CEDAR	transverse colon	transverse colon	Other	0.0700199
Nedelec_2016.macrophage_Salmonella	rs73434199	6	44550391	chr6:44550391:G:A	A	G	0.449	0.0948	2.17e-06	GCST90000256	chr6:44550391-44550391	rs73434199	ENSG00000124608	6	44550391	G	A	chr6_44550391_G_A	40	334	41	0.122754	0.000708425	-0.194077	0.0561472	ENSG00000124608	ENSG00000124608	8.616	0.98378	SNP	AARS2	FALSE	TRUE	Nedelec_2016	macrophage	macrophage	Blood	0.0731148
TwinsUK.fat	rs3934992	11	771716	chr11:771716:A:C	A	C	-0.3259	0.0663	8.73e-07	GCST90000256	chr11:771716-771716	rs3934992	ENSG00000177156	11	771716	A	C	chr11_771716_A_C	272	762	355	0.465879	0.000712436	-0.0577774	0.0169252	ENSG00000177156	ENSG00000177156	644.273	0.91564	SNP	TALDO1	TRUE	FALSE	TwinsUK	adipose	adipose	Other	0.0731836
CEDAR.monocyte_CD14	rs114173811	1	161253626	chr1:161253626:C:T	T	C	1.1809	0.2669	9.7e-06	GCST90000256	chr1:161253626-161253626	rs114173811	ILMN_2112580	1	161253626	C	T	chr1_161253626_C_T	19	572	19	0.0332168	0.000720206	0.283113	0.0827615	ENSG00000203747	ENSG00000203747		0.92275	SNP	FCGR3A	FALSE	TRUE	CEDAR	monocyte	monocyte	Blood	0.0735927
Fairfax_2014.monocyte_LPS2	rs3934992	11	771716	chr11:771716:A:C	A	C	-0.3259	0.0663	8.73e-07	GCST90000256	chr11:771716-771716	rs3934992	ILMN_1752197	11	771716	A	C	chr11_771716_A_C	181	512	243	0.474609	0.000726509	0.0799602	0.023358	ENSG00000177225	ENSG00000177225		0.96658	SNP	PDDC1	TRUE	FALSE	Fairfax_2014	monocyte	monocyte	Blood	0.0735927
Nedelec_2016.macrophage_Salmonella	rs3934992	11	771716	chr11:771716:A:C	A	C	-0.3259	0.0663	8.73e-07	GCST90000256	chr11:771716-771716	rs3934992	ENSG00000255284	11	771716	A	C	chr11_771716_A_C	98	334	125	0.374251	0.000723425	0.268081	0.0776941	ENSG00000255284	ENSG00000255284	1.051	0.98239	SNP	AP006621.5	TRUE	FALSE	Nedelec_2016	macrophage	macrophage	Blood	0.0735927
Lepik_2017.blood	rs11385942	3	45834967	chr3:45834967:G:GA	G	GA	-0.745	0.1093	9.46e-12	GCST90000256	chr3:45834967-45834967	rs11385942	ENSG00000183625	3	45834967	G	GA	chr3_45834967_G_GA	90	942	93	0.0987261	0.000784146	-0.268055	0.079282	ENSG00000183625	ENSG00000183625	42.266		INDEL	CCR3	TRUE	FALSE	Lepik_2017	blood	blood	Blood	0.079065
Quach_2016.monocyte_Pam3CSK4	rs3934992	11	771716	chr11:771716:A:C	A	C	-0.3259	0.0663	8.73e-07	GCST90000256	chr11:771716-771716	rs3934992	ENSG00000177697	11	771716	A	C	chr11_771716_A_C	92	392	110	0.280612	0.000811659	0.335343	0.0984613	ENSG00000177697	ENSG00000177697	35.912	0.96913	SNP	CD151	TRUE	FALSE	Quach_2016	monocyte	monocyte	Blood	0.0814638
GEUVADIS.LCL	rs73434199	6	44550391	chr6:44550391:G:A	A	G	0.449	0.0948	2.17e-06	GCST90000256	chr6:44550391-44550391	rs73434199	ENSG00000180992	6	44550391	G	A	chr6_44550391_G_A	96	890	100	0.11236	0.000832921	0.0850279	0.0252657	ENSG00000180992	ENSG00000180992	231.134		SNP	MRPL14	FALSE	TRUE	GEUVADIS	LCL	LCL	Other	0.083216
GEUVADIS.LCL	rs3934992	11	771716	chr11:771716:A:C	A	C	-0.3259	0.0663	8.73e-07	GCST90000256	chr11:771716-771716	rs3934992	ENSG00000161328	11	771716	A	C	chr11_771716_A_C	268	890	350	0.393258	0.000910855	-0.140923	0.0421932	ENSG00000161328	ENSG00000161328	2.021		SNP	LRRC56	TRUE	FALSE	GEUVADIS	LCL	LCL	Other	0.0901822
Schmiedel_2018.B-cell_naive	rs3934992	11	771716	chr11:771716:A:C	A	C	-0.3259	0.0663	8.73e-07	GCST90000256	chr11:771716-771716	rs3934992	ENSG00000177697	11	771716	A	C	chr11_771716_A_C	55	182	72	0.395604	0.00091089	0.265687	0.076997	ENSG00000177697	ENSG00000177697	22.555	0.98518	SNP	CD151	TRUE	FALSE	Schmiedel_2018	B cell	T-cell	Blood	0.0901822
Fairfax_2014.monocyte_naive	rs12610495	19	4717660	chr19:4717660:A:G	A	G	-0.3159	0.0704	7.16e-06	GCST90000256	chr19:4717660-4717660	rs12610495	ILMN_1771462	19	4717660	A	G	chr19_4717660_A_G	214	840	248	0.295238	0.000924157	-0.0388191	0.0116321	ENSG00000130255	ENSG00000130255		0.99795	SNP	RPL36	TRUE	FALSE	Fairfax_2014	monocyte	monocyte	Blood	0.0910836
BrainSeq.brain	rs3934992	11	771716	chr11:771716:A:C	A	C	-0.3259	0.0663	8.73e-07	GCST90000256	chr11:771716-771716	rs3934992	ENSG00000270972	11	771716	A	C	chr11_771716_A_C	264	958	339	0.353862	0.000933467	0.131681	0.0395291	ENSG00000270972	ENSG00000270972	0.342	0.98143	SNP	RP11-326C3.15	TRUE	FALSE	BrainSeq	DLPFC	DLPFC	CNS	0.0915886
Fairfax_2014.monocyte_naive	rs3934992	11	771716	chr11:771716:A:C	A	C	-0.3259	0.0663	8.73e-07	GCST90000256	chr11:771716-771716	rs3934992	ILMN_2326713	11	771716	A	C	chr11_771716_A_C	298	840	394	0.469048	0.000995845	0.0990935	0.0298848	ENSG00000177697	ENSG00000177697		0.96658	SNP	CD151	TRUE	FALSE	Fairfax_2014	monocyte	monocyte	Blood	0.0972727
Fairfax_2014.monocyte_LPS24	rs11385942	3	45834967	chr3:45834967:G:GA	G	GA	-0.745	0.1093	9.46e-12	GCST90000256	chr3:45834967-45834967	rs11385942	ILMN_1763322	3	45834967	G	GA	chr3_45834967_G_GA	40	650	41	0.0630769	0.00100674	-0.15998	0.0481848	ENSG00000183625	ENSG00000183625		0.99598	INDEL	CCR3	TRUE	FALSE	Fairfax_2014	monocyte	monocyte	Blood	0.0978999
TwinsUK.skin	rs3934992	11	771716	chr11:771716:A:C	A	C	-0.3259	0.0663	8.73e-07	GCST90000256	chr11:771716-771716	rs3934992	ENSG00000177042	11	771716	A	C	chr11_771716_A_C	258	740	332	0.448649	0.00101266	0.0709958	0.0214201	ENSG00000177042	ENSG00000177042	21.014	0.91564	SNP	TMEM80	TRUE	FALSE	TwinsUK	skin	skin	Other	0.0980398
CEDAR.platelet	rs114173811	1	161253626	chr1:161253626:C:T	T	C	1.1809	0.2669	9.7e-06	GCST90000256	chr1:161253626-161253626	rs114173811	ILMN_2349006	1	161253626	C	T	chr1_161253626_C_T	10	410	10	0.0243902	0.00102506	0.282909	0.0848325	ENSG00000143258	ENSG00000143258		0.92275	SNP	USP21	FALSE	TRUE	CEDAR	platelet	platelet	Blood	0.0988031
BLUEPRINT.monocyte	rs11385942	3	45834967	chr3:45834967:G:GA	G	GA	-0.745	0.1093	9.46e-12	GCST90000256	chr3:45834967-45834967	rs11385942	ENSG00000144791	3	45834967	G	GA	chr3_45834967_G_GA	20	382	20	0.052356	0.00105769	-0.134791	0.0404806	ENSG00000144791	ENSG00000144791	0.075		INDEL	LIMD1	TRUE	FALSE	BLUEPRINT	monocyte	monocyte	Blood	0.101501
TwinsUK.blood	rs11385942	3	45834967	chr3:45834967:G:GA	G	GA	-0.745	0.1093	9.46e-12	GCST90000256	chr3:45834967-45834967	rs11385942	ENSG00000183625	3	45834967	G	GA	chr3_45834967_G_GA	25	390	27	0.0692308	0.00107585	-0.401787	0.120893	ENSG00000183625	ENSG00000183625	36.166	0.97538	INDEL	CCR3	TRUE	FALSE	TwinsUK	blood	blood	Blood	0.102793
Schmiedel_2018.Th2_memory	rs11385942	3	45834967	chr3:45834967:G:GA	G	GA	-0.745	0.1093	9.46e-12	GCST90000256	chr3:45834967-45834967	rs11385942	ENSG00000183625	3	45834967	G	GA	chr3_45834967_G_GA	9	178	11	0.0617978	0.00111116	-1.00729	0.296981	ENSG00000183625	ENSG00000183625	0	0.9398	INDEL	CCR3	TRUE	FALSE	Schmiedel_2018	Th2 cell	T-cell	Blood	0.105705
CEDAR.ileum	rs11385942	3	45834967	chr3:45834967:G:GA	G	GA	-0.745	0.1093	9.46e-12	GCST90000256	chr3:45834967-45834967	rs11385942	ILMN_2149204	3	45834967	G	GA	chr3_45834967_G_GA	36	360	38	0.105556	0.00111614	0.0555149	0.0167341	ENSG00000163825	ENSG00000163825		0.99529	INDEL	RTP3	TRUE	FALSE	CEDAR	ileum	ileum	Other	0.105719
Fairfax_2012.B-cell_CD19	rs3934992	11	771716	chr11:771716:A:C	A	C	-0.3259	0.0663	8.73e-07	GCST90000256	chr11:771716-771716	rs3934992	ILMN_1745623	11	771716	A	C	chr11_771716_A_C	199	562	259	0.460854	0.00113619	0.103439	0.0314396	ENSG00000177685	ENSG00000177685		0.96658	SNP	EFCAB4A	TRUE	FALSE	Fairfax_2012	B cell	T-cell	Blood	0.107154
BLUEPRINT.T-cell	rs12610495	19	4717660	chr19:4717660:A:G	A	G	-0.3159	0.0704	7.16e-06	GCST90000256	chr19:4717660-4717660	rs12610495	ENSG00000167670	19	4717660	A	G	chr19_4717660_A_G	93	334	108	0.323353	0.00115249	0.107347	0.0324029	ENSG00000167670	ENSG00000167670	14.216		SNP	CHAF1A	TRUE	FALSE	BLUEPRINT	CD4+ T cell	T-cell	Blood	0.108225
CEDAR.neutrophil_CD15	rs3934992	11	771716	chr11:771716:A:C	A	C	-0.3259	0.0663	8.73e-07	GCST90000256	chr11:771716-771716	rs3934992	ILMN_1706718	11	771716	A	C	chr11_771716_A_C	197	560	259	0.4625	0.00117618	-0.034954	0.0106564	ENSG00000177042	ENSG00000177042		0.9739	SNP	TMEM80	TRUE	FALSE	CEDAR	neutrophil	neutrophil	Blood	0.109978
Fairfax_2014.monocyte_naive	rs11385942	3	45834967	chr3:45834967:G:GA	G	GA	-0.745	0.1093	9.46e-12	GCST90000256	chr3:45834967-45834967	rs11385942	ILMN_2276996	3	45834967	G	GA	chr3_45834967_G_GA	49	840	50	0.0595238	0.00119567	-0.136204	0.041742	ENSG00000121807	ENSG00000121807		0.99598	INDEL	CCR2	TRUE	FALSE	Fairfax_2014	monocyte	monocyte	Blood	0.111325
BrainSeq.brain	rs12610495	19	4717660	chr19:4717660:A:G	A	G	-0.3159	0.0704	7.16e-06	GCST90000256	chr19:4717660-4717660	rs12610495	ENSG00000105246	19	4717660	A	G	chr19_4717660_A_G	189	958	215	0.224426	0.00120259	-0.213809	0.0656182	ENSG00000105246	ENSG00000105246	1.788	0.99908	SNP	EBI3	TRUE	FALSE	BrainSeq	DLPFC	DLPFC	CNS	0.111494
BLUEPRINT.neutrophil	rs76670680	8	22192922	chr8:22192922:C:T	T	C	-0.8321	0.1844	6.43e-06	GCST90000256	chr8:22192922-22192922	rs76670680	ENSG00000245025	8	22192922	C	T	chr8_22192922_C_T	8	392	8	0.0204082	0.00128178	-0.523068	0.159909	ENSG00000245025	ENSG00000245025	0.95		SNP	RP11-875O11.1	FALSE	TRUE	BLUEPRINT	neutrophil	neutrophil	Blood	0.117838
BLUEPRINT.neutrophil	rs3934992	11	771716	chr11:771716:A:C	A	C	-0.3259	0.0663	8.73e-07	GCST90000256	chr11:771716-771716	rs3934992	ENSG00000177542	11	771716	A	C	chr11_771716_A_C	143	392	179	0.456633	0.00128041	0.110222	0.0336931	ENSG00000177542	ENSG00000177542	1.795		SNP	SLC25A22	TRUE	FALSE	BLUEPRINT	neutrophil	neutrophil	Blood	0.117838
GENCORD.LCL	rs3934992	11	771716	chr11:771716:A:C	A	C	-0.3259	0.0663	8.73e-07	GCST90000256	chr11:771716-771716	rs3934992	ENSG00000184524	11	771716	A	C	chr11_771716_A_C	126	380	156	0.410526	0.00130272	0.225314	0.0689467	ENSG00000184524	ENSG00000184524	4.824	0.97247	SNP	CEND1	TRUE	FALSE	GENCORD	LCL	LCL	Other	0.119262
Fairfax_2014.monocyte_IFN24	rs3934992	11	771716	chr11:771716:A:C	A	C	-0.3259	0.0663	8.73e-07	GCST90000256	chr11:771716-771716	rs3934992	ILMN_1752197	11	771716	A	C	chr11_771716_A_C	267	740	355	0.47973	0.00131645	0.0458433	0.0141575	ENSG00000177225	ENSG00000177225		0.96658	SNP	PDDC1	TRUE	FALSE	Fairfax_2014	monocyte	monocyte	Blood	0.119881
GENCORD.LCL	rs76670680	8	22192922	chr8:22192922:C:T	T	C	-0.8321	0.1844	6.43e-06	GCST90000256	chr8:22192922-22192922	rs76670680	ENSG00000248738	8	22192922	C	T	chr8_22192922_C_T	9	380	9	0.0236842	0.00132044	-1.39004	0.425885	ENSG00000248738	ENSG00000248738	0	0.86179	SNP	RP11-87E22.2	FALSE	TRUE	GENCORD	LCL	LCL	Other	0.119881
Schmiedel_2018.NK-cell_naive	rs11385942	3	45834967	chr3:45834967:G:GA	G	GA	-0.745	0.1093	9.46e-12	GCST90000256	chr3:45834967-45834967	rs11385942	ENSG00000163820	3	45834967	G	GA	chr3_45834967_G_GA	9	180	11	0.0611111	0.00134695	0.148087	0.0444863	ENSG00000163820	ENSG00000163820	39.641	0.9398	INDEL	FYCO1	TRUE	FALSE	Schmiedel_2018	NK cell	NK cell	Blood	0.121782
Schmiedel_2018.NK-cell_naive	rs3934992	11	771716	chr11:771716:A:C	A	C	-0.3259	0.0663	8.73e-07	GCST90000256	chr11:771716-771716	rs3934992	ENSG00000177595	11	771716	A	C	chr11_771716_A_C	54	180	71	0.394444	0.0013844	0.11073	0.0333518	ENSG00000177595	ENSG00000177595	16.341	0.98518	SNP	PIDD	TRUE	FALSE	Schmiedel_2018	NK cell	NK cell	Blood	0.124653
Schmiedel_2018.Th1-17_memory	rs3934992	11	771716	chr11:771716:A:C	A	C	-0.3259	0.0663	8.73e-07	GCST90000256	chr11:771716-771716	rs3934992	ENSG00000177600	11	771716	A	C	chr11_771716_A_C	52	176	68	0.386364	0.00139697	-0.0682344	0.020549	ENSG00000177600	ENSG00000177600	981.678	0.98518	SNP	RPLP2	TRUE	FALSE	Schmiedel_2018	Th17 cell	T-cell	Blood	0.125269
Lepik_2017.blood	rs3934992	11	771716	chr11:771716:A:C	A	C	-0.3259	0.0663	8.73e-07	GCST90000256	chr11:771716-771716	rs3934992	ENSG00000214063	11	771716	A	C	chr11_771716_A_C	322	942	433	0.45966	0.00144514	-0.0705846	0.0220232	ENSG00000214063	ENSG00000214063	8.166		SNP	TSPAN4	TRUE	FALSE	Lepik_2017	blood	blood	Blood	0.12906
van_de_Bunt_2015.pancreatic_islet	rs3934992	11	771716	chr11:771716:A:C	A	C	-0.3259	0.0663	8.73e-07	GCST90000256	chr11:771716-771716	rs3934992	ENSG00000255284	11	771716	A	C	chr11_771716_A_C	83	234	108	0.461538	0.00145395	0.20167	0.0616362	ENSG00000255284	ENSG00000255284	4.539	0.91834	SNP	AP006621.5	TRUE	FALSE	van_de_Bunt_2015	pancreatic islet	pancreatic islet	Other	0.129319
Quach_2016.monocyte_LPS	rs3934992	11	771716	chr11:771716:A:C	A	C	-0.3259	0.0663	8.73e-07	GCST90000256	chr11:771716-771716	rs3934992	ENSG00000255158	11	771716	A	C	chr11_771716_A_C	88	368	106	0.288043	0.00146537	-0.24103	0.0745238	ENSG00000255158	ENSG00000255158	0.353	0.96913	SNP	RP11-754B17.1	TRUE	FALSE	Quach_2016	monocyte	monocyte	Blood	0.129807
Quach_2016.monocyte_Pam3CSK4	rs3934992	11	771716	chr11:771716:A:C	A	C	-0.3259	0.0663	8.73e-07	GCST90000256	chr11:771716-771716	rs3934992	ENSG00000177700	11	771716	A	C	chr11_771716_A_C	92	392	110	0.280612	0.00147802	-0.0860179	0.0266462	ENSG00000177700	ENSG00000177700	54.547	0.96913	SNP	POLR2L	TRUE	FALSE	Quach_2016	monocyte	monocyte	Blood	0.1304
Quach_2016.monocyte_LPS	rs3934992	11	771716	chr11:771716:A:C	A	C	-0.3259	0.0663	8.73e-07	GCST90000256	chr11:771716-771716	rs3934992	ENSG00000177700	11	771716	A	C	chr11_771716_A_C	88	368	106	0.288043	0.00149399	-0.0988515	0.0306193	ENSG00000177700	ENSG00000177700	54.547	0.96913	SNP	POLR2L	TRUE	FALSE	Quach_2016	monocyte	monocyte	Blood	0.131279
CEDAR.T-cell_CD4	rs114173811	1	161253626	chr1:161253626:C:T	T	C	1.1809	0.2669	9.7e-06	GCST90000256	chr1:161253626-161253626	rs114173811	ILMN_3197097	1	161253626	C	T	chr1_161253626_C_T	19	580	19	0.0327586	0.00155996	-0.128059	0.0400796	ENSG00000215845	ENSG00000215845		0.92275	SNP	TSTD1	FALSE	TRUE	CEDAR	CD4+ T cell	T-cell	Blood	0.135984
Schmiedel_2018.CD8_T-cell_naive	rs3934992	11	771716	chr11:771716:A:C	A	C	-0.3259	0.0663	8.73e-07	GCST90000256	chr11:771716-771716	rs3934992	ENSG00000177595	11	771716	A	C	chr11_771716_A_C	53	178	70	0.393258	0.00155538	0.0738476	0.0224851	ENSG00000177595	ENSG00000177595	16.341	0.98518	SNP	PIDD	TRUE	FALSE	Schmiedel_2018	CD8+ T cell	T-cell	Blood	0.135984
Quach_2016.monocyte_LPS	rs3934992	11	771716	chr11:771716:A:C	A	C	-0.3259	0.0663	8.73e-07	GCST90000256	chr11:771716-771716	rs3934992	ENSG00000177830	11	771716	A	C	chr11_771716_A_C	88	368	106	0.288043	0.00156808	-0.0926655	0.0288347	ENSG00000177830	ENSG00000177830	1.503	0.96913	SNP	CHID1	TRUE	FALSE	Quach_2016	monocyte	monocyte	Blood	0.136149
Fairfax_2014.monocyte_naive	rs11385942	3	45834967	chr3:45834967:G:GA	G	GA	-0.745	0.1093	9.46e-12	GCST90000256	chr3:45834967-45834967	rs11385942	ILMN_1777461	3	45834967	G	GA	chr3_45834967_G_GA	49	840	50	0.0595238	0.00157441	-0.15967	0.0501772	ENSG00000121807	ENSG00000121807		0.99598	INDEL	CCR2	TRUE	FALSE	Fairfax_2014	monocyte	monocyte	Blood	0.136158
Fairfax_2014.monocyte_naive	rs3934992	11	771716	chr11:771716:A:C	A	C	-0.3259	0.0663	8.73e-07	GCST90000256	chr11:771716-771716	rs3934992	ILMN_1673397	11	771716	A	C	chr11_771716_A_C	298	840	394	0.469048	0.00159674	-0.0457229	0.0143876	ENSG00000255089	ENSG00000255089		0.96658	SNP	RP11-326C3.10	TRUE	FALSE	Fairfax_2014	monocyte	monocyte	Blood	0.137546
Fairfax_2012.B-cell_CD19	rs2279379	15	74128669	chr15:74128669:C:G	C	G	-0.3371	0.0746	6.25e-06	GCST90000256	chr15:74128669-74128669	rs2279379	ILMN_1777847	15	74128669	C	G	chr15_74128669_C_G	115	562	132	0.234875	0.00162199	0.0578944	0.0181801	ENSG00000179335	ENSG00000179335		0.98629	SNP	CLK3	TRUE	FALSE	Fairfax_2012	B cell	T-cell	Blood	0.139173
BrainSeq.brain	rs3934992	11	771716	chr11:771716:A:C	A	C	-0.3259	0.0663	8.73e-07	GCST90000256	chr11:771716-771716	rs3934992	ENSG00000255108	11	771716	A	C	chr11_771716_A_C	264	958	339	0.353862	0.00163544	-0.0595393	0.0187934	ENSG00000255108	ENSG00000255108	87.395	0.98143	SNP	AP006621.8	TRUE	FALSE	BrainSeq	DLPFC	DLPFC	CNS	0.139779
Schmiedel_2018.monocyte_CD16_naive	rs3934992	11	771716	chr11:771716:A:C	A	C	-0.3259	0.0663	8.73e-07	GCST90000256	chr11:771716-771716	rs3934992	ENSG00000177697	11	771716	A	C	chr11_771716_A_C	55	180	72	0.4	0.00164742	0.408121	0.125034	ENSG00000177697	ENSG00000177697	22.555	0.98518	SNP	CD151	TRUE	FALSE	Schmiedel_2018	CD16+ monocyte	CD16+ monocyte	Blood	0.140255
Quach_2016.monocyte_LPS	rs12610495	19	4717660	chr19:4717660:A:G	A	G	-0.3159	0.0704	7.16e-06	GCST90000256	chr19:4717660-4717660	rs12610495	ENSG00000183617	19	4717660	A	G	chr19_4717660_A_G	64	368	72	0.195652	0.001661	0.0804832	0.0251818	ENSG00000183617	ENSG00000183617	16.371	0.99957	SNP	MRPL54	TRUE	FALSE	Quach_2016	monocyte	monocyte	Blood	0.140863
Fairfax_2014.monocyte_IFN24	rs114173811	1	161253626	chr1:161253626:C:T	T	C	1.1809	0.2669	9.7e-06	GCST90000256	chr1:161253626-161253626	rs114173811	ILMN_1692267	1	161253626	C	T	chr1_161253626_C_T	23	740	23	0.0310811	0.00167317	0.102034	0.0322177	ENSG00000158850	ENSG00000158850		0.93095	SNP	B4GALT3	FALSE	TRUE	Fairfax_2014	monocyte	monocyte	Blood	0.141347
Alasoo_2018.macrophage_IFNg+Salmonella	rs114173811	1	161253626	chr1:161253626:C:T	T	C	1.1809	0.2669	9.7e-06	GCST90000256	chr1:161253626-161253626	rs114173811	ENSG00000081721	1	161253626	C	T	chr1_161253626_C_T	5	168	5	0.0297619	0.00169186	0.391136	0.119769	ENSG00000081721	ENSG00000081721	5.319	0.87216	SNP	DUSP12	FALSE	TRUE	Alasoo_2018	macrophage	macrophage	Blood	0.141427
BLUEPRINT.neutrophil	rs11385942	3	45834967	chr3:45834967:G:GA	G	GA	-0.745	0.1093	9.46e-12	GCST90000256	chr3:45834967-45834967	rs11385942	ENSG00000163823	3	45834967	G	GA	chr3_45834967_G_GA	21	392	21	0.0535714	0.00170745	-0.330839	0.103898	ENSG00000163823	ENSG00000163823	364.099		INDEL	CCR1	TRUE	FALSE	BLUEPRINT	neutrophil	neutrophil	Blood	0.141427
Nedelec_2016.macrophage_Listeria	rs3934992	11	771716	chr11:771716:A:C	A	C	-0.3259	0.0663	8.73e-07	GCST90000256	chr11:771716-771716	rs3934992	ENSG00000142089	11	771716	A	C	chr11_771716_A_C	95	326	121	0.371166	0.00170719	-0.198426	0.0621059	ENSG00000142089	ENSG00000142089	1486.78	0.98239	SNP	IFITM3	TRUE	FALSE	Nedelec_2016	macrophage	macrophage	Blood	0.141427
Quach_2016.monocyte_IAV	rs3934992	11	771716	chr11:771716:A:C	A	C	-0.3259	0.0663	8.73e-07	GCST90000256	chr11:771716-771716	rs3934992	ENSG00000255142	11	771716	A	C	chr11_771716_A_C	92	396	110	0.277778	0.0017129	0.319258	0.100309	ENSG00000255142	ENSG00000255142	1.985	0.96913	SNP	AP006621.6	TRUE	FALSE	Quach_2016	monocyte	monocyte	Blood	0.141427
Schmiedel_2018.NK-cell_naive	rs3934992	11	771716	chr11:771716:A:C	A	C	-0.3259	0.0663	8.73e-07	GCST90000256	chr11:771716-771716	rs3934992	ENSG00000177697	11	771716	A	C	chr11_771716_A_C	54	180	71	0.394444	0.00169928	0.247496	0.076058	ENSG00000177697	ENSG00000177697	22.555	0.98518	SNP	CD151	TRUE	FALSE	Schmiedel_2018	NK cell	NK cell	Blood	0.141427
TwinsUK.blood	rs3934992	11	771716	chr11:771716:A:C	A	C	-0.3259	0.0663	8.73e-07	GCST90000256	chr11:771716-771716	rs3934992	ENSG00000174775	11	771716	A	C	chr11_771716_A_C	142	390	188	0.482051	0.00169693	-0.0579086	0.0181736	ENSG00000174775	ENSG00000174775	16.407	0.91564	SNP	HRAS	TRUE	FALSE	TwinsUK	blood	blood	Blood	0.141427
CEDAR.T-cell_CD4	rs3934992	11	771716	chr11:771716:A:C	A	C	-0.3259	0.0663	8.73e-07	GCST90000256	chr11:771716-771716	rs3934992	ILMN_1727875	11	771716	A	C	chr11_771716_A_C	202	580	265	0.456897	0.00175871	0.0267464	0.00846659	ENSG00000184956	ENSG00000184956		0.9739	SNP	MUC6	TRUE	FALSE	CEDAR	CD4+ T cell	T-cell	Blood	0.144664
Nedelec_2016.macrophage_Listeria	rs12610495	19	4717660	chr19:4717660:A:G	A	G	-0.3159	0.0704	7.16e-06	GCST90000256	chr19:4717660-4717660	rs12610495	ENSG00000141965	19	4717660	A	G	chr19_4717660_A_G	80	326	92	0.282209	0.00178115	0.177605	0.055818	ENSG00000141965	ENSG00000141965	0.363	0.99995	SNP	FEM1A	TRUE	FALSE	Nedelec_2016	macrophage	macrophage	Blood	0.145961
Quach_2016.monocyte_LPS	rs114173811	1	161253626	chr1:161253626:C:T	T	C	1.1809	0.2669	9.7e-06	GCST90000256	chr1:161253626-161253626	rs114173811	ENSG00000118217	1	161253626	C	T	chr1_161253626_C_T	7	368	7	0.0190217	0.0017891	-0.145422	0.0458267	ENSG00000118217	ENSG00000118217	18.272	0.93086	SNP	ATF6	FALSE	TRUE	Quach_2016	monocyte	monocyte	Blood	0.146065
Alasoo_2018.macrophage_Salmonella	rs3934992	11	771716	chr11:771716:A:C	A	C	-0.3259	0.0663	8.73e-07	GCST90000256	chr11:771716-771716	rs3934992	ENSG00000177697	11	771716	A	C	chr11_771716_A_C	62	168	81	0.482143	0.00180978	0.169619	0.0522921	ENSG00000177697	ENSG00000177697	39.763	0.96287	SNP	CD151	TRUE	FALSE	Alasoo_2018	macrophage	macrophage	Blood	0.147204
Schmiedel_2018.Th17_memory	rs3934992	11	771716	chr11:771716:A:C	A	C	-0.3259	0.0663	8.73e-07	GCST90000256	chr11:771716-771716	rs3934992	ENSG00000177156	11	771716	A	C	chr11_771716_A_C	53	178	70	0.393258	0.00182281	0.0429805	0.0132951	ENSG00000177156	ENSG00000177156	61.629	0.98518	SNP	TALDO1	TRUE	FALSE	Schmiedel_2018	Th17 cell	T-cell	Blood	0.147715
Alasoo_2018.macrophage_naive	rs3934992	11	771716	chr11:771716:A:C	A	C	-0.3259	0.0663	8.73e-07	GCST90000256	chr11:771716-771716	rs3934992	ENSG00000023191	11	771716	A	C	chr11_771716_A_C	62	168	81	0.482143	0.00188387	-0.0987468	0.030567	ENSG00000023191	ENSG00000023191	33.633	0.96287	SNP	RNH1	TRUE	FALSE	Alasoo_2018	macrophage	macrophage	Blood	0.150986
Nedelec_2016.macrophage_naive	rs3934992	11	771716	chr11:771716:A:C	A	C	-0.3259	0.0663	8.73e-07	GCST90000256	chr11:771716-771716	rs3934992	ENSG00000142089	11	771716	A	C	chr11_771716_A_C	97	326	124	0.380368	0.00187631	-0.215228	0.0679873	ENSG00000142089	ENSG00000142089	1486.78	0.98239	SNP	IFITM3	TRUE	FALSE	Nedelec_2016	macrophage	macrophage	Blood	0.150986
Schmiedel_2018.Th17_memory	rs3934992	11	771716	chr11:771716:A:C	A	C	-0.3259	0.0663	8.73e-07	GCST90000256	chr11:771716-771716	rs3934992	ENSG00000174915	11	771716	A	C	chr11_771716_A_C	53	178	70	0.393258	0.00188356	-0.0698665	0.0216834	ENSG00000174915	ENSG00000174915	8.572	0.98518	SNP	PTDSS2	TRUE	FALSE	Schmiedel_2018	Th17 cell	T-cell	Blood	0.150986
Schmiedel_2018.CD4_T-cell_anti-CD3-CD28	rs114173811	1	161253626	chr1:161253626:C:T	T	C	1.1809	0.2669	9.7e-06	GCST90000256	chr1:161253626-161253626	rs114173811	ENSG00000162735	1	161253626	C	T	chr1_161253626_C_T	3	178	3	0.0168539	0.00193175	-0.17521	0.0545171	ENSG00000162735	ENSG00000162735	65.63	0.82923	SNP	PEX19	FALSE	TRUE	Schmiedel_2018	CD4+ T cell	T-cell	Blood	0.154258
CEDAR.T-cell_CD4	rs3934992	11	771716	chr11:771716:A:C	A	C	-0.3259	0.0663	8.73e-07	GCST90000256	chr11:771716-771716	rs3934992	ILMN_1658902	11	771716	A	C	chr11_771716_A_C	202	580	265	0.456897	0.0019734	0.0337571	0.0108054	ENSG00000177030	ENSG00000177030		0.9739	SNP	DEAF1	TRUE	FALSE	CEDAR	CD4+ T cell	T-cell	Blood	0.157011
TwinsUK.LCL	rs3934992	11	771716	chr11:771716:A:C	A	C	-0.3259	0.0663	8.73e-07	GCST90000256	chr11:771716-771716	rs3934992	ENSG00000177106	11	771716	A	C	chr11_771716_A_C	299	836	392	0.4689	0.00206758	0.0582389	0.0187839	ENSG00000177106	ENSG00000177106	2.177	0.91564	SNP	EPS8L2	TRUE	FALSE	TwinsUK	LCL	LCL	Other	0.163908
Schmiedel_2018.Treg_naive	rs2279379	15	74128669	chr15:74128669:C:G	C	G	-0.3371	0.0746	6.25e-06	GCST90000256	chr15:74128669-74128669	rs2279379	ENSG00000067221	15	74128669	C	G	chr15_74128669_C_G	49	178	59	0.331461	0.00209385	-0.132205	0.041477	ENSG00000067221	ENSG00000067221	3.647	0.90551	SNP	STOML1	TRUE	FALSE	Schmiedel_2018	Treg memory	T-cell	Blood	0.165391
CEDAR.rectum	rs114173811	1	161253626	chr1:161253626:C:T	T	C	1.1809	0.2669	9.7e-06	GCST90000256	chr1:161253626-161253626	rs114173811	ILMN_2092933	1	161253626	C	T	chr1_161253626_C_T	16	542	16	0.0295203	0.00213977	-0.231448	0.0746235	ENSG00000158859	ENSG00000158859		0.92275	SNP	ADAMTS4	FALSE	TRUE	CEDAR	rectum	rectum	Other	0.168226
Fairfax_2014.monocyte_naive	rs3934992	11	771716	chr11:771716:A:C	A	C	-0.3259	0.0663	8.73e-07	GCST90000256	chr11:771716-771716	rs3934992	ILMN_1745623	11	771716	A	C	chr11_771716_A_C	298	840	394	0.469048	0.00216218	0.0684186	0.0221651	ENSG00000177685	ENSG00000177685		0.96658	SNP	EFCAB4A	TRUE	FALSE	Fairfax_2014	monocyte	monocyte	Blood	0.168226
Quach_2016.monocyte_LPS	rs3934992	11	771716	chr11:771716:A:C	A	C	-0.3259	0.0663	8.73e-07	GCST90000256	chr11:771716-771716	rs3934992	ENSG00000177697	11	771716	A	C	chr11_771716_A_C	88	368	106	0.288043	0.00216853	0.302157	0.0970414	ENSG00000177697	ENSG00000177697	35.912	0.96913	SNP	CD151	TRUE	FALSE	Quach_2016	monocyte	monocyte	Blood	0.168226
Schmiedel_2018.NK-cell_naive	rs2279379	15	74128669	chr15:74128669:C:G	C	G	-0.3371	0.0746	6.25e-06	GCST90000256	chr15:74128669-74128669	rs2279379	ENSG00000178802	15	74128669	C	G	chr15_74128669_C_G	49	180	59	0.327778	0.00217586	-0.0768424	0.0242154	ENSG00000178802	ENSG00000178802	14.245	0.90551	SNP	MPI	TRUE	FALSE	Schmiedel_2018	NK cell	NK cell	Blood	0.168226
van_de_Bunt_2015.pancreatic_islet	rs576557083	9	27242271	chr9:27242271:C:T	T	C	1.3113	0.2785	2.5e-06	GCST90000256	chr9:27242271-27242271	rs576557083	ENSG00000147894	9	27242271	C	T	chr9_27242271_C_T	10	234	10	0.042735	0.00216765	0.366407	0.116487	ENSG00000147894	ENSG00000147894	24.297	0.85713	SNP	C9orf72	FALSE	TRUE	van_de_Bunt_2015	pancreatic islet	pancreatic islet	Other	0.168226
van_de_Bunt_2015.pancreatic_islet	rs3934992	11	771716	chr11:771716:A:C	A	C	-0.3259	0.0663	8.73e-07	GCST90000256	chr11:771716-771716	rs3934992	ENSG00000255158	11	771716	A	C	chr11_771716_A_C	83	234	108	0.461538	0.00214944	0.297975	0.0946497	ENSG00000255158	ENSG00000255158	3.97	0.91834	SNP	RP11-754B17.1	TRUE	FALSE	van_de_Bunt_2015	pancreatic islet	pancreatic islet	Other	0.168226
GEUVADIS.LCL	rs114173811	1	161253626	chr1:161253626:C:T	T	C	1.1809	0.2669	9.7e-06	GCST90000256	chr1:161253626-161253626	rs114173811	ENSG00000215845	1	161253626	C	T	chr1_161253626_C_T	16	890	16	0.0179775	0.00218465	-0.295704	0.0959308	ENSG00000215845	ENSG00000215845	74.409		SNP	TSTD1	FALSE	TRUE	GEUVADIS	LCL	LCL	Other	0.16831
CEDAR.transverse_colon	rs3934992	11	771716	chr11:771716:A:C	A	C	-0.3259	0.0663	8.73e-07	GCST90000256	chr11:771716-771716	rs3934992	ILMN_1674038	11	771716	A	C	chr11_771716_A_C	198	572	258	0.451049	0.00220845	-0.0710741	0.0230007	ENSG00000117984	ENSG00000117984		0.9739	SNP	CTSD	TRUE	FALSE	CEDAR	transverse colon	transverse colon	Other	0.169547
Lepik_2017.blood	rs3934992	11	771716	chr11:771716:A:C	A	C	-0.3259	0.0663	8.73e-07	GCST90000256	chr11:771716-771716	rs3934992	ENSG00000177666	11	771716	A	C	chr11_771716_A_C	322	942	433	0.45966	0.00223162	-0.0380805	0.0123842	ENSG00000177666	ENSG00000177666	195.612		SNP	PNPLA2	TRUE	FALSE	Lepik_2017	blood	blood	Blood	0.170727
Naranbhai_2015.neutrophil_CD16	rs78243302	11	87850691	chr11:87850691:G:A	A	G	0.8433	0.1889	8.04e-06	GCST90000256	chr11:87850691-87850691	rs78243302	ILMN_2134974	11	87850691	G	A	chr11_87850691_G_A	3	186	3	0.016129	0.00227157	0.594757	0.188517	ENSG00000123892	ENSG00000123892		0.98693	SNP	RAB38	FALSE	TRUE	Naranbhai_2015	neutrophil	neutrophil	Blood	0.173178
Nedelec_2016.macrophage_Listeria	rs3934992	11	771716	chr11:771716:A:C	A	C	-0.3259	0.0663	8.73e-07	GCST90000256	chr11:771716-771716	rs3934992	ENSG00000177697	11	771716	A	C	chr11_771716_A_C	95	326	121	0.371166	0.00228506	0.129084	0.0415861	ENSG00000177697	ENSG00000177697	53.346	0.98239	SNP	CD151	TRUE	FALSE	Nedelec_2016	macrophage	macrophage	Blood	0.173601
ROSMAP.brain_naive	rs75413529	18	6742690	chr18:6742690:G:A	A	G	-1.1996	0.2511	1.77e-06	GCST90000256	chr18:6742690-6742690	rs75413529	ENSG00000088756	18	6742690	G	A	chr18_6742690_G_A	14	1138	14	0.0123023	0.00230016	-0.300922	0.0982552	ENSG00000088756	ENSG00000088756	0.652	0.52328	SNP	ARHGAP28	FALSE	TRUE	ROSMAP	DLPFC	DLPFC	CNS	0.174144
Schmiedel_2018.Treg_memory	rs3934992	11	771716	chr11:771716:A:C	A	C	-0.3259	0.0663	8.73e-07	GCST90000256	chr11:771716-771716	rs3934992	ENSG00000177697	11	771716	A	C	chr11_771716_A_C	53	178	70	0.393258	0.00234502	0.179602	0.057016	ENSG00000177697	ENSG00000177697	22.555	0.98518	SNP	CD151	TRUE	FALSE	Schmiedel_2018	Treg naive	T-cell	Blood	0.17632
Schmiedel_2018.Treg_naive	rs73434199	6	44550391	chr6:44550391:G:A	A	G	0.449	0.0948	2.17e-06	GCST90000256	chr6:44550391-44550391	rs73434199	ENSG00000170734	6	44550391	G	A	chr6_44550391_G_A	6	178	6	0.0337079	0.00233944	-0.200737	0.0637095	ENSG00000170734	ENSG00000170734	26.933	0.78616	SNP	POLH	FALSE	TRUE	Schmiedel_2018	Treg memory	T-cell	Blood	0.17632
BLUEPRINT.neutrophil	rs3934992	11	771716	chr11:771716:A:C	A	C	-0.3259	0.0663	8.73e-07	GCST90000256	chr11:771716-771716	rs3934992	ENSG00000177685	11	771716	A	C	chr11_771716_A_C	143	392	179	0.456633	0.00236545	0.206029	0.0668193	ENSG00000177685	ENSG00000177685	0.988		SNP	EFCAB4A	TRUE	FALSE	BLUEPRINT	neutrophil	neutrophil	Blood	0.177247
Alasoo_2018.macrophage_IFNg	rs3934992	11	771716	chr11:771716:A:C	A	C	-0.3259	0.0663	8.73e-07	GCST90000256	chr11:771716-771716	rs3934992	ENSG00000177697	11	771716	A	C	chr11_771716_A_C	62	168	81	0.482143	0.00242209	0.210122	0.0667654	ENSG00000177697	ENSG00000177697	39.763	0.96287	SNP	CD151	TRUE	FALSE	Alasoo_2018	macrophage	macrophage	Blood	0.179703
Schmiedel_2018.B-cell_naive	rs114173811	1	161253626	chr1:161253626:C:T	T	C	1.1809	0.2669	9.7e-06	GCST90000256	chr1:161253626-161253626	rs114173811	ENSG00000283696	1	161253626	C	T	chr1_161253626_C_T	4	182	4	0.021978	0.00242287	-1.08148	0.34482	ENSG00000283696	ENSG00000283696	7.509	0.82923	SNP		FALSE	TRUE	Schmiedel_2018	B cell	T-cell	Blood	0.179703
Schmiedel_2018.NK-cell_naive	rs3934992	11	771716	chr11:771716:A:C	A	C	-0.3259	0.0663	8.73e-07	GCST90000256	chr11:771716-771716	rs3934992	ENSG00000177685	11	771716	A	C	chr11_771716_A_C	54	180	71	0.394444	0.0024191	0.711233	0.226632	ENSG00000177685	ENSG00000177685	1.795	0.98518	SNP	EFCAB4A	TRUE	FALSE	Schmiedel_2018	NK cell	NK cell	Blood	0.179703
Fairfax_2014.monocyte_LPS24	rs12610495	19	4717660	chr19:4717660:A:G	A	G	-0.3159	0.0704	7.16e-06	GCST90000256	chr19:4717660-4717660	rs12610495	ILMN_2209993	19	4717660	A	G	chr19_4717660_A_G	166	650	193	0.296923	0.00246719	0.0831986	0.027258	ENSG00000214456	ENSG00000214456		0.99795	SNP	PLIN5	TRUE	FALSE	Fairfax_2014	monocyte	monocyte	Blood	0.182372
Quach_2016.monocyte_naive	rs3934992	11	771716	chr11:771716:A:C	A	C	-0.3259	0.0663	8.73e-07	GCST90000256	chr11:771716-771716	rs3934992	ENSG00000244242	11	771716	A	C	chr11_771716_A_C	92	400	110	0.275	0.00249939	0.145739	0.0475472	ENSG00000244242	ENSG00000244242	36.783	0.96913	SNP	IFITM10	TRUE	FALSE	Quach_2016	monocyte	monocyte	Blood	0.18413
BLUEPRINT.neutrophil	rs3934992	11	771716	chr11:771716:A:C	A	C	-0.3259	0.0663	8.73e-07	GCST90000256	chr11:771716-771716	rs3934992	ENSG00000177666	11	771716	A	C	chr11_771716_A_C	143	392	179	0.456633	0.00253321	0.0615778	0.0201113	ENSG00000177666	ENSG00000177666	67.865		SNP	PNPLA2	TRUE	FALSE	BLUEPRINT	neutrophil	neutrophil	Blood	0.185995
Alasoo_2018.macrophage_Salmonella	rs3934992	11	771716	chr11:771716:A:C	A	C	-0.3259	0.0663	8.73e-07	GCST90000256	chr11:771716-771716	rs3934992	ENSG00000177225	11	771716	A	C	chr11_771716_A_C	62	168	81	0.482143	0.00257737	0.0801476	0.0256361	ENSG00000177225	ENSG00000177225	4.741	0.96287	SNP	PDDC1	TRUE	FALSE	Alasoo_2018	macrophage	macrophage	Blood	0.186391
Alasoo_2018.macrophage_naive	rs3934992	11	771716	chr11:771716:A:C	A	C	-0.3259	0.0663	8.73e-07	GCST90000256	chr11:771716-771716	rs3934992	ENSG00000255142	11	771716	A	C	chr11_771716_A_C	62	168	81	0.482143	0.00257969	0.340466	0.108913	ENSG00000255142	ENSG00000255142	0.763	0.96287	SNP	AP006621.6	TRUE	FALSE	Alasoo_2018	macrophage	macrophage	Blood	0.186391
GENCORD.T-cell	rs3934992	11	771716	chr11:771716:A:C	A	C	-0.3259	0.0663	8.73e-07	GCST90000256	chr11:771716-771716	rs3934992	ENSG00000254815	11	771716	A	C	chr11_771716_A_C	122	368	151	0.410326	0.00257394	-0.26048	0.0851283	ENSG00000254815	ENSG00000254815	3.995	0.97247	SNP	RP11-496I9.1	TRUE	FALSE	GENCORD	T cell	T-cell	Blood	0.186391
Nedelec_2016.macrophage_Salmonella	rs73434199	6	44550391	chr6:44550391:G:A	A	G	0.449	0.0948	2.17e-06	GCST90000256	chr6:44550391-44550391	rs73434199	ENSG00000124571	6	44550391	G	A	chr6_44550391_G_A	40	334	41	0.122754	0.00256879	-0.119409	0.0389514	ENSG00000124571	ENSG00000124571	7.302	0.98378	SNP	XPO5	FALSE	TRUE	Nedelec_2016	macrophage	macrophage	Blood	0.186391
Schmiedel_2018.CD4_T-cell_anti-CD3-CD28	rs3934992	11	771716	chr11:771716:A:C	A	C	-0.3259	0.0663	8.73e-07	GCST90000256	chr11:771716-771716	rs3934992	ENSG00000177042	11	771716	A	C	chr11_771716_A_C	53	178	70	0.393258	0.00258119	0.0950903	0.0304958	ENSG00000177042	ENSG00000177042	33.09	0.98518	SNP	TMEM80	TRUE	FALSE	Schmiedel_2018	CD4+ T cell	T-cell	Blood	0.186391
Fairfax_2014.monocyte_LPS2	rs114173811	1	161253626	chr1:161253626:C:T	T	C	1.1809	0.2669	9.7e-06	GCST90000256	chr1:161253626-161253626	rs114173811	ILMN_1777982	1	161253626	C	T	chr1_161253626_C_T	14	512	14	0.0273438	0.0025946	0.403285	0.132497	ENSG00000158773	ENSG00000158773		0.93095	SNP	USF1	FALSE	TRUE	Fairfax_2014	monocyte	monocyte	Blood	0.186743
BrainSeq.brain	rs2279379	15	74128669	chr15:74128669:C:G	C	G	-0.3371	0.0746	6.25e-06	GCST90000256	chr15:74128669-74128669	rs2279379	ENSG00000140465	15	74128669	C	G	chr15_74128669_C_G	305	958	403	0.420668	0.00266843	0.15558	0.0515196	ENSG00000140465	ENSG00000140465	1.667	0.94485	SNP	CYP1A1	TRUE	FALSE	BrainSeq	DLPFC	DLPFC	CNS	0.190924
Schmiedel_2018.CD8_T-cell_anti-CD3-CD28	rs3934992	11	771716	chr11:771716:A:C	A	C	-0.3259	0.0663	8.73e-07	GCST90000256	chr11:771716-771716	rs3934992	ENSG00000255142	11	771716	A	C	chr11_771716_A_C	52	176	69	0.392045	0.00267014	0.310251	0.0998146	ENSG00000255142	ENSG00000255142	10.34	0.98518	SNP	AP006621.6	TRUE	FALSE	Schmiedel_2018	CD8+ T cell	T-cell	Blood	0.190924
TwinsUK.blood	rs3934992	11	771716	chr11:771716:A:C	A	C	-0.3259	0.0663	8.73e-07	GCST90000256	chr11:771716-771716	rs3934992	ENSG00000177106	11	771716	A	C	chr11_771716_A_C	142	390	188	0.482051	0.00268987	0.0830531	0.0272919	ENSG00000177106	ENSG00000177106	2.177	0.91564	SNP	EPS8L2	TRUE	FALSE	TwinsUK	blood	blood	Blood	0.191708
BrainSeq.brain	rs3934992	11	771716	chr11:771716:A:C	A	C	-0.3259	0.0663	8.73e-07	GCST90000256	chr11:771716-771716	rs3934992	ENSG00000177666	11	771716	A	C	chr11_771716_A_C	264	958	339	0.353862	0.0027104	-0.0510899	0.0169453	ENSG00000177666	ENSG00000177666	44.834	0.98143	SNP	PNPLA2	TRUE	FALSE	BrainSeq	DLPFC	DLPFC	CNS	0.192544
Naranbhai_2015.neutrophil_CD16	rs114173811	1	161253626	chr1:161253626:C:T	T	C	1.1809	0.2669	9.7e-06	GCST90000256	chr1:161253626-161253626	rs114173811	ILMN_1715647	1	161253626	C	T	chr1_161253626_C_T	7	186	7	0.0376344	0.00275379	-0.348291	0.112673	ENSG00000162738	ENSG00000162738		0.93095	SNP	VANGL2	FALSE	TRUE	Naranbhai_2015	neutrophil	neutrophil	Blood	0.194993
TwinsUK.skin	rs76670680	8	22192922	chr8:22192922:C:T	T	C	-0.8321	0.1844	6.43e-06	GCST90000256	chr8:22192922-22192922	rs76670680	ENSG00000245025	8	22192922	C	T	chr8_22192922_C_T	8	740	8	0.0108108	0.00277792	-0.609712	0.202405	ENSG00000245025	ENSG00000245025	1.022	0.8734	SNP	RP11-875O11.1	FALSE	TRUE	TwinsUK	skin	skin	Other	0.196067
GENCORD.T-cell	rs114173811	1	161253626	chr1:161253626:C:T	T	C	1.1809	0.2669	9.7e-06	GCST90000256	chr1:161253626-161253626	rs114173811	ENSG00000026751	1	161253626	C	T	chr1_161253626_C_T	12	368	13	0.0353261	0.00278716	-0.796877	0.262597	ENSG00000026751	ENSG00000026751	58.686	0.99889	SNP	SLAMF7	FALSE	TRUE	GENCORD	T cell	T-cell	Blood	0.196087
Schmiedel_2018.monocyte_CD16_naive	rs12610495	19	4717660	chr19:4717660:A:G	A	G	-0.3159	0.0704	7.16e-06	GCST90000256	chr19:4717660-4717660	rs12610495	ENSG00000089847	19	4717660	A	G	chr19_4717660_A_G	41	180	45	0.25	0.00280195	0.346925	0.112298	ENSG00000089847	ENSG00000089847	1.219	0.99999	SNP	ANKRD24	TRUE	FALSE	Schmiedel_2018	CD16+ monocyte	CD16+ monocyte	Blood	0.196496
TwinsUK.LCL	rs75558547	1	88527468	chr1:88527468:C:T	T	C	-0.7576	0.1596	2.06e-06	GCST90000256	chr1:88527468-88527468	rs75558547	ENSG00000117226	1	88527468	C	T	chr1_88527468_C_T	20	836	20	0.0239234	0.00281521	0.27989	0.0931206	ENSG00000117226	ENSG00000117226	9.453	0.58806	SNP	GBP3	FALSE	TRUE	TwinsUK	LCL	LCL	Other	0.196795
CEDAR.ileum	rs3934992	11	771716	chr11:771716:A:C	A	C	-0.3259	0.0663	8.73e-07	GCST90000256	chr11:771716-771716	rs3934992	ILMN_1661158	11	771716	A	C	chr11_771716_A_C	118	360	154	0.427778	0.00292273	0.0422808	0.0139978	ENSG00000177951	ENSG00000177951		0.9739	SNP	BET1L	TRUE	FALSE	CEDAR	ileum	ileum	Other	0.20366
CEDAR.neutrophil_CD15	rs3934992	11	771716	chr11:771716:A:C	A	C	-0.3259	0.0663	8.73e-07	GCST90000256	chr11:771716-771716	rs3934992	ILMN_1745623	11	771716	A	C	chr11_771716_A_C	197	560	259	0.4625	0.00296541	0.070351	0.0234583	ENSG00000177685	ENSG00000177685		0.9739	SNP	EFCAB4A	TRUE	FALSE	CEDAR	neutrophil	neutrophil	Blood	0.205326
Quach_2016.monocyte_IAV	rs2279379	15	74128669	chr15:74128669:C:G	C	G	-0.3371	0.0746	6.25e-06	GCST90000256	chr15:74128669-74128669	rs2279379	ENSG00000178761	15	74128669	C	G	chr15_74128669_C_G	125	396	174	0.439394	0.00295915	-0.078362	0.0260153	ENSG00000178761	ENSG00000178761	2.175	0.96899	SNP	FAM219B	TRUE	FALSE	Quach_2016	monocyte	monocyte	Blood	0.205326
TwinsUK.blood	rs114173811	1	161253626	chr1:161253626:C:T	T	C	1.1809	0.2669	9.7e-06	GCST90000256	chr1:161253626-161253626	rs114173811	ENSG00000203747	1	161253626	C	T	chr1_161253626_C_T	9	390	9	0.0230769	0.00305125	-0.441442	0.146999	ENSG00000203747	ENSG00000203747	303.152	0.77472	SNP	FCGR3A	FALSE	TRUE	TwinsUK	blood	blood	Blood	0.210604
CEDAR.monocyte_CD14	rs12610495	19	4717660	chr19:4717660:A:G	A	G	-0.3159	0.0704	7.16e-06	GCST90000256	chr19:4717660-4717660	rs12610495	ILMN_1724863	19	4717660	A	G	chr19_4717660_A_G	139	572	179	0.312937	0.00311826	0.0501538	0.016816	ENSG00000127666	ENSG00000127666		0.99946	SNP	TICAM1	TRUE	FALSE	CEDAR	monocyte	monocyte	Blood	0.214552
Fairfax_2014.monocyte_IFN24	rs3934992	11	771716	chr11:771716:A:C	A	C	-0.3259	0.0663	8.73e-07	GCST90000256	chr11:771716-771716	rs3934992	ILMN_2326713	11	771716	A	C	chr11_771716_A_C	267	740	355	0.47973	0.00315961	0.0891447	0.0299946	ENSG00000177697	ENSG00000177697		0.96658	SNP	CD151	TRUE	FALSE	Fairfax_2014	monocyte	monocyte	Blood	0.216716
GENCORD.T-cell	rs11385942	3	45834967	chr3:45834967:G:GA	G	GA	-0.745	0.1093	9.46e-12	GCST90000256	chr3:45834967-45834967	rs11385942	ENSG00000163818	3	45834967	G	GA	chr3_45834967_G_GA	21	368	21	0.0570652	0.00320288	0.220252	0.0736602	ENSG00000163818	ENSG00000163818	6.271	0.99937	INDEL	LZTFL1	TRUE	FALSE	GENCORD	T cell	T-cell	Blood	0.21674
GEUVADIS.LCL	rs75558547	1	88527468	chr1:88527468:C:T	T	C	-0.7576	0.1596	2.06e-06	GCST90000256	chr1:88527468-88527468	rs75558547	ENSG00000117226	1	88527468	C	T	chr1_88527468_C_T	32	890	34	0.0382022	0.00320455	0.368747	0.124406	ENSG00000117226	ENSG00000117226	11.689		SNP	GBP3	FALSE	TRUE	GEUVADIS	LCL	LCL	Other	0.21674
HipSci.iPSC	rs73434199	6	44550391	chr6:44550391:G:A	A	G	0.449	0.0948	2.17e-06	GCST90000256	chr6:44550391-44550391	rs73434199	ENSG00000271857	6	44550391	G	A	chr6_44550391_G_A	69	644	73	0.113354	0.00319844	0.326249	0.109798	ENSG00000271857	ENSG00000271857	0.762	0.77216	SNP	RP1-244F24.1	FALSE	TRUE	HipSci	iPSC	iPSC	Other	0.21674
Kasela_2017.T-cell_CD8	rs11385942	3	45834967	chr3:45834967:G:GA	G	GA	-0.745	0.1093	9.46e-12	GCST90000256	chr3:45834967-45834967	rs11385942	ILMN_1658299	3	45834967	G	GA	chr3_45834967_G_GA	45	538	46	0.0855019	0.00320949	0.0520768	0.0175039	ENSG00000121807	ENSG00000121807		0.99305	INDEL	CCR2	TRUE	FALSE	Kasela_2017	CD8+ T cell	T-cell	Blood	0.21674
ROSMAP.brain_naive	rs78243302	11	87850691	chr11:87850691:G:A	A	G	0.8433	0.1889	8.04e-06	GCST90000256	chr11:87850691-87850691	rs78243302	ENSG00000123892	11	87850691	G	A	chr11_87850691_G_A	30	1138	30	0.026362	0.00319309	-0.305945	0.10331	ENSG00000123892	ENSG00000123892	0.354	0.98873	SNP	RAB38	FALSE	TRUE	ROSMAP	DLPFC	DLPFC	CNS	0.21674
Fairfax_2014.monocyte_IFN24	rs11385942	3	45834967	chr3:45834967:G:GA	G	GA	-0.745	0.1093	9.46e-12	GCST90000256	chr3:45834967-45834967	rs11385942	ILMN_1763322	3	45834967	G	GA	chr3_45834967_G_GA	43	740	44	0.0594595	0.00324781	-0.11827	0.0399108	ENSG00000183625	ENSG00000183625		0.99598	INDEL	CCR3	TRUE	FALSE	Fairfax_2014	monocyte	monocyte	Blood	0.218653
Schmiedel_2018.Th17_memory	rs3934992	11	771716	chr11:771716:A:C	A	C	-0.3259	0.0663	8.73e-07	GCST90000256	chr11:771716-771716	rs3934992	ENSG00000177697	11	771716	A	C	chr11_771716_A_C	53	178	70	0.393258	0.00327542	0.197921	0.0651471	ENSG00000177697	ENSG00000177697	22.555	0.98518	SNP	CD151	TRUE	FALSE	Schmiedel_2018	Th17 cell	T-cell	Blood	0.219835
Quach_2016.monocyte_Pam3CSK4	rs3934992	11	771716	chr11:771716:A:C	A	C	-0.3259	0.0663	8.73e-07	GCST90000256	chr11:771716-771716	rs3934992	ENSG00000177225	11	771716	A	C	chr11_771716_A_C	92	392	110	0.280612	0.00329179	0.0517221	0.0173653	ENSG00000177225	ENSG00000177225	9.255	0.96913	SNP	PDDC1	TRUE	FALSE	Quach_2016	monocyte	monocyte	Blood	0.220258
GENCORD.LCL	rs3934992	11	771716	chr11:771716:A:C	A	C	-0.3259	0.0663	8.73e-07	GCST90000256	chr11:771716-771716	rs3934992	ENSG00000177685	11	771716	A	C	chr11_771716_A_C	126	380	156	0.410526	0.00337213	0.204926	0.0689507	ENSG00000177685	ENSG00000177685	5.471	0.97247	SNP	EFCAB4A	TRUE	FALSE	GENCORD	LCL	LCL	Other	0.223187
GENCORD.fibroblast	rs3934992	11	771716	chr11:771716:A:C	A	C	-0.3259	0.0663	8.73e-07	GCST90000256	chr11:771716-771716	rs3934992	ENSG00000177600	11	771716	A	C	chr11_771716_A_C	123	372	153	0.41129	0.00336883	0.0475076	0.0159779	ENSG00000177600	ENSG00000177600	1515.69	0.97247	SNP	RPLP2	TRUE	FALSE	GENCORD	fibroblast	fibroblast	Other	0.223187
TwinsUK.LCL	rs11385942	3	45834967	chr3:45834967:G:GA	G	GA	-0.745	0.1093	9.46e-12	GCST90000256	chr3:45834967-45834967	rs11385942	ENSG00000163823	3	45834967	G	GA	chr3_45834967_G_GA	51	836	54	0.0645933	0.00336697	0.187372	0.0635248	ENSG00000163823	ENSG00000163823	95.691	0.97538	INDEL	CCR1	TRUE	FALSE	TwinsUK	LCL	LCL	Other	0.223187
van_de_Bunt_2015.pancreatic_islet	rs78243302	11	87850691	chr11:87850691:G:A	A	G	0.8433	0.1889	8.04e-06	GCST90000256	chr11:87850691-87850691	rs78243302	ENSG00000123892	11	87850691	G	A	chr11_87850691_G_A	6	234	6	0.025641	0.00337636	0.682504	0.227429	ENSG00000123892	ENSG00000123892	6.367	0.96262	SNP	RAB38	FALSE	TRUE	van_de_Bunt_2015	pancreatic islet	pancreatic islet	Other	0.223187
CEDAR.transverse_colon	rs3934992	11	771716	chr11:771716:A:C	A	C	-0.3259	0.0663	8.73e-07	GCST90000256	chr11:771716-771716	rs3934992	ILMN_3245919	11	771716	A	C	chr11_771716_A_C	198	572	258	0.451049	0.00345873	-0.0260437	0.00882959	ENSG00000184956	ENSG00000184956		0.9739	SNP	MUC6	TRUE	FALSE	CEDAR	transverse colon	transverse colon	Other	0.227943
Kasela_2017.T-cell_CD8	rs114173811	1	161253626	chr1:161253626:C:T	T	C	1.1809	0.2669	9.7e-06	GCST90000256	chr1:161253626-161253626	rs114173811	ILMN_1678754	1	161253626	C	T	chr1_161253626_C_T	9	538	9	0.0167286	0.00347137	0.226931	0.0769214	ENSG00000143256	ENSG00000143256		0.93004	SNP	PFDN2	FALSE	TRUE	Kasela_2017	CD8+ T cell	T-cell	Blood	0.228089
HipSci.iPSC	rs3934992	11	771716	chr11:771716:A:C	A	C	-0.3259	0.0663	8.73e-07	GCST90000256	chr11:771716-771716	rs3934992	ENSG00000177697	11	771716	A	C	chr11_771716_A_C	242	644	309	0.479814	0.00350488	0.0726172	0.0246802	ENSG00000177697	ENSG00000177697	81.718	0.96287	SNP	CD151	TRUE	FALSE	HipSci	iPSC	iPSC	Other	0.229601
CEDAR.neutrophil_CD15	rs11385942	3	45834967	chr3:45834967:G:GA	G	GA	-0.745	0.1093	9.46e-12	GCST90000256	chr3:45834967-45834967	rs11385942	ILMN_3190833	3	45834967	G	GA	chr3_45834967_G_GA	51	560	53	0.0946429	0.00354217	-0.0820382	0.0278798	ENSG00000121797	ENSG00000121797		0.99529	INDEL	CCRL2	TRUE	FALSE	CEDAR	neutrophil	neutrophil	Blood	0.231057
Quach_2016.monocyte_LPS	rs79300914	16	82357915	chr16:82357915:T:C	T	C	0.8966	0.1867	1.57e-06	GCST90000256	chr16:82357915-82357915	rs79300914	ENSG00000135698	16	82357915	T	C	chr16_82357915_T_C	17	368	17	0.0461957	0.00354822	-0.273622	0.0925325	ENSG00000135698	ENSG00000135698	5.442	0.9891	SNP	MPHOSPH6	TRUE	FALSE	Quach_2016	monocyte	monocyte	Blood	0.231057
CEDAR.platelet	rs114173811	1	161253626	chr1:161253626:C:T	T	C	1.1809	0.2669	9.7e-06	GCST90000256	chr1:161253626-161253626	rs114173811	ILMN_1811615	1	161253626	C	T	chr1_161253626_C_T	10	410	10	0.0243902	0.00357	-0.19332	0.065522	ENSG00000122218	ENSG00000122218		0.92275	SNP	COPA	FALSE	TRUE	CEDAR	platelet	platelet	Blood	0.231365
Schmiedel_2018.Th2_memory	rs3934992	11	771716	chr11:771716:A:C	A	C	-0.3259	0.0663	8.73e-07	GCST90000256	chr11:771716-771716	rs3934992	ENSG00000177697	11	771716	A	C	chr11_771716_A_C	53	178	70	0.393258	0.00357411	0.166383	0.0553064	ENSG00000177697	ENSG00000177697	22.555	0.98518	SNP	CD151	TRUE	FALSE	Schmiedel_2018	Th2 cell	T-cell	Blood	0.231365
Schmiedel_2018.monocyte_CD16_naive	rs3934992	11	771716	chr11:771716:A:C	A	C	-0.3259	0.0663	8.73e-07	GCST90000256	chr11:771716-771716	rs3934992	ENSG00000255142	11	771716	A	C	chr11_771716_A_C	55	180	72	0.4	0.00362977	0.321971	0.107258	ENSG00000255142	ENSG00000255142	10.34	0.98518	SNP	AP006621.6	TRUE	FALSE	Schmiedel_2018	CD16+ monocyte	CD16+ monocyte	Blood	0.234005
TwinsUK.LCL	rs2440652	8	79732638	chr8:79732638:G:T	T	G	-0.2984	0.0659	5.88e-06	GCST90000256	chr8:79732638-79732638	rs2440652	ENSG00000205189	8	79732638	G	T	chr8_79732638_G_T	263	836	339	0.405502	0.00363627	0.0499764	0.0170847	ENSG00000205189	ENSG00000205189	0.743	0.98459	SNP	ZBTB10	FALSE	TRUE	TwinsUK	LCL	LCL	Other	0.234005
Fairfax_2014.monocyte_IFN24	rs3934992	11	771716	chr11:771716:A:C	A	C	-0.3259	0.0663	8.73e-07	GCST90000256	chr11:771716-771716	rs3934992	ILMN_1670453	11	771716	A	C	chr11_771716_A_C	267	740	355	0.47973	0.00365853	-0.0545055	0.0186306	ENSG00000205866	ENSG00000205866		0.96658	SNP	FAM99A	TRUE	FALSE	Fairfax_2014	monocyte	monocyte	Blood	0.234747
BLUEPRINT.monocyte	rs3934992	11	771716	chr11:771716:A:C	A	C	-0.3259	0.0663	8.73e-07	GCST90000256	chr11:771716-771716	rs3934992	ENSG00000177951	11	771716	A	C	chr11_771716_A_C	139	382	174	0.455497	0.00370439	-0.0756389	0.0257152	ENSG00000177951	ENSG00000177951	34.529		SNP	BET1L	TRUE	FALSE	BLUEPRINT	monocyte	monocyte	Blood	0.235945
BrainSeq.brain	rs78243302	11	87850691	chr11:87850691:G:A	A	G	0.8433	0.1889	8.04e-06	GCST90000256	chr11:87850691-87850691	rs78243302	ENSG00000255471	11	87850691	G	A	chr11_87850691_G_A	63	958	65	0.0678497	0.00369798	-0.198664	0.0680912	ENSG00000255471	ENSG00000255471	3.426	0.99256	SNP	RP11-736K20.5	FALSE	TRUE	BrainSeq	DLPFC	DLPFC	CNS	0.235945
Quach_2016.monocyte_LPS	rs134130	22	27732203	chr22:27732203:T:C	T	C	0.2876	0.0648	9.15e-06	GCST90000256	chr22:27732203-27732203	rs134130	ENSG00000226169	22	27732203	T	C	chr22_27732203_T_C	108	368	137	0.372283	0.00370955	-0.223513	0.0759582	ENSG00000226169	ENSG00000226169	0.328	0.98361	SNP	RP11-375H17.1	TRUE	FALSE	Quach_2016	monocyte	monocyte	Blood	0.235945
TwinsUK.blood	rs3934992	11	771716	chr11:771716:A:C	A	C	-0.3259	0.0663	8.73e-07	GCST90000256	chr11:771716-771716	rs3934992	ENSG00000177030	11	771716	A	C	chr11_771716_A_C	142	390	188	0.482051	0.00372613	0.0430173	0.0146385	ENSG00000177030	ENSG00000177030	16.4	0.91564	SNP	DEAF1	TRUE	FALSE	TwinsUK	blood	blood	Blood	0.236312
Kasela_2017.T-cell_CD8	rs12610495	19	4717660	chr19:4717660:A:G	A	G	-0.3159	0.0704	7.16e-06	GCST90000256	chr19:4717660-4717660	rs12610495	ILMN_1803615	19	4717660	A	G	chr19_4717660_A_G	138	538	160	0.297398	0.00376411	0.037892	0.0129581	ENSG00000007264	ENSG00000007264		0.99994	SNP	MATK	TRUE	FALSE	Kasela_2017	CD8+ T cell	T-cell	Blood	0.238031
CEDAR.rectum	rs35344266	2	129711075	chr2:129711075:A:T	A	T	-0.3945	0.0744	1.13e-07	GCST90000256	chr2:129711075-129711075	rs35344266	ILMN_1730347	2	129711075	A	T	chr2_129711075_A_T	173	542	218	0.402214	0.00383263	-0.0724225	0.0248177	ENSG00000136710	ENSG00000136710		0.82887	SNP	CCDC115	TRUE	FALSE	CEDAR	rectum	rectum	Other	0.240971
Lepik_2017.blood	rs2440652	8	79732638	chr8:79732638:G:T	T	G	-0.2984	0.0659	5.88e-06	GCST90000256	chr8:79732638-79732638	rs2440652	ENSG00000272518	8	79732638	G	T	chr8_79732638_G_T	275	942	327	0.347134	0.00382712	-0.123172	0.0423715	ENSG00000272518	ENSG00000272518	1.118		SNP	RP11-26J3.3	FALSE	TRUE	Lepik_2017	blood	blood	Blood	0.240971
CEDAR.T-cell_CD8	rs75558547	1	88527468	chr1:88527468:C:T	T	C	-0.7576	0.1596	2.06e-06	GCST90000256	chr1:88527468-88527468	rs75558547	ILMN_2130003	1	88527468	C	T	chr1_88527468_C_T	31	554	31	0.0559567	0.00384924	0.0655035	0.0224622	ENSG00000213516	ENSG00000213516		0.94254	SNP	RBMXL1	FALSE	TRUE	CEDAR	CD8+ T cell	T-cell	Blood	0.241322
Alasoo_2018.macrophage_Salmonella	rs134130	22	27732203	chr22:27732203:T:C	T	C	0.2876	0.0648	9.15e-06	GCST90000256	chr22:27732203-27732203	rs134130	ENSG00000180957	22	27732203	T	C	chr22_27732203_T_C	59	168	77	0.458333	0.00388075	-0.0550744	0.0184377	ENSG00000180957	ENSG00000180957	46.594	0.89638	SNP	PITPNB	TRUE	FALSE	Alasoo_2018	macrophage	macrophage	Blood	0.242116
Kasela_2017.T-cell_CD4	rs3934992	11	771716	chr11:771716:A:C	A	C	-0.3259	0.0663	8.73e-07	GCST90000256	chr11:771716-771716	rs3934992	ILMN_1652602	11	771716	A	C	chr11_771716_A_C	192	560	249	0.444643	0.00388404	-0.0227104	0.00779628	ENSG00000185522	ENSG00000185522		0.97197	SNP	C11orf35	TRUE	FALSE	Kasela_2017	CD4+ T cell	T-cell	Blood	0.242116
BLUEPRINT.T-cell	rs3934992	11	771716	chr11:771716:A:C	A	C	-0.3259	0.0663	8.73e-07	GCST90000256	chr11:771716-771716	rs3934992	ENSG00000174915	11	771716	A	C	chr11_771716_A_C	122	334	154	0.461078	0.00393884	0.0435778	0.0148856	ENSG00000174915	ENSG00000174915	9.953		SNP	PTDSS2	TRUE	FALSE	BLUEPRINT	CD4+ T cell	T-cell	Blood	0.244141
Lepik_2017.blood	rs79300914	16	82357915	chr16:82357915:T:C	T	C	0.8966	0.1867	1.57e-06	GCST90000256	chr16:82357915-82357915	rs79300914	ENSG00000135698	16	82357915	T	C	chr16_82357915_T_C	34	942	35	0.037155	0.00392774	0.169592	0.0585067	ENSG00000135698	ENSG00000135698	12.75		SNP	MPHOSPH6	TRUE	FALSE	Lepik_2017	blood	blood	Blood	0.244141
Schmiedel_2018.NK-cell_naive	rs73434199	6	44550391	chr6:44550391:G:A	A	G	0.449	0.0948	2.17e-06	GCST90000256	chr6:44550391-44550391	rs73434199	ENSG00000124608	6	44550391	G	A	chr6_44550391_G_A	6	180	6	0.0333333	0.00399351	0.147749	0.0497614	ENSG00000124608	ENSG00000124608	23.159	0.78616	SNP	AARS2	FALSE	TRUE	Schmiedel_2018	NK cell	NK cell	Blood	0.246831
CEDAR.monocyte_CD14	rs114173811	1	161253626	chr1:161253626:C:T	T	C	1.1809	0.2669	9.7e-06	GCST90000256	chr1:161253626-161253626	rs114173811	ILMN_2196078	1	161253626	C	T	chr1_161253626_C_T	19	572	19	0.0332168	0.0040559	0.13894	0.0479362	ENSG00000162739	ENSG00000162739		0.92275	SNP	SLAMF6	FALSE	TRUE	CEDAR	monocyte	monocyte	Blood	0.249981
BLUEPRINT.neutrophil	rs114173811	1	161253626	chr1:161253626:C:T	T	C	1.1809	0.2669	9.7e-06	GCST90000256	chr1:161253626-161253626	rs114173811	ENSG00000273112	1	161253626	C	T	chr1_161253626_C_T	13	392	13	0.0331633	0.00417126	-0.300936	0.103715	ENSG00000273112	ENSG00000273112	95.639		SNP	RP11-25K21.6	FALSE	TRUE	BLUEPRINT	neutrophil	neutrophil	Blood	0.25565
Schmiedel_2018.Tfh_memory	rs2440652	8	79732638	chr8:79732638:G:T	T	G	-0.2984	0.0659	5.88e-06	GCST90000256	chr8:79732638-79732638	rs2440652	ENSG00000260317	8	79732638	G	T	chr8_79732638_G_T	56	178	70	0.393258	0.00417095	-0.236676	0.080082	ENSG00000260317	ENSG00000260317	6.364	0.98312	SNP	RP11-48B3.4	FALSE	TRUE	Schmiedel_2018	Tfh cell	T-cell	Blood	0.25565
CEDAR.ileum	rs11385942	3	45834967	chr3:45834967:G:GA	G	GA	-0.745	0.1093	9.46e-12	GCST90000256	chr3:45834967-45834967	rs11385942	ILMN_2337386	3	45834967	G	GA	chr3_45834967_G_GA	36	360	38	0.105556	0.00421122	0.0529333	0.0182402	ENSG00000173585	ENSG00000173585		0.99529	INDEL	CCR9	TRUE	FALSE	CEDAR	ileum	ileum	Other	0.257378
Fairfax_2014.monocyte_LPS2	rs3934992	11	771716	chr11:771716:A:C	A	C	-0.3259	0.0663	8.73e-07	GCST90000256	chr11:771716-771716	rs3934992	ILMN_2326713	11	771716	A	C	chr11_771716_A_C	181	512	243	0.474609	0.00423642	0.068601	0.0237591	ENSG00000177697	ENSG00000177697		0.96658	SNP	CD151	TRUE	FALSE	Fairfax_2014	monocyte	monocyte	Blood	0.258197
Fairfax_2014.monocyte_naive	rs2440652	8	79732638	chr8:79732638:G:T	T	G	-0.2984	0.0659	5.88e-06	GCST90000256	chr8:79732638-79732638	rs2440652	ILMN_2059744	8	79732638	G	T	chr8_79732638_G_T	258	840	312	0.371429	0.00427876	-0.0650831	0.022653	ENSG00000104432	ENSG00000104432		0.99489	SNP	IL7	FALSE	TRUE	Fairfax_2014	monocyte	monocyte	Blood	0.260054
Fairfax_2014.monocyte_LPS2	rs3934992	11	771716	chr11:771716:A:C	A	C	-0.3259	0.0663	8.73e-07	GCST90000256	chr11:771716-771716	rs3934992	ILMN_2342121	11	771716	A	C	chr11_771716_A_C	181	512	243	0.474609	0.0043475	-0.0575814	0.020001	ENSG00000185627	ENSG00000185627		0.96658	SNP	PSMD13	TRUE	FALSE	Fairfax_2014	monocyte	monocyte	Blood	0.262772
GENCORD.fibroblast	rs75558547	1	88527468	chr1:88527468:C:T	T	C	-0.7576	0.1596	2.06e-06	GCST90000256	chr1:88527468-88527468	rs75558547	ENSG00000162654	1	88527468	C	T	chr1_88527468_C_T	19	372	20	0.0537634	0.00434339	0.63832	0.22084	ENSG00000162654	ENSG00000162654	123.303	0.99538	SNP	GBP4	FALSE	TRUE	GENCORD	fibroblast	fibroblast	Other	0.262772
Schmiedel_2018.monocyte_naive	rs79300914	16	82357915	chr16:82357915:T:C	T	C	0.8966	0.1867	1.57e-06	GCST90000256	chr16:82357915-82357915	rs79300914	ENSG00000153815	16	82357915	T	C	chr16_82357915_T_C	7	182	8	0.043956	0.00437328	0.0902151	0.0307202	ENSG00000153815	ENSG00000153815	50.187	0.97548	SNP	CMIP	TRUE	FALSE	Schmiedel_2018	monocyte	monocyte	Blood	0.263602
CEDAR.rectum	rs114173811	1	161253626	chr1:161253626:C:T	T	C	1.1809	0.2669	9.7e-06	GCST90000256	chr1:161253626-161253626	rs114173811	ILMN_3197097	1	161253626	C	T	chr1_161253626_C_T	16	542	16	0.0295203	0.00441761	-0.251179	0.0874546	ENSG00000215845	ENSG00000215845		0.92275	SNP	TSTD1	FALSE	TRUE	CEDAR	rectum	rectum	Other	0.265542
Fairfax_2014.monocyte_LPS24	rs11385942	3	45834967	chr3:45834967:G:GA	G	GA	-0.745	0.1093	9.46e-12	GCST90000256	chr3:45834967-45834967	rs11385942	ILMN_1690636	3	45834967	G	GA	chr3_45834967_G_GA	40	650	41	0.0630769	0.00444228	-0.138847	0.0484486	ENSG00000178038	ENSG00000178038		0.99598	INDEL	ALS2CL	TRUE	FALSE	Fairfax_2014	monocyte	monocyte	Blood	0.265733
Lepik_2017.blood	rs3934992	11	771716	chr11:771716:A:C	A	C	-0.3259	0.0663	8.73e-07	GCST90000256	chr11:771716-771716	rs3934992	ENSG00000177542	11	771716	A	C	chr11_771716_A_C	322	942	433	0.45966	0.00445434	0.0292749	0.0102422	ENSG00000177542	ENSG00000177542	16.878		SNP	SLC25A22	TRUE	FALSE	Lepik_2017	blood	blood	Blood	0.265733
TwinsUK.LCL	rs11385942	3	45834967	chr3:45834967:G:GA	G	GA	-0.745	0.1093	9.46e-12	GCST90000256	chr3:45834967-45834967	rs11385942	ENSG00000172215	3	45834967	G	GA	chr3_45834967_G_GA	51	836	54	0.0645933	0.00445723	-0.146355	0.0511743	ENSG00000172215	ENSG00000172215	4.506	0.97538	INDEL	CXCR6	TRUE	FALSE	TwinsUK	LCL	LCL	Other	0.265733
BLUEPRINT.monocyte	rs3934992	11	771716	chr11:771716:A:C	A	C	-0.3259	0.0663	8.73e-07	GCST90000256	chr11:771716-771716	rs3934992	ENSG00000174915	11	771716	A	C	chr11_771716_A_C	139	382	174	0.455497	0.00448409	0.0566176	0.0196671	ENSG00000174915	ENSG00000174915	0.68		SNP	PTDSS2	TRUE	FALSE	BLUEPRINT	monocyte	monocyte	Blood	0.266608
Schmiedel_2018.Th17_memory	rs3934992	11	771716	chr11:771716:A:C	A	C	-0.3259	0.0663	8.73e-07	GCST90000256	chr11:771716-771716	rs3934992	ENSG00000177106	11	771716	A	C	chr11_771716_A_C	53	178	70	0.393258	0.00449634	0.122132	0.0416913	ENSG00000177106	ENSG00000177106	2.632	0.98518	SNP	EPS8L2	TRUE	FALSE	Schmiedel_2018	Th17 cell	T-cell	Blood	0.266612
Quach_2016.monocyte_naive	rs3934992	11	771716	chr11:771716:A:C	A	C	-0.3259	0.0663	8.73e-07	GCST90000256	chr11:771716-771716	rs3934992	ENSG00000177697	11	771716	A	C	chr11_771716_A_C	92	400	110	0.275	0.004528	0.244097	0.0849393	ENSG00000177697	ENSG00000177697	35.912	0.96913	SNP	CD151	TRUE	FALSE	Quach_2016	monocyte	monocyte	Blood	0.267042
Schmiedel_2018.Tfh_memory	rs3934992	11	771716	chr11:771716:A:C	A	C	-0.3259	0.0663	8.73e-07	GCST90000256	chr11:771716-771716	rs3934992	ENSG00000177697	11	771716	A	C	chr11_771716_A_C	53	178	70	0.393258	0.004526	0.191929	0.0655685	ENSG00000177697	ENSG00000177697	22.555	0.98518	SNP	CD151	TRUE	FALSE	Schmiedel_2018	Tfh cell	T-cell	Blood	0.267042
GENCORD.fibroblast	rs3934992	11	771716	chr11:771716:A:C	A	C	-0.3259	0.0663	8.73e-07	GCST90000256	chr11:771716-771716	rs3934992	ENSG00000177697	11	771716	A	C	chr11_771716_A_C	123	372	153	0.41129	0.0045489	0.0514822	0.017906	ENSG00000177697	ENSG00000177697	56.055	0.97247	SNP	CD151	TRUE	FALSE	GENCORD	fibroblast	fibroblast	Other	0.267554
Fairfax_2014.monocyte_LPS24	rs134130	22	27732203	chr22:27732203:T:C	T	C	0.2876	0.0648	9.15e-06	GCST90000256	chr22:27732203-27732203	rs134130	ILMN_2111237	22	27732203	T	C	chr22_27732203_T_C	235	650	313	0.481538	0.00456638	-0.102365	0.0358308	ENSG00000169184	ENSG00000169184		0.96958	SNP	MN1	TRUE	FALSE	Fairfax_2014	monocyte	monocyte	Blood	0.267862
CEDAR.T-cell_CD4	rs3934992	11	771716	chr11:771716:A:C	A	C	-0.3259	0.0663	8.73e-07	GCST90000256	chr11:771716-771716	rs3934992	ILMN_1670037	11	771716	A	C	chr11_771716_A_C	202	580	265	0.456897	0.0046081	0.0262596	0.00919271	ENSG00000177700	ENSG00000177700		0.9739	SNP	POLR2L	TRUE	FALSE	CEDAR	CD4+ T cell	T-cell	Blood	0.268152
CEDAR.ileum	rs76670680	8	22192922	chr8:22192922:C:T	T	C	-0.8321	0.1844	6.43e-06	GCST90000256	chr8:22192922-22192922	rs76670680	ILMN_1737162	8	22192922	C	T	chr8_22192922_C_T	7	360	7	0.0194444	0.00459109	-0.120437	0.0419137	ENSG00000168481	ENSG00000168481		0.83699	SNP	LGI3	FALSE	TRUE	CEDAR	ileum	ileum	Other	0.268152
TwinsUK.skin	rs3934992	11	771716	chr11:771716:A:C	A	C	-0.3259	0.0663	8.73e-07	GCST90000256	chr11:771716-771716	rs3934992	ENSG00000230724	11	771716	A	C	chr11_771716_A_C	258	740	332	0.448649	0.00460729	-0.116661	0.0409142	ENSG00000230724	ENSG00000230724	4.189	0.91564	SNP	LINC01001	TRUE	FALSE	TwinsUK	skin	skin	Other	0.268152
Alasoo_2018.macrophage_naive	rs3934992	11	771716	chr11:771716:A:C	A	C	-0.3259	0.0663	8.73e-07	GCST90000256	chr11:771716-771716	rs3934992	ENSG00000177600	11	771716	A	C	chr11_771716_A_C	62	168	81	0.482143	0.00462942	0.117375	0.040118	ENSG00000177600	ENSG00000177600	264.71	0.96287	SNP	RPLP2	TRUE	FALSE	Alasoo_2018	macrophage	macrophage	Blood	0.268678
Fairfax_2014.monocyte_IFN24	rs3934992	11	771716	chr11:771716:A:C	A	C	-0.3259	0.0663	8.73e-07	GCST90000256	chr11:771716-771716	rs3934992	ILMN_1724805	11	771716	A	C	chr11_771716_A_C	267	740	355	0.47973	0.00473667	0.0595373	0.0209467	ENSG00000099834	ENSG00000099834		0.96658	SNP	CDHR5	TRUE	FALSE	Fairfax_2014	monocyte	monocyte	Blood	0.273452
Schmiedel_2018.monocyte_naive	rs3934992	11	771716	chr11:771716:A:C	A	C	-0.3259	0.0663	8.73e-07	GCST90000256	chr11:771716-771716	rs3934992	ENSG00000177600	11	771716	A	C	chr11_771716_A_C	55	182	72	0.395604	0.00473264	-0.0584279	0.0200831	ENSG00000177600	ENSG00000177600	981.678	0.98518	SNP	RPLP2	TRUE	FALSE	Schmiedel_2018	monocyte	monocyte	Blood	0.273452
CEDAR.platelet	rs11385942	3	45834967	chr3:45834967:G:GA	G	GA	-0.745	0.1093	9.46e-12	GCST90000256	chr3:45834967-45834967	rs11385942	ILMN_1702322	3	45834967	G	GA	chr3_45834967_G_GA	32	410	32	0.0780488	0.00478445	-0.109315	0.0382937	ENSG00000178038	ENSG00000178038		0.99529	INDEL	ALS2CL	TRUE	FALSE	CEDAR	platelet	platelet	Blood	0.273925
Quach_2016.monocyte_Pam3CSK4	rs3934992	11	771716	chr11:771716:A:C	A	C	-0.3259	0.0663	8.73e-07	GCST90000256	chr11:771716-771716	rs3934992	ENSG00000214063	11	771716	A	C	chr11_771716_A_C	92	392	110	0.280612	0.00479494	0.119227	0.0417521	ENSG00000214063	ENSG00000214063	5.189	0.96913	SNP	TSPAN4	TRUE	FALSE	Quach_2016	monocyte	monocyte	Blood	0.273925
Quach_2016.monocyte_naive	rs11385942	3	45834967	chr3:45834967:G:GA	G	GA	-0.745	0.1093	9.46e-12	GCST90000256	chr3:45834967-45834967	rs11385942	ENSG00000160791	3	45834967	G	GA	chr3_45834967_G_GA	16	400	16	0.04	0.00476964	-0.231052	0.080884	ENSG00000160791	ENSG00000160791	910.701	0.99451	INDEL	CCR5	TRUE	FALSE	Quach_2016	monocyte	monocyte	Blood	0.273925
TwinsUK.blood	rs3934992	11	771716	chr11:771716:A:C	A	C	-0.3259	0.0663	8.73e-07	GCST90000256	chr11:771716-771716	rs3934992	ENSG00000177685	11	771716	A	C	chr11_771716_A_C	142	390	188	0.482051	0.00477798	0.115068	0.0402765	ENSG00000177685	ENSG00000177685	3.206	0.91564	SNP	EFCAB4A	TRUE	FALSE	TwinsUK	blood	blood	Blood	0.273925
CEDAR.rectum	rs12610495	19	4717660	chr19:4717660:A:G	A	G	-0.3159	0.0704	7.16e-06	GCST90000256	chr19:4717660-4717660	rs12610495	ILMN_1733781	19	4717660	A	G	chr19_4717660_A_G	132	542	165	0.304428	0.00485264	-0.0298059	0.0104901	ENSG00000105255	ENSG00000105255		0.99946	SNP	FSD1	TRUE	FALSE	CEDAR	rectum	rectum	Other	0.275513
Fairfax_2014.monocyte_IFN24	rs73434199	6	44550391	chr6:44550391:G:A	A	G	0.449	0.0948	2.17e-06	GCST90000256	chr6:44550391-44550391	rs73434199	ILMN_1798454	6	44550391	G	A	chr6_44550391_G_A	84	740	88	0.118919	0.00487311	-0.0655413	0.0231345	ENSG00000124688	ENSG00000124688		0.96843	SNP	MAD2L1BP	FALSE	TRUE	Fairfax_2014	monocyte	monocyte	Blood	0.275513
ROSMAP.brain_naive	rs2279379	15	74128669	chr15:74128669:C:G	C	G	-0.3371	0.0746	6.25e-06	GCST90000256	chr15:74128669-74128669	rs2279379	ENSG00000067221	15	74128669	C	G	chr15_74128669_C_G	219	1138	243	0.213533	0.0048609	-0.0370684	0.01311	ENSG00000067221	ENSG00000067221	36.235	0.83524	SNP	STOML1	TRUE	FALSE	ROSMAP	DLPFC	DLPFC	CNS	0.275513
Schmiedel_2018.CD4_T-cell_anti-CD3-CD28	rs3934992	11	771716	chr11:771716:A:C	A	C	-0.3259	0.0663	8.73e-07	GCST90000256	chr11:771716-771716	rs3934992	ENSG00000177030	11	771716	A	C	chr11_771716_A_C	53	178	70	0.393258	0.00487104	0.186344	0.0642217	ENSG00000177030	ENSG00000177030	18.365	0.98518	SNP	DEAF1	TRUE	FALSE	Schmiedel_2018	CD4+ T cell	T-cell	Blood	0.275513
CEDAR.ileum	rs2279379	15	74128669	chr15:74128669:C:G	C	G	-0.3371	0.0746	6.25e-06	GCST90000256	chr15:74128669-74128669	rs2279379	ILMN_1728019	15	74128669	C	G	chr15_74128669_C_G	88	360	103	0.286111	0.00490245	-0.0518856	0.0181951	ENSG00000140464	ENSG00000140464		0.97533	SNP	PML	TRUE	FALSE	CEDAR	ileum	ileum	Other	0.276458
CEDAR.platelet	rs12610495	19	4717660	chr19:4717660:A:G	A	G	-0.3159	0.0704	7.16e-06	GCST90000256	chr19:4717660-4717660	rs12610495	ILMN_3246653	19	4717660	A	G	chr19_4717660_A_G	116	410	146	0.356098	0.00495379	-0.116968	0.0411409	ENSG00000205790	ENSG00000205790		0.99946	SNP	AC005594.3	TRUE	FALSE	CEDAR	platelet	platelet	Blood	0.277932
HipSci.iPSC	rs75413529	18	6742690	chr18:6742690:G:A	A	G	-1.1996	0.2511	1.77e-06	GCST90000256	chr18:6742690-6742690	rs75413529	ENSG00000266441	18	6742690	G	A	chr18_6742690_G_A	10	644	10	0.015528	0.004954	0.840396	0.296914	ENSG00000266441	ENSG00000266441	2.459	0.43362	SNP	RP11-91I8.3	FALSE	TRUE	HipSci	iPSC	iPSC	Other	0.277932
Naranbhai_2015.neutrophil_CD16	rs114173811	1	161253626	chr1:161253626:C:T	T	C	1.1809	0.2669	9.7e-06	GCST90000256	chr1:161253626-161253626	rs114173811	ILMN_2353240	1	161253626	C	T	chr1_161253626_C_T	7	186	7	0.0376344	0.00498536	0.718007	0.248528	ENSG00000158773	ENSG00000158773		0.93095	SNP	USF1	FALSE	TRUE	Naranbhai_2015	neutrophil	neutrophil	Blood	0.278976
Alasoo_2018.macrophage_IFNg	rs12610495	19	4717660	chr19:4717660:A:G	A	G	-0.3159	0.0704	7.16e-06	GCST90000256	chr19:4717660-4717660	rs12610495	ENSG00000008382	19	4717660	A	G	chr19_4717660_A_G	38	168	45	0.267857	0.00515887	-0.103988	0.0360106	ENSG00000008382	ENSG00000008382	16.007	0.95291	SNP	MPND	TRUE	FALSE	Alasoo_2018	macrophage	macrophage	Blood	0.286341
Alasoo_2018.macrophage_IFNg+Salmonella	rs576557083	9	27242271	chr9:27242271:C:T	T	C	1.3113	0.2785	2.5e-06	GCST90000256	chr9:27242271-27242271	rs576557083	ENSG00000285103	9	27242271	C	T	chr9_27242271_C_T	2	168	2	0.0119048	0.00516712	-1.77923	0.616257	ENSG00000285103	ENSG00000285103	0.459	0.62749	SNP		FALSE	TRUE	Alasoo_2018	macrophage	macrophage	Blood	0.286341
GENCORD.T-cell	rs3934992	11	771716	chr11:771716:A:C	A	C	-0.3259	0.0663	8.73e-07	GCST90000256	chr11:771716-771716	rs3934992	ENSG00000177830	11	771716	A	C	chr11_771716_A_C	122	368	151	0.410326	0.00516932	0.0612333	0.0216143	ENSG00000177830	ENSG00000177830	26.201	0.97247	SNP	CHID1	TRUE	FALSE	GENCORD	T cell	T-cell	Blood	0.286341
Schmiedel_2018.monocyte_naive	rs3934992	11	771716	chr11:771716:A:C	A	C	-0.3259	0.0663	8.73e-07	GCST90000256	chr11:771716-771716	rs3934992	ENSG00000177697	11	771716	A	C	chr11_771716_A_C	55	182	72	0.395604	0.00514827	0.190775	0.0662421	ENSG00000177697	ENSG00000177697	22.555	0.98518	SNP	CD151	TRUE	FALSE	Schmiedel_2018	monocyte	monocyte	Blood	0.286341
Quach_2016.monocyte_Pam3CSK4	rs12610495	19	4717660	chr19:4717660:A:G	A	G	-0.3159	0.0704	7.16e-06	GCST90000256	chr19:4717660-4717660	rs12610495	ENSG00000142002	19	4717660	A	G	chr19_4717660_A_G	71	392	80	0.204082	0.00527466	-0.0384231	0.0136069	ENSG00000142002	ENSG00000142002	15.569	0.99957	SNP	DPP9	TRUE	FALSE	Quach_2016	monocyte	monocyte	Blood	0.291438
Fairfax_2014.monocyte_naive	rs35344266	2	129711075	chr2:129711075:A:T	A	T	-0.3945	0.0744	1.13e-07	GCST90000256	chr2:129711075-129711075	rs35344266	ILMN_1810104	2	129711075	A	T	chr2_129711075_A_T	278	840	336	0.4	0.00531023	-0.0528175	0.0188451	ENSG00000152076	ENSG00000152076		0.83037	SNP	CCDC74B	TRUE	FALSE	Fairfax_2014	monocyte	monocyte	Blood	0.291929
Schmiedel_2018.Th17_memory	rs75558547	1	88527468	chr1:88527468:C:T	T	C	-0.7576	0.1596	2.06e-06	GCST90000256	chr1:88527468-88527468	rs75558547	ENSG00000065243	1	88527468	C	T	chr1_88527468_C_T	2	178	2	0.011236	0.00529764	-0.150645	0.0524499	ENSG00000065243	ENSG00000065243	65.893	0.99405	SNP	PKN2	FALSE	TRUE	Schmiedel_2018	Th17 cell	T-cell	Blood	0.291929
Fairfax_2014.monocyte_IFN24	rs3934992	11	771716	chr11:771716:A:C	A	C	-0.3259	0.0663	8.73e-07	GCST90000256	chr11:771716-771716	rs3934992	ILMN_1794740	11	771716	A	C	chr11_771716_A_C	267	740	355	0.47973	0.00532625	0.0688296	0.0245482	ENSG00000177697	ENSG00000177697		0.96658	SNP	CD151	TRUE	FALSE	Fairfax_2014	monocyte	monocyte	Blood	0.292076
CEDAR.T-cell_CD8	rs2279379	15	74128669	chr15:74128669:C:G	C	G	-0.3371	0.0746	6.25e-06	GCST90000256	chr15:74128669-74128669	rs2279379	ILMN_1768820	15	74128669	C	G	chr15_74128669_C_G	139	554	160	0.288809	0.00540757	0.0262178	0.00934689	ENSG00000140459	ENSG00000140459		0.97533	SNP	CYP11A1	TRUE	FALSE	CEDAR	CD8+ T cell	T-cell	Blood	0.294472
CEDAR.rectum	rs114173811	1	161253626	chr1:161253626:C:T	T	C	1.1809	0.2669	9.7e-06	GCST90000256	chr1:161253626-161253626	rs114173811	ILMN_1688543	1	161253626	C	T	chr1_161253626_C_T	16	542	16	0.0295203	0.00540655	-0.0720482	0.0256802	ENSG00000158874	ENSG00000158874		0.92275	SNP	APOA2	FALSE	TRUE	CEDAR	rectum	rectum	Other	0.294472
GENCORD.fibroblast	rs3934992	11	771716	chr11:771716:A:C	A	C	-0.3259	0.0663	8.73e-07	GCST90000256	chr11:771716-771716	rs3934992	ENSG00000177700	11	771716	A	C	chr11_771716_A_C	123	372	153	0.41129	0.00541032	-0.0576394	0.0204593	ENSG00000177700	ENSG00000177700	124.957	0.97247	SNP	POLR2L	TRUE	FALSE	GENCORD	fibroblast	fibroblast	Other	0.294472
CEDAR.rectum	rs2279379	15	74128669	chr15:74128669:C:G	C	G	-0.3371	0.0746	6.25e-06	GCST90000256	chr15:74128669-74128669	rs2279379	ILMN_1657744	15	74128669	C	G	chr15_74128669_C_G	138	542	160	0.295203	0.00545425	-0.0744484	0.0265634	ENSG00000178761	ENSG00000178761		0.97533	SNP	FAM219B	TRUE	FALSE	CEDAR	rectum	rectum	Other	0.296127
CEDAR.ileum	rs114173811	1	161253626	chr1:161253626:C:T	T	C	1.1809	0.2669	9.7e-06	GCST90000256	chr1:161253626-161253626	rs114173811	ILMN_3235188	1	161253626	C	T	chr1_161253626_C_T	13	360	13	0.0361111	0.00548868	-0.143149	0.0508749	ENSG00000158773	ENSG00000158773		0.92275	SNP	USF1	FALSE	TRUE	CEDAR	ileum	ileum	Other	0.296636
van_de_Bunt_2015.pancreatic_islet	rs12610495	19	4717660	chr19:4717660:A:G	A	G	-0.3159	0.0704	7.16e-06	GCST90000256	chr19:4717660-4717660	rs12610495	ENSG00000267550	19	4717660	A	G	chr19_4717660_A_G	52	234	61	0.260684	0.00549075	-0.34322	0.120996	ENSG00000267550	ENSG00000267550	0.568	0.92289	SNP	CTC-482H14.5	TRUE	FALSE	van_de_Bunt_2015	pancreatic islet	pancreatic islet	Other	0.296636
CEDAR.T-cell_CD4	rs2440652	8	79732638	chr8:79732638:G:T	T	G	-0.2984	0.0659	5.88e-06	GCST90000256	chr8:79732638-79732638	rs2440652	ILMN_3295967	8	79732638	G	T	chr8_79732638_G_T	184	580	238	0.410345	0.00551558	-0.0226621	0.0081014	ENSG00000076554	ENSG00000076554		0.99498	SNP	TPD52	FALSE	TRUE	CEDAR	CD4+ T cell	T-cell	Blood	0.297244
BLUEPRINT.T-cell	rs35344266	2	129711075	chr2:129711075:A:T	A	T	-0.3945	0.0744	1.13e-07	GCST90000256	chr2:129711075-129711075	rs35344266	ENSG00000136699	2	129711075	A	T	chr2_129711075_A_T	104	334	127	0.38024	0.00555358	0.0247934	0.00881408	ENSG00000136699	ENSG00000136699	37.818		SNP	SMPD4	TRUE	FALSE	BLUEPRINT	CD4+ T cell	T-cell	Blood	0.298179
Schmiedel_2018.CD8_T-cell_anti-CD3-CD28	rs3934992	11	771716	chr11:771716:A:C	A	C	-0.3259	0.0663	8.73e-07	GCST90000256	chr11:771716-771716	rs3934992	ENSG00000177700	11	771716	A	C	chr11_771716_A_C	52	176	69	0.392045	0.00556853	0.0596869	0.0209005	ENSG00000177700	ENSG00000177700	76.681	0.98518	SNP	POLR2L	TRUE	FALSE	Schmiedel_2018	CD8+ T cell	T-cell	Blood	0.298179
van_de_Bunt_2015.pancreatic_islet	rs79300914	16	82357915	chr16:82357915:T:C	T	C	0.8966	0.1867	1.57e-06	GCST90000256	chr16:82357915-82357915	rs79300914	ENSG00000086696	16	82357915	T	C	chr16_82357915_T_C	10	234	10	0.042735	0.00557382	0.8754	0.309172	ENSG00000086696	ENSG00000086696	3.008	0.99367	SNP	HSD17B2	TRUE	FALSE	van_de_Bunt_2015	pancreatic islet	pancreatic islet	Other	0.298179
CEDAR.platelet	rs75413529	18	6742690	chr18:6742690:G:A	A	G	-1.1996	0.2511	1.77e-06	GCST90000256	chr18:6742690-6742690	rs75413529	ILMN_1731178	18	6742690	G	A	chr18_6742690_G_A	7	410	7	0.0170732	0.00561939	0.232036	0.0828417	ENSG00000088756	ENSG00000088756		0.50554	SNP	ARHGAP28	FALSE	TRUE	CEDAR	platelet	platelet	Blood	0.299494
CEDAR.rectum	rs2279379	15	74128669	chr15:74128669:C:G	C	G	-0.3371	0.0746	6.25e-06	GCST90000256	chr15:74128669-74128669	rs2279379	ILMN_1768820	15	74128669	C	G	chr15_74128669_C_G	138	542	160	0.295203	0.00562578	0.0533193	0.0190947	ENSG00000140459	ENSG00000140459		0.97533	SNP	CYP11A1	TRUE	FALSE	CEDAR	rectum	rectum	Other	0.299494
Fairfax_2014.monocyte_naive	rs114173811	1	161253626	chr1:161253626:C:T	T	C	1.1809	0.2669	9.7e-06	GCST90000256	chr1:161253626-161253626	rs114173811	ILMN_1658759	1	161253626	C	T	chr1_161253626_C_T	24	840	24	0.0285714	0.00568964	0.0828416	0.0297997	ENSG00000162735	ENSG00000162735		0.93095	SNP	PEX19	FALSE	TRUE	Fairfax_2014	monocyte	monocyte	Blood	0.301737
Schmiedel_2018.Th1-17_memory	rs3934992	11	771716	chr11:771716:A:C	A	C	-0.3259	0.0663	8.73e-07	GCST90000256	chr11:771716-771716	rs3934992	ENSG00000177595	11	771716	A	C	chr11_771716_A_C	52	176	68	0.386364	0.00569576	0.0893783	0.0313852	ENSG00000177595	ENSG00000177595	16.341	0.98518	SNP	PIDD	TRUE	FALSE	Schmiedel_2018	Th17 cell	T-cell	Blood	0.301737
TwinsUK.LCL	rs35344266	2	129711075	chr2:129711075:A:T	A	T	-0.3945	0.0744	1.13e-07	GCST90000256	chr2:129711075-129711075	rs35344266	ENSG00000136718	2	129711075	A	T	chr2_129711075_A_T	276	836	333	0.398325	0.00570929	0.0297818	0.0107172	ENSG00000136718	ENSG00000136718	23.083	0.80001	SNP	IMP4	TRUE	FALSE	TwinsUK	LCL	LCL	Other	0.301737
GEUVADIS.LCL	rs12610495	19	4717660	chr19:4717660:A:G	A	G	-0.3159	0.0704	7.16e-06	GCST90000256	chr19:4717660-4717660	rs12610495	ENSG00000223573	19	4717660	A	G	chr19_4717660_A_G	193	890	228	0.25618	0.00574951	0.118693	0.0427627	ENSG00000223573	ENSG00000223573	0.494		SNP	TINCR	TRUE	FALSE	GEUVADIS	LCL	LCL	Other	0.303131
Schmiedel_2018.CD8_T-cell_anti-CD3-CD28	rs3934992	11	771716	chr11:771716:A:C	A	C	-0.3259	0.0663	8.73e-07	GCST90000256	chr11:771716-771716	rs3934992	ENSG00000177106	11	771716	A	C	chr11_771716_A_C	52	176	69	0.392045	0.00576976	0.281006	0.0988338	ENSG00000177106	ENSG00000177106	2.632	0.98518	SNP	EPS8L2	TRUE	FALSE	Schmiedel_2018	CD8+ T cell	T-cell	Blood	0.303467
CEDAR.T-cell_CD8	rs3934992	11	771716	chr11:771716:A:C	A	C	-0.3259	0.0663	8.73e-07	GCST90000256	chr11:771716-771716	rs3934992	ILMN_1803779	11	771716	A	C	chr11_771716_A_C	192	554	249	0.449458	0.00578537	-0.0224855	0.00808109	ENSG00000183020	ENSG00000183020		0.9739	SNP	AP2A2	TRUE	FALSE	CEDAR	CD8+ T cell	T-cell	Blood	0.303559
CEDAR.rectum	rs3934992	11	771716	chr11:771716:A:C	A	C	-0.3259	0.0663	8.73e-07	GCST90000256	chr11:771716-771716	rs3934992	ILMN_3245919	11	771716	A	C	chr11_771716_A_C	190	542	252	0.464945	0.0058388	-0.0293039	0.0105412	ENSG00000184956	ENSG00000184956		0.9739	SNP	MUC6	TRUE	FALSE	CEDAR	rectum	rectum	Other	0.305629
Naranbhai_2015.neutrophil_CD16	rs3934992	11	771716	chr11:771716:A:C	A	C	-0.3259	0.0663	8.73e-07	GCST90000256	chr11:771716-771716	rs3934992	ILMN_1745623	11	771716	A	C	chr11_771716_A_C	65	186	87	0.467742	0.00589293	0.140079	0.0494908	ENSG00000177685	ENSG00000177685		0.96658	SNP	EFCAB4A	TRUE	FALSE	Naranbhai_2015	neutrophil	neutrophil	Blood	0.307726
GENCORD.T-cell	rs3934992	11	771716	chr11:771716:A:C	A	C	-0.3259	0.0663	8.73e-07	GCST90000256	chr11:771716-771716	rs3934992	ENSG00000274897	11	771716	A	C	chr11_771716_A_C	122	368	151	0.410326	0.00595267	-0.20494	0.0735756	ENSG00000274897	ENSG00000274897	2.679	0.97247	SNP		TRUE	FALSE	GENCORD	T cell	T-cell	Blood	0.309754
Schmiedel_2018.B-cell_naive	rs114173811	1	161253626	chr1:161253626:C:T	T	C	1.1809	0.2669	9.7e-06	GCST90000256	chr1:161253626-161253626	rs114173811	ENSG00000143226	1	161253626	C	T	chr1_161253626_C_T	4	182	4	0.021978	0.00597332	-1.64862	0.583033	ENSG00000143226	ENSG00000143226	11.584	0.82923	SNP	FCGR2A	FALSE	TRUE	Schmiedel_2018	B cell	T-cell	Blood	0.309754
Schmiedel_2018.Treg_naive	rs11385942	3	45834967	chr3:45834967:G:GA	G	GA	-0.745	0.1093	9.46e-12	GCST90000256	chr3:45834967-45834967	rs11385942	ENSG00000173585	3	45834967	G	GA	chr3_45834967_G_GA	9	178	11	0.0617978	0.00597423	0.474145	0.167557	ENSG00000173585	ENSG00000173585	2.325	0.9398	INDEL	CCR9	TRUE	FALSE	Schmiedel_2018	Treg memory	T-cell	Blood	0.309754
Quach_2016.monocyte_naive	rs73434199	6	44550391	chr6:44550391:G:A	A	G	0.449	0.0948	2.17e-06	GCST90000256	chr6:44550391-44550391	rs73434199	ENSG00000096384	6	44550391	G	A	chr6_44550391_G_A	33	400	37	0.0925	0.00601875	-0.0987381	0.0355346	ENSG00000096384	ENSG00000096384	1757.94	0.98272	SNP	HSP90AB1	FALSE	TRUE	Quach_2016	monocyte	monocyte	Blood	0.311324
Quach_2016.monocyte_IAV	rs11385942	3	45834967	chr3:45834967:G:GA	G	GA	-0.745	0.1093	9.46e-12	GCST90000256	chr3:45834967-45834967	rs11385942	ENSG00000163823	3	45834967	G	GA	chr3_45834967_G_GA	16	396	16	0.040404	0.00608745	0.129042	0.046499	ENSG00000163823	ENSG00000163823	1802.86	0.99451	INDEL	CCR1	TRUE	FALSE	Quach_2016	monocyte	monocyte	Blood	0.314135
Alasoo_2018.macrophage_Salmonella	rs3934992	11	771716	chr11:771716:A:C	A	C	-0.3259	0.0663	8.73e-07	GCST90000256	chr11:771716-771716	rs3934992	ENSG00000177600	11	771716	A	C	chr11_771716_A_C	62	168	81	0.482143	0.00611697	0.0958953	0.0339184	ENSG00000177600	ENSG00000177600	264.71	0.96287	SNP	RPLP2	TRUE	FALSE	Alasoo_2018	macrophage	macrophage	Blood	0.314916
Schmiedel_2018.Th17_memory	rs114173811	1	161253626	chr1:161253626:C:T	T	C	1.1809	0.2669	9.7e-06	GCST90000256	chr1:161253626-161253626	rs114173811	ENSG00000248485	1	161253626	C	T	chr1_161253626_C_T	3	178	3	0.0168539	0.00613868	-1.08884	0.386098	ENSG00000248485	ENSG00000248485	4.208	0.82923	SNP	PCP4L1	FALSE	TRUE	Schmiedel_2018	Th17 cell	T-cell	Blood	0.315292
TwinsUK.blood	rs12610495	19	4717660	chr19:4717660:A:G	A	G	-0.3159	0.0704	7.16e-06	GCST90000256	chr19:4717660-4717660	rs12610495	ENSG00000267385	19	4717660	A	G	chr19_4717660_A_G	92	390	97	0.248718	0.00615539	0.194749	0.0702577	ENSG00000267385	ENSG00000267385	4.641	0.40889	SNP	CTB-50L17.14	TRUE	FALSE	TwinsUK	blood	blood	Blood	0.31541
Fairfax_2014.monocyte_LPS24	rs73434199	6	44550391	chr6:44550391:G:A	A	G	0.449	0.0948	2.17e-06	GCST90000256	chr6:44550391-44550391	rs73434199	ILMN_1765274	6	44550391	G	A	chr6_44550391_G_A	77	650	79	0.121538	0.00622181	-0.0651048	0.0236346	ENSG00000137225	ENSG00000137225		0.96843	SNP	CAPN11	FALSE	TRUE	Fairfax_2014	monocyte	monocyte	Blood	0.318068
Schmiedel_2018.Treg_naive	rs12610495	19	4717660	chr19:4717660:A:G	A	G	-0.3159	0.0704	7.16e-06	GCST90000256	chr19:4717660-4717660	rs12610495	ENSG00000267011	19	4717660	A	G	chr19_4717660_A_G	39	178	43	0.241573	0.00624747	-0.587829	0.208905	ENSG00000267011	ENSG00000267011	0.81	0.99999	SNP	CTB-50L17.16	TRUE	FALSE	Schmiedel_2018	Treg memory	T-cell	Blood	0.318636
TwinsUK.blood	rs2440652	8	79732638	chr8:79732638:G:T	T	G	-0.2984	0.0659	5.88e-06	GCST90000256	chr8:79732638-79732638	rs2440652	ENSG00000251867	8	79732638	G	T	chr8_79732638_G_T	120	390	164	0.420513	0.00629954	0.221619	0.0801792	ENSG00000251867	ENSG00000251867	0.537	0.98459	SNP	Y_RNA	FALSE	TRUE	TwinsUK	blood	blood	Blood	0.320544
Alasoo_2018.macrophage_naive	rs2279379	15	74128669	chr15:74128669:C:G	C	G	-0.3371	0.0746	6.25e-06	GCST90000256	chr15:74128669-74128669	rs2279379	ENSG00000140474	15	74128669	C	G	chr15_74128669_C_G	32	168	37	0.220238	0.00638458	-0.155119	0.0551651	ENSG00000140474	ENSG00000140474	8.489	0.91666	SNP	ULK3	TRUE	FALSE	Alasoo_2018	macrophage	macrophage	Blood	0.323461
CEDAR.rectum	rs12610495	19	4717660	chr19:4717660:A:G	A	G	-0.3159	0.0704	7.16e-06	GCST90000256	chr19:4717660-4717660	rs12610495	ILMN_1673069	19	4717660	A	G	chr19_4717660_A_G	132	542	165	0.304428	0.00638644	-0.0584798	0.0212669	ENSG00000142002	ENSG00000142002		0.99946	SNP	DPP9	TRUE	FALSE	CEDAR	rectum	rectum	Other	0.323461
CEDAR.neutrophil_CD15	rs3934992	11	771716	chr11:771716:A:C	A	C	-0.3259	0.0663	8.73e-07	GCST90000256	chr11:771716-771716	rs3934992	ILMN_1770733	11	771716	A	C	chr11_771716_A_C	197	560	259	0.4625	0.00644516	0.0247725	0.00902147	ENSG00000177963	ENSG00000177963		0.9739	SNP	RIC8A	TRUE	FALSE	CEDAR	neutrophil	neutrophil	Blood	0.323505
Fairfax_2012.B-cell_CD19	rs11385942	3	45834967	chr3:45834967:G:GA	G	GA	-0.745	0.1093	9.46e-12	GCST90000256	chr3:45834967-45834967	rs11385942	ILMN_1815705	3	45834967	G	GA	chr3_45834967_G_GA	31	562	32	0.0569395	0.00644036	-0.0821352	0.0299095	ENSG00000163818	ENSG00000163818		0.99598	INDEL	LZTFL1	TRUE	FALSE	Fairfax_2012	B cell	T-cell	Blood	0.323505
Fairfax_2014.monocyte_LPS24	rs73434199	6	44550391	chr6:44550391:G:A	A	G	0.449	0.0948	2.17e-06	GCST90000256	chr6:44550391-44550391	rs73434199	ILMN_2072603	6	44550391	G	A	chr6_44550391_G_A	77	650	79	0.121538	0.00641866	-0.0627109	0.0228524	ENSG00000180992	ENSG00000180992		0.96843	SNP	MRPL14	FALSE	TRUE	Fairfax_2014	monocyte	monocyte	Blood	0.323505
Schmiedel_2018.Treg_memory	rs12610495	19	4717660	chr19:4717660:A:G	A	G	-0.3159	0.0704	7.16e-06	GCST90000256	chr19:4717660-4717660	rs12610495	ENSG00000269807	19	4717660	A	G	chr19_4717660_A_G	39	178	43	0.241573	0.00644644	0.525431	0.187475	ENSG00000269807	ENSG00000269807	0.927	0.99999	SNP	AC007292.4	TRUE	FALSE	Schmiedel_2018	Treg naive	T-cell	Blood	0.323505
Fairfax_2014.monocyte_naive	rs75558547	1	88527468	chr1:88527468:C:T	T	C	-0.7576	0.1596	2.06e-06	GCST90000256	chr1:88527468-88527468	rs75558547	ILMN_1725314	1	88527468	C	T	chr1_88527468_C_T	28	840	28	0.0333333	0.00647799	0.140081	0.0511857	ENSG00000117226	ENSG00000117226		0.94177	SNP	GBP3	FALSE	TRUE	Fairfax_2014	monocyte	monocyte	Blood	0.324344
Nedelec_2016.macrophage_Salmonella	rs73434199	6	44550391	chr6:44550391:G:A	A	G	0.449	0.0948	2.17e-06	GCST90000256	chr6:44550391-44550391	rs73434199	ENSG00000170734	6	44550391	G	A	chr6_44550391_G_A	40	334	41	0.122754	0.00654109	-0.169151	0.0613503	ENSG00000170734	ENSG00000170734	2.156	0.98378	SNP	POLH	FALSE	TRUE	Nedelec_2016	macrophage	macrophage	Blood	0.326756
Kasela_2017.T-cell_CD8	rs11385942	3	45834967	chr3:45834967:G:GA	G	GA	-0.745	0.1093	9.46e-12	GCST90000256	chr3:45834967-45834967	rs11385942	ILMN_1760245	3	45834967	G	GA	chr3_45834967_G_GA	45	538	46	0.0855019	0.00665195	-0.0763888	0.0279177	ENSG00000169964	ENSG00000169964		0.99305	INDEL	TMEM42	TRUE	FALSE	Kasela_2017	CD8+ T cell	T-cell	Blood	0.331537
BrainSeq.brain	rs73434199	6	44550391	chr6:44550391:G:A	A	G	0.449	0.0948	2.17e-06	GCST90000256	chr6:44550391-44550391	rs73434199	ENSG00000157593	6	44550391	G	A	chr6_44550391_G_A	70	958	74	0.0772443	0.00668243	0.0904237	0.033189	ENSG00000157593	ENSG00000157593	46.091	0.95105	SNP	SLC35B2	FALSE	TRUE	BrainSeq	DLPFC	DLPFC	CNS	0.332299
BLUEPRINT.neutrophil	rs12610495	19	4717660	chr19:4717660:A:G	A	G	-0.3159	0.0704	7.16e-06	GCST90000256	chr19:4717660-4717660	rs12610495	ENSG00000142002	19	4717660	A	G	chr19_4717660_A_G	111	392	128	0.326531	0.00671885	-0.0382429	0.0139477	ENSG00000142002	ENSG00000142002	7.861		SNP	DPP9	TRUE	FALSE	BLUEPRINT	neutrophil	neutrophil	Blood	0.332895
Fairfax_2014.monocyte_IFN24	rs114173811	1	161253626	chr1:161253626:C:T	T	C	1.1809	0.2669	9.7e-06	GCST90000256	chr1:161253626-161253626	rs114173811	ILMN_3248403	1	161253626	C	T	chr1_161253626_C_T	23	740	23	0.0310811	0.00672485	-0.130657	0.0479276	ENSG00000143252	ENSG00000143252		0.93095	SNP	SDHC	FALSE	TRUE	Fairfax_2014	monocyte	monocyte	Blood	0.332895
Quach_2016.monocyte_Pam3CSK4	rs3934992	11	771716	chr11:771716:A:C	A	C	-0.3259	0.0663	8.73e-07	GCST90000256	chr11:771716-771716	rs3934992	ENSG00000255142	11	771716	A	C	chr11_771716_A_C	92	392	110	0.280612	0.00677551	0.263725	0.0962851	ENSG00000255142	ENSG00000255142	1.985	0.96913	SNP	AP006621.6	TRUE	FALSE	Quach_2016	monocyte	monocyte	Blood	0.334646
Schmiedel_2018.monocyte_CD16_naive	rs114173811	1	161253626	chr1:161253626:C:T	T	C	1.1809	0.2669	9.7e-06	GCST90000256	chr1:161253626-161253626	rs114173811	ENSG00000158874	1	161253626	C	T	chr1_161253626_C_T	4	180	4	0.0222222	0.00680133	0.473095	0.170027	ENSG00000158874	ENSG00000158874	11.867	0.82923	SNP	APOA2	FALSE	TRUE	Schmiedel_2018	CD16+ monocyte	CD16+ monocyte	Blood	0.335165
Alasoo_2018.macrophage_Salmonella	rs35344266	2	129711075	chr2:129711075:A:T	A	T	-0.3945	0.0744	1.13e-07	GCST90000256	chr2:129711075-129711075	rs35344266	ENSG00000136718	2	129711075	A	T	chr2_129711075_A_T	56	168	64	0.380952	0.00685286	0.101138	0.0362965	ENSG00000136718	ENSG00000136718	6.382	0.76515	SNP	IMP4	TRUE	FALSE	Alasoo_2018	macrophage	macrophage	Blood	0.336945
Lepik_2017.blood	rs11385942	3	45834967	chr3:45834967:G:GA	G	GA	-0.745	0.1093	9.46e-12	GCST90000256	chr3:45834967-45834967	rs11385942	ENSG00000163818	3	45834967	G	GA	chr3_45834967_G_GA	90	942	93	0.0987261	0.00687572	-0.0667331	0.0245782	ENSG00000163818	ENSG00000163818	4.435		INDEL	LZTFL1	TRUE	FALSE	Lepik_2017	blood	blood	Blood	0.337311
Schmiedel_2018.monocyte_naive	rs73434199	6	44550391	chr6:44550391:G:A	A	G	0.449	0.0948	2.17e-06	GCST90000256	chr6:44550391-44550391	rs73434199	ENSG00000157593	6	44550391	G	A	chr6_44550391_G_A	6	182	6	0.032967	0.00689851	-0.262553	0.094567	ENSG00000157593	ENSG00000157593	85.857	0.78616	SNP	SLC35B2	FALSE	TRUE	Schmiedel_2018	monocyte	monocyte	Blood	0.337672
ROSMAP.brain_naive	rs11385942	3	45834967	chr3:45834967:G:GA	G	GA	-0.745	0.1093	9.46e-12	GCST90000256	chr3:45834967-45834967	rs11385942	ENSG00000163817	3	45834967	G	GA	chr3_45834967_G_GA	78	1138	82	0.0720562	0.00695132	0.142561	0.0526198	ENSG00000163817	ENSG00000163817	1.352	0.98082	INDEL	SLC6A20	TRUE	FALSE	ROSMAP	DLPFC	DLPFC	CNS	0.339498
TwinsUK.fat	rs76670680	8	22192922	chr8:22192922:C:T	T	C	-0.8321	0.1844	6.43e-06	GCST90000256	chr8:22192922-22192922	rs76670680	ENSG00000253200	8	22192922	C	T	chr8_22192922_C_T	10	762	10	0.0131234	0.00707098	-0.334209	0.123383	ENSG00000253200	ENSG00000253200	3.435	0.8734	SNP	RP11-582J16.5	FALSE	TRUE	TwinsUK	adipose	adipose	Other	0.344572
Alasoo_2018.macrophage_naive	rs12814401	12	126695322	chr12:126695322:A:T	A	T	-1.2039	0.2613	4.07e-06	GCST90000256	chr12:126695322-126695322	rs12814401	ENSG00000256292	12	126695322	A	T	chr12_126695322_A_T	2	168	2	0.0119048	0.00717204	2.29772	0.829503	ENSG00000256292	ENSG00000256292	0	0.43825	SNP	RP11-955H22.1	TRUE	FALSE	Alasoo_2018	macrophage	macrophage	Blood	0.347941
CEDAR.neutrophil_CD15	rs12610495	19	4717660	chr19:4717660:A:G	A	G	-0.3159	0.0704	7.16e-06	GCST90000256	chr19:4717660-4717660	rs12610495	ILMN_2153787	19	4717660	A	G	chr19_4717660_A_G	146	560	185	0.330357	0.00718523	-0.0415179	0.0153255	ENSG00000205784	ENSG00000205784		0.99946	SNP	ARRDC5	TRUE	FALSE	CEDAR	neutrophil	neutrophil	Blood	0.347941
Schmiedel_2018.Tfh_memory	rs11385942	3	45834967	chr3:45834967:G:GA	G	GA	-0.745	0.1093	9.46e-12	GCST90000256	chr3:45834967-45834967	rs11385942	ENSG00000160791	3	45834967	G	GA	chr3_45834967_G_GA	9	178	11	0.0617978	0.00718782	-0.938449	0.33957	ENSG00000160791	ENSG00000160791	2.637	0.9398	INDEL	CCR5	TRUE	FALSE	Schmiedel_2018	Tfh cell	T-cell	Blood	0.347941
CEDAR.ileum	rs2440652	8	79732638	chr8:79732638:G:T	T	G	-0.2984	0.0659	5.88e-06	GCST90000256	chr8:79732638-79732638	rs2440652	ILMN_1788203	8	79732638	G	T	chr8_79732638_G_T	121	360	162	0.45	0.00729684	-0.0307742	0.0113286	ENSG00000164683	ENSG00000164683		0.99498	SNP	HEY1	FALSE	TRUE	CEDAR	ileum	ileum	Other	0.352256
Schmiedel_2018.monocyte_naive	rs3934992	11	771716	chr11:771716:A:C	A	C	-0.3259	0.0663	8.73e-07	GCST90000256	chr11:771716-771716	rs3934992	ENSG00000274897	11	771716	A	C	chr11_771716_A_C	55	182	72	0.395604	0.00730916	-0.37062	0.134497	ENSG00000274897	ENSG00000274897	1.545	0.98518	SNP		TRUE	FALSE	Schmiedel_2018	monocyte	monocyte	Blood	0.352256
Alasoo_2018.macrophage_naive	rs75413529	18	6742690	chr18:6742690:G:A	A	G	-1.1996	0.2511	1.77e-06	GCST90000256	chr18:6742690-6742690	rs75413529	ENSG00000088756	18	6742690	G	A	chr18_6742690_G_A	2	168	2	0.0119048	0.00734554	-1.82606	0.661299	ENSG00000088756	ENSG00000088756	0.165	0.43362	SNP	ARHGAP28	FALSE	TRUE	Alasoo_2018	macrophage	macrophage	Blood	0.352755
CEDAR.rectum	rs73434199	6	44550391	chr6:44550391:G:A	A	G	0.449	0.0948	2.17e-06	GCST90000256	chr6:44550391-44550391	rs73434199	ILMN_1658221	6	44550391	G	A	chr6_44550391_G_A	57	542	61	0.112546	0.00736788	0.0490607	0.0181624	ENSG00000170734	ENSG00000170734		0.96286	SNP	POLH	FALSE	TRUE	CEDAR	rectum	rectum	Other	0.352755
Schmiedel_2018.CD8_T-cell_naive	rs3934992	11	771716	chr11:771716:A:C	A	C	-0.3259	0.0663	8.73e-07	GCST90000256	chr11:771716-771716	rs3934992	ENSG00000177156	11	771716	A	C	chr11_771716_A_C	53	178	70	0.393258	0.007354	0.0525095	0.0190569	ENSG00000177156	ENSG00000177156	61.629	0.98518	SNP	TALDO1	TRUE	FALSE	Schmiedel_2018	CD8+ T cell	T-cell	Blood	0.352755
CEDAR.ileum	rs2279379	15	74128669	chr15:74128669:C:G	C	G	-0.3371	0.0746	6.25e-06	GCST90000256	chr15:74128669-74128669	rs2279379	ILMN_1724581	15	74128669	C	G	chr15_74128669_C_G	88	360	103	0.286111	0.0074491	0.0272598	0.0100614	ENSG00000179151	ENSG00000179151		0.97533	SNP	EDC3	TRUE	FALSE	CEDAR	ileum	ileum	Other	0.353549
GENCORD.T-cell	rs114173811	1	161253626	chr1:161253626:C:T	T	C	1.1809	0.2669	9.7e-06	GCST90000256	chr1:161253626-161253626	rs114173811	ENSG00000143222	1	161253626	C	T	chr1_161253626_C_T	12	368	13	0.0353261	0.00743242	0.148418	0.0547805	ENSG00000143222	ENSG00000143222	147.151	0.99889	SNP	UFC1	FALSE	TRUE	GENCORD	T cell	T-cell	Blood	0.353549
GENCORD.T-cell	rs11385942	3	45834967	chr3:45834967:G:GA	G	GA	-0.745	0.1093	9.46e-12	GCST90000256	chr3:45834967-45834967	rs11385942	ENSG00000144791	3	45834967	G	GA	chr3_45834967_G_GA	21	368	21	0.0570652	0.00744523	-0.124951	0.0461288	ENSG00000144791	ENSG00000144791	38.705	0.99937	INDEL	LIMD1	TRUE	FALSE	GENCORD	T cell	T-cell	Blood	0.353549
Schwartzentruber_2018.sensory_neuron	rs3934992	11	771716	chr11:771716:A:C	A	C	-0.3259	0.0663	8.73e-07	GCST90000256	chr11:771716-771716	rs3934992	ENSG00000229512	11	771716	A	C	chr11_771716_A_C	69	196	90	0.459184	0.00741818	-0.284718	0.103758	ENSG00000229512	ENSG00000229512	2.972	0.96287	SNP	AC068580.5	TRUE	FALSE	Schwartzentruber_2018	sensory neuron	sensory neuron	Other	0.353549
CEDAR.neutrophil_CD15	rs75558547	1	88527468	chr1:88527468:C:T	T	C	-0.7576	0.1596	2.06e-06	GCST90000256	chr1:88527468-88527468	rs75558547	ILMN_1778371	1	88527468	C	T	chr1_88527468_C_T	32	560	32	0.0571429	0.00752767	-0.091059	0.0338113	ENSG00000137944	ENSG00000137944		0.94254	SNP	CCBL2	FALSE	TRUE	CEDAR	neutrophil	neutrophil	Blood	0.356505
CEDAR.rectum	rs3934992	11	771716	chr11:771716:A:C	A	C	-0.3259	0.0663	8.73e-07	GCST90000256	chr11:771716-771716	rs3934992	ILMN_1701525	11	771716	A	C	chr11_771716_A_C	190	542	252	0.464945	0.00759711	0.0355175	0.0131999	ENSG00000196224	ENSG00000196224		0.9739	SNP	KRTAP5-3	TRUE	FALSE	CEDAR	rectum	rectum	Other	0.358303
HipSci.iPSC	rs3934992	11	771716	chr11:771716:A:C	A	C	-0.3259	0.0663	8.73e-07	GCST90000256	chr11:771716-771716	rs3934992	ENSG00000251661	11	771716	A	C	chr11_771716_A_C	242	644	309	0.479814	0.00759838	-0.159715	0.059437	ENSG00000251661	ENSG00000251661	0.68	0.96287	SNP	RP11-326C3.11	TRUE	FALSE	HipSci	iPSC	iPSC	Other	0.358303
CEDAR.transverse_colon	rs76670680	8	22192922	chr8:22192922:C:T	T	C	-0.8321	0.1844	6.43e-06	GCST90000256	chr8:22192922-22192922	rs76670680	ILMN_1800776	8	22192922	C	T	chr8_22192922_C_T	10	572	10	0.0174825	0.00766447	-0.124359	0.0462901	ENSG00000168487	ENSG00000168487		0.83699	SNP	BMP1	FALSE	TRUE	CEDAR	transverse colon	transverse colon	Other	0.359868
Quach_2016.monocyte_Pam3CSK4	rs78243302	11	87850691	chr11:87850691:G:A	A	G	0.8433	0.1889	8.04e-06	GCST90000256	chr11:87850691-87850691	rs78243302	ENSG00000123892	11	87850691	G	A	chr11_87850691_G_A	18	392	18	0.0459184	0.00765494	0.360451	0.133651	ENSG00000123892	ENSG00000123892	7.864	0.99934	SNP	RAB38	FALSE	TRUE	Quach_2016	monocyte	monocyte	Blood	0.359868
CEDAR.T-cell_CD8	rs114173811	1	161253626	chr1:161253626:C:T	T	C	1.1809	0.2669	9.7e-06	GCST90000256	chr1:161253626-161253626	rs114173811	ILMN_3197097	1	161253626	C	T	chr1_161253626_C_T	19	554	19	0.034296	0.00771672	-0.122635	0.0456761	ENSG00000215845	ENSG00000215845		0.92275	SNP	TSTD1	FALSE	TRUE	CEDAR	CD8+ T cell	T-cell	Blood	0.361546
CEDAR.ileum	rs11385942	3	45834967	chr3:45834967:G:GA	G	GA	-0.745	0.1093	9.46e-12	GCST90000256	chr3:45834967-45834967	rs11385942	ILMN_2201347	3	45834967	G	GA	chr3_45834967_G_GA	36	360	38	0.105556	0.00775455	-0.0941839	0.0349427	ENSG00000163812	ENSG00000163812		0.99529	INDEL	ZDHHC3	TRUE	FALSE	CEDAR	ileum	ileum	Other	0.361769
Quach_2016.monocyte_Pam3CSK4	rs114173811	1	161253626	chr1:161253626:C:T	T	C	1.1809	0.2669	9.7e-06	GCST90000256	chr1:161253626-161253626	rs114173811	ENSG00000143256	1	161253626	C	T	chr1_161253626_C_T	7	392	7	0.0178571	0.00775191	0.164913	0.0612471	ENSG00000143256	ENSG00000143256	43.433	0.93086	SNP	PFDN2	FALSE	TRUE	Quach_2016	monocyte	monocyte	Blood	0.361769
BLUEPRINT.T-cell	rs2279379	15	74128669	chr15:74128669:C:G	C	G	-0.3371	0.0746	6.25e-06	GCST90000256	chr15:74128669-74128669	rs2279379	ENSG00000178802	15	74128669	C	G	chr15_74128669_C_G	63	334	74	0.221557	0.00785687	-0.0347777	0.0129111	ENSG00000178802	ENSG00000178802	42.956		SNP	MPI	TRUE	FALSE	BLUEPRINT	CD4+ T cell	T-cell	Blood	0.364986
HipSci.iPSC	rs75413529	18	6742690	chr18:6742690:G:A	A	G	-1.1996	0.2511	1.77e-06	GCST90000256	chr18:6742690-6742690	rs75413529	ENSG00000265174	18	6742690	G	A	chr18_6742690_G_A	10	644	10	0.015528	0.00785625	1.05816	0.39547	ENSG00000265174	ENSG00000265174	0.148	0.43362	SNP	CTD-2124B20.3	FALSE	TRUE	HipSci	iPSC	iPSC	Other	0.364986
CEDAR.T-cell_CD8	rs3934992	11	771716	chr11:771716:A:C	A	C	-0.3259	0.0663	8.73e-07	GCST90000256	chr11:771716-771716	rs3934992	ILMN_2326713	11	771716	A	C	chr11_771716_A_C	192	554	249	0.449458	0.0078905	0.0732348	0.0273548	ENSG00000177697	ENSG00000177697		0.9739	SNP	CD151	TRUE	FALSE	CEDAR	CD8+ T cell	T-cell	Blood	0.365771
Fairfax_2014.monocyte_LPS2	rs2279379	15	74128669	chr15:74128669:C:G	C	G	-0.3371	0.0746	6.25e-06	GCST90000256	chr15:74128669-74128669	rs2279379	ILMN_1811588	15	74128669	C	G	chr15_74128669_C_G	95	512	112	0.21875	0.00791322	-0.0943046	0.0352144	ENSG00000140464	ENSG00000140464		0.98629	SNP	PML	TRUE	FALSE	Fairfax_2014	monocyte	monocyte	Blood	0.366049
CEDAR.T-cell_CD8	rs11385942	3	45834967	chr3:45834967:G:GA	G	GA	-0.745	0.1093	9.46e-12	GCST90000256	chr3:45834967-45834967	rs11385942	ILMN_1674640	3	45834967	G	GA	chr3_45834967_G_GA	50	554	51	0.0920578	0.0079418	-0.196479	0.0734506	ENSG00000172215	ENSG00000172215		0.99529	INDEL	CXCR6	TRUE	FALSE	CEDAR	CD8+ T cell	T-cell	Blood	0.366596
CEDAR.ileum	rs2279379	15	74128669	chr15:74128669:C:G	C	G	-0.3371	0.0746	6.25e-06	GCST90000256	chr15:74128669-74128669	rs2279379	ILMN_1754121	15	74128669	C	G	chr15_74128669_C_G	88	360	103	0.286111	0.00799329	0.0758583	0.0282546	ENSG00000103653	ENSG00000103653		0.97533	SNP	CSK	TRUE	FALSE	CEDAR	ileum	ileum	Other	0.367146
Quach_2016.monocyte_LPS	rs2279379	15	74128669	chr15:74128669:C:G	C	G	-0.3371	0.0746	6.25e-06	GCST90000256	chr15:74128669-74128669	rs2279379	ENSG00000103855	15	74128669	C	G	chr15_74128669_C_G	113	368	154	0.418478	0.00804524	0.162772	0.0606956	ENSG00000103855	ENSG00000103855	0.515	0.96899	SNP	CD276	TRUE	FALSE	Quach_2016	monocyte	monocyte	Blood	0.367146
Quach_2016.monocyte_R848	rs3934992	11	771716	chr11:771716:A:C	A	C	-0.3259	0.0663	8.73e-07	GCST90000256	chr11:771716-771716	rs3934992	ENSG00000177697	11	771716	A	C	chr11_771716_A_C	88	382	106	0.277487	0.0080544	0.242866	0.0906176	ENSG00000177697	ENSG00000177697	35.912	0.96913	SNP	CD151	TRUE	FALSE	Quach_2016	monocyte	monocyte	Blood	0.367146
Schmiedel_2018.CD4_T-cell_naive	rs3934992	11	771716	chr11:771716:A:C	A	C	-0.3259	0.0663	8.73e-07	GCST90000256	chr11:771716-771716	rs3934992	ENSG00000255237	11	771716	A	C	chr11_771716_A_C	52	176	69	0.392045	0.00803699	-0.403416	0.148084	ENSG00000255237	ENSG00000255237	1.658	0.98518	SNP	RP13-317D12.3	TRUE	FALSE	Schmiedel_2018	CD4+ T cell	T-cell	Blood	0.367146
Schmiedel_2018.CD8_T-cell_naive	rs3934992	11	771716	chr11:771716:A:C	A	C	-0.3259	0.0663	8.73e-07	GCST90000256	chr11:771716-771716	rs3934992	ENSG00000177697	11	771716	A	C	chr11_771716_A_C	53	178	70	0.393258	0.00800879	0.165294	0.0606695	ENSG00000177697	ENSG00000177697	22.555	0.98518	SNP	CD151	TRUE	FALSE	Schmiedel_2018	CD8+ T cell	T-cell	Blood	0.367146
Schmiedel_2018.monocyte_naive	rs114173811	1	161253626	chr1:161253626:C:T	T	C	1.1809	0.2669	9.7e-06	GCST90000256	chr1:161253626-161253626	rs114173811	ENSG00000158882	1	161253626	C	T	chr1_161253626_C_T	4	182	4	0.021978	0.00797161	0.263321	0.0966581	ENSG00000158882	ENSG00000158882	33.61	0.82923	SNP	TOMM40L	FALSE	TRUE	Schmiedel_2018	monocyte	monocyte	Blood	0.367146
BLUEPRINT.monocyte	rs12610495	19	4717660	chr19:4717660:A:G	A	G	-0.3159	0.0704	7.16e-06	GCST90000256	chr19:4717660-4717660	rs12610495	ENSG00000269318	19	4717660	A	G	chr19_4717660_A_G	106	382	122	0.319372	0.00807421	0.152332	0.0568557	ENSG00000269318	ENSG00000269318	2.905		SNP	AC007292.3	TRUE	FALSE	BLUEPRINT	monocyte	monocyte	Blood	0.367284
CEDAR.monocyte_CD14	rs114173811	1	161253626	chr1:161253626:C:T	T	C	1.1809	0.2669	9.7e-06	GCST90000256	chr1:161253626-161253626	rs114173811	ILMN_1698367	1	161253626	C	T	chr1_161253626_C_T	19	572	19	0.0332168	0.00821751	-0.0863934	0.0324478	ENSG00000066294	ENSG00000066294		0.92275	SNP	CD84	FALSE	TRUE	CEDAR	monocyte	monocyte	Blood	0.369197
Schmiedel_2018.B-cell_naive	rs3934992	11	771716	chr11:771716:A:C	A	C	-0.3259	0.0663	8.73e-07	GCST90000256	chr11:771716-771716	rs3934992	ENSG00000255142	11	771716	A	C	chr11_771716_A_C	55	182	72	0.395604	0.00819435	0.298108	0.109831	ENSG00000255142	ENSG00000255142	10.34	0.98518	SNP	AP006621.6	TRUE	FALSE	Schmiedel_2018	B cell	T-cell	Blood	0.369197
Schmiedel_2018.NK-cell_naive	rs12610495	19	4717660	chr19:4717660:A:G	A	G	-0.3159	0.0704	7.16e-06	GCST90000256	chr19:4717660-4717660	rs12610495	ENSG00000142002	19	4717660	A	G	chr19_4717660_A_G	40	180	44	0.244444	0.00816869	-0.0788039	0.0290111	ENSG00000142002	ENSG00000142002	78.78	0.99999	SNP	DPP9	TRUE	FALSE	Schmiedel_2018	NK cell	NK cell	Blood	0.369197
TwinsUK.LCL	rs35344266	2	129711075	chr2:129711075:A:T	A	T	-0.3945	0.0744	1.13e-07	GCST90000256	chr2:129711075-129711075	rs35344266	ENSG00000152076	2	129711075	A	T	chr2_129711075_A_T	276	836	333	0.398325	0.00816129	-0.0820032	0.0308459	ENSG00000152076	ENSG00000152076	0	0.80001	SNP	CCDC74B	TRUE	FALSE	TwinsUK	LCL	LCL	Other	0.369197
TwinsUK.skin	rs2440652	8	79732638	chr8:79732638:G:T	T	G	-0.2984	0.0659	5.88e-06	GCST90000256	chr8:79732638-79732638	rs2440652	ENSG00000205189	8	79732638	G	T	chr8_79732638_G_T	233	740	301	0.406757	0.00815218	-0.0564829	0.021229	ENSG00000205189	ENSG00000205189	0.743	0.98459	SNP	ZBTB10	FALSE	TRUE	TwinsUK	skin	skin	Other	0.369197
van_de_Bunt_2015.pancreatic_islet	rs12610495	19	4717660	chr19:4717660:A:G	A	G	-0.3159	0.0704	7.16e-06	GCST90000256	chr19:4717660-4717660	rs12610495	ENSG00000223573	19	4717660	A	G	chr19_4717660_A_G	52	234	61	0.260684	0.00821633	-0.241222	0.0895	ENSG00000223573	ENSG00000223573	2.926	0.92289	SNP	TINCR	TRUE	FALSE	van_de_Bunt_2015	pancreatic islet	pancreatic islet	Other	0.369197
Alasoo_2018.macrophage_IFNg+Salmonella	rs2440652	8	79732638	chr8:79732638:G:T	T	G	-0.2984	0.0659	5.88e-06	GCST90000256	chr8:79732638-79732638	rs2440652	ENSG00000272518	8	79732638	G	T	chr8_79732638_G_T	63	168	80	0.47619	0.00826124	-0.333789	0.122785	ENSG00000272518	ENSG00000272518	0.758	0.90681	SNP	RP11-26J3.3	FALSE	TRUE	Alasoo_2018	macrophage	macrophage	Blood	0.370401
Fairfax_2014.monocyte_LPS24	rs11385942	3	45834967	chr3:45834967:G:GA	G	GA	-0.745	0.1093	9.46e-12	GCST90000256	chr3:45834967-45834967	rs11385942	ILMN_2376431	3	45834967	G	GA	chr3_45834967_G_GA	40	650	41	0.0630769	0.00828945	-0.134712	0.0506998	ENSG00000121807	ENSG00000121807		0.99598	INDEL	CCR2	TRUE	FALSE	Fairfax_2014	monocyte	monocyte	Blood	0.37055
TwinsUK.fat	rs11385942	3	45834967	chr3:45834967:G:GA	G	GA	-0.745	0.1093	9.46e-12	GCST90000256	chr3:45834967-45834967	rs11385942	ENSG00000283646	3	45834967	G	GA	chr3_45834967_G_GA	46	762	49	0.0643045	0.00829842	0.257371	0.0969718	ENSG00000283646	ENSG00000283646	0.334	0.97538	INDEL		TRUE	FALSE	TwinsUK	adipose	adipose	Other	0.37055
Naranbhai_2015.neutrophil_CD16	rs2279379	15	74128669	chr15:74128669:C:G	C	G	-0.3371	0.0746	6.25e-06	GCST90000256	chr15:74128669-74128669	rs2279379	ILMN_2145490	15	74128669	C	G	chr15_74128669_C_G	29	186	34	0.182796	0.00833743	-0.176294	0.0651459	ENSG00000183324	ENSG00000183324		0.98629	SNP	C15orf60	TRUE	FALSE	Naranbhai_2015	neutrophil	neutrophil	Blood	0.371534
Fairfax_2014.monocyte_IFN24	rs2279379	15	74128669	chr15:74128669:C:G	C	G	-0.3371	0.0746	6.25e-06	GCST90000256	chr15:74128669-74128669	rs2279379	ILMN_1801130	15	74128669	C	G	chr15_74128669_C_G	144	740	167	0.225676	0.00841221	-0.0413091	0.0155893	ENSG00000067221	ENSG00000067221		0.98629	SNP	STOML1	TRUE	FALSE	Fairfax_2014	monocyte	monocyte	Blood	0.372418
Kasela_2017.T-cell_CD8	rs12610495	19	4717660	chr19:4717660:A:G	A	G	-0.3159	0.0704	7.16e-06	GCST90000256	chr19:4717660-4717660	rs12610495	ILMN_1719985	19	4717660	A	G	chr19_4717660_A_G	138	538	160	0.297398	0.00842537	0.0548387	0.0206534	ENSG00000141965	ENSG00000141965		0.99994	SNP	FEM1A	TRUE	FALSE	Kasela_2017	CD8+ T cell	T-cell	Blood	0.372418
Quach_2016.monocyte_LPS	rs114173811	1	161253626	chr1:161253626:C:T	T	C	1.1809	0.2669	9.7e-06	GCST90000256	chr1:161253626-161253626	rs114173811	ENSG00000143224	1	161253626	C	T	chr1_161253626_C_T	7	368	7	0.0190217	0.0084249	0.413782	0.155227	ENSG00000143224	ENSG00000143224	1.015	0.93086	SNP	PPOX	FALSE	TRUE	Quach_2016	monocyte	monocyte	Blood	0.372418
TwinsUK.fat	rs2440652	8	79732638	chr8:79732638:G:T	T	G	-0.2984	0.0659	5.88e-06	GCST90000256	chr8:79732638-79732638	rs2440652	ENSG00000254162	8	79732638	G	T	chr8_79732638_G_T	239	762	308	0.404199	0.00840876	-0.0965351	0.0364347	ENSG00000254162	ENSG00000254162	0.101	0.98459	SNP	RP11-48B3.3	FALSE	TRUE	TwinsUK	adipose	adipose	Other	0.372418
Nedelec_2016.macrophage_naive	rs12610495	19	4717660	chr19:4717660:A:G	A	G	-0.3159	0.0704	7.16e-06	GCST90000256	chr19:4717660-4717660	rs12610495	ENSG00000141965	19	4717660	A	G	chr19_4717660_A_G	81	326	93	0.285276	0.00848328	0.11085	0.0415531	ENSG00000141965	ENSG00000141965	0.363	0.99995	SNP	FEM1A	TRUE	FALSE	Nedelec_2016	macrophage	macrophage	Blood	0.374222
Fairfax_2014.monocyte_LPS24	rs3934992	11	771716	chr11:771716:A:C	A	C	-0.3259	0.0663	8.73e-07	GCST90000256	chr11:771716-771716	rs3934992	ILMN_1748303	11	771716	A	C	chr11_771716_A_C	235	650	313	0.481538	0.0085398	-0.0337946	0.0127682	ENSG00000215182	ENSG00000215182		0.96658	SNP	MUC5AC	TRUE	FALSE	Fairfax_2014	monocyte	monocyte	Blood	0.375957
Fairfax_2014.monocyte_LPS24	rs12610495	19	4717660	chr19:4717660:A:G	A	G	-0.3159	0.0704	7.16e-06	GCST90000256	chr19:4717660-4717660	rs12610495	ILMN_1653412	19	4717660	A	G	chr19_4717660_A_G	166	650	193	0.296923	0.00857841	0.0547229	0.0206874	ENSG00000173976	ENSG00000173976		0.99795	SNP	RAX2	TRUE	FALSE	Fairfax_2014	monocyte	monocyte	Blood	0.376899
CEDAR.monocyte_CD14	rs73434199	6	44550391	chr6:44550391:G:A	A	G	0.449	0.0948	2.17e-06	GCST90000256	chr6:44550391-44550391	rs73434199	ILMN_2072603	6	44550391	G	A	chr6_44550391_G_A	60	572	63	0.11014	0.00860811	0.0576027	0.021766	ENSG00000180992	ENSG00000180992		0.96286	SNP	MRPL14	FALSE	TRUE	CEDAR	monocyte	monocyte	Blood	0.376919
CEDAR.platelet	rs12610495	19	4717660	chr19:4717660:A:G	A	G	-0.3159	0.0704	7.16e-06	GCST90000256	chr19:4717660-4717660	rs12610495	ILMN_1673069	19	4717660	A	G	chr19_4717660_A_G	116	410	146	0.356098	0.00862459	0.0924584	0.0348372	ENSG00000142002	ENSG00000142002		0.99946	SNP	DPP9	TRUE	FALSE	CEDAR	platelet	platelet	Blood	0.376919
Kasela_2017.T-cell_CD8	rs3934992	11	771716	chr11:771716:A:C	A	C	-0.3259	0.0663	8.73e-07	GCST90000256	chr11:771716-771716	rs3934992	ILMN_2326713	11	771716	A	C	chr11_771716_A_C	189	538	245	0.45539	0.00863056	0.0693127	0.026187	ENSG00000177697	ENSG00000177697		0.97197	SNP	CD151	TRUE	FALSE	Kasela_2017	CD8+ T cell	T-cell	Blood	0.376919
Alasoo_2018.macrophage_IFNg+Salmonella	rs3934992	11	771716	chr11:771716:A:C	A	C	-0.3259	0.0663	8.73e-07	GCST90000256	chr11:771716-771716	rs3934992	ENSG00000177697	11	771716	A	C	chr11_771716_A_C	62	168	81	0.482143	0.00880892	0.12744	0.0472892	ENSG00000177697	ENSG00000177697	39.763	0.96287	SNP	CD151	TRUE	FALSE	Alasoo_2018	macrophage	macrophage	Blood	0.383943
CEDAR.monocyte_CD14	rs76670680	8	22192922	chr8:22192922:C:T	T	C	-0.8321	0.1844	6.43e-06	GCST90000256	chr8:22192922-22192922	rs76670680	ILMN_1789994	8	22192922	C	T	chr8_22192922_C_T	9	572	9	0.0157343	0.0088367	-0.112265	0.0425675	ENSG00000168487	ENSG00000168487		0.83699	SNP	BMP1	FALSE	TRUE	CEDAR	monocyte	monocyte	Blood	0.384388
BLUEPRINT.T-cell	rs12610495	19	4717660	chr19:4717660:A:G	A	G	-0.3159	0.0704	7.16e-06	GCST90000256	chr19:4717660-4717660	rs12610495	ENSG00000141965	19	4717660	A	G	chr19_4717660_A_G	93	334	108	0.323353	0.00887429	0.036836	0.0138961	ENSG00000141965	ENSG00000141965	30.007		SNP	FEM1A	TRUE	FALSE	BLUEPRINT	CD4+ T cell	T-cell	Blood	0.384494
Schmiedel_2018.B-cell_naive	rs3934992	11	771716	chr11:771716:A:C	A	C	-0.3259	0.0663	8.73e-07	GCST90000256	chr11:771716-771716	rs3934992	ENSG00000255284	11	771716	A	C	chr11_771716_A_C	55	182	72	0.395604	0.00887367	0.186606	0.0694945	ENSG00000255284	ENSG00000255284	15.824	0.98518	SNP	AP006621.5	TRUE	FALSE	Schmiedel_2018	B cell	T-cell	Blood	0.384494
CEDAR.monocyte_CD14	rs576557083	9	27242271	chr9:27242271:C:T	T	C	1.3113	0.2785	2.5e-06	GCST90000256	chr9:27242271-27242271	rs576557083	ILMN_2066151	9	27242271	C	T	chr9_27242271_C_T	14	572	15	0.0262238	0.00891535	0.0668768	0.0253873	ENSG00000120156	ENSG00000120156		0.83208	SNP	TEK	FALSE	TRUE	CEDAR	monocyte	monocyte	Blood	0.38551
HipSci.iPSC	rs12610495	19	4717660	chr19:4717660:A:G	A	G	-0.3159	0.0704	7.16e-06	GCST90000256	chr19:4717660-4717660	rs12610495	ENSG00000267769	19	4717660	A	G	chr19_4717660_A_G	161	644	186	0.28882	0.00893658	0.134353	0.0510614	ENSG00000267769	ENSG00000267769	2.883	0.95291	SNP	CTB-50L17.9	TRUE	FALSE	HipSci	iPSC	iPSC	Other	0.385665
CEDAR.T-cell_CD8	rs3934992	11	771716	chr11:771716:A:C	A	C	-0.3259	0.0663	8.73e-07	GCST90000256	chr11:771716-771716	rs3934992	ILMN_1773751	11	771716	A	C	chr11_771716_A_C	192	554	249	0.449458	0.00905409	-0.0241645	0.00918968	ENSG00000174775	ENSG00000174775		0.9739	SNP	HRAS	TRUE	FALSE	CEDAR	CD8+ T cell	T-cell	Blood	0.387826
CEDAR.T-cell_CD8	rs12610495	19	4717660	chr19:4717660:A:G	A	G	-0.3159	0.0704	7.16e-06	GCST90000256	chr19:4717660-4717660	rs12610495	ILMN_1689020	19	4717660	A	G	chr19_4717660_A_G	134	554	171	0.308664	0.0090392	0.0229404	0.00872225	ENSG00000167680	ENSG00000167680		0.99946	SNP	SEMA6B	TRUE	FALSE	CEDAR	CD8+ T cell	T-cell	Blood	0.387826
CEDAR.ileum	rs3934992	11	771716	chr11:771716:A:C	A	C	-0.3259	0.0663	8.73e-07	GCST90000256	chr11:771716-771716	rs3934992	ILMN_1706273	11	771716	A	C	chr11_771716_A_C	118	360	154	0.427778	0.00904367	-0.0472076	0.0178718	ENSG00000182208	ENSG00000182208		0.9739	SNP	MOB2	TRUE	FALSE	CEDAR	ileum	ileum	Other	0.387826
Fairfax_2012.B-cell_CD19	rs75558547	1	88527468	chr1:88527468:C:T	T	C	-0.7576	0.1596	2.06e-06	GCST90000256	chr1:88527468-88527468	rs75558547	ILMN_1838313	1	88527468	C	T	chr1_88527468_C_T	23	562	23	0.0409253	0.00905755	-0.0865014	0.0329016	ENSG00000197147	ENSG00000197147		0.94177	SNP	LRRC8B	FALSE	TRUE	Fairfax_2012	B cell	T-cell	Blood	0.387826
ROSMAP.brain_naive	rs3934992	11	771716	chr11:771716:A:C	A	C	-0.3259	0.0663	8.73e-07	GCST90000256	chr11:771716-771716	rs3934992	ENSG00000177106	11	771716	A	C	chr11_771716_A_C	414	1138	517	0.454306	0.00908889	0.0766584	0.0292825	ENSG00000177106	ENSG00000177106	19.389	0.66971	SNP	EPS8L2	TRUE	FALSE	ROSMAP	DLPFC	DLPFC	CNS	0.388408
Fairfax_2014.monocyte_LPS2	rs35344266	2	129711075	chr2:129711075:A:T	A	T	-0.3945	0.0744	1.13e-07	GCST90000256	chr2:129711075-129711075	rs35344266	ILMN_2110094	2	129711075	A	T	chr2_129711075_A_T	173	512	214	0.417969	0.00913279	-0.0657702	0.0250248	ENSG00000136698	ENSG00000136698		0.83037	SNP	CFC1	TRUE	FALSE	Fairfax_2014	monocyte	monocyte	Blood	0.389523
CEDAR.transverse_colon	rs114173811	1	161253626	chr1:161253626:C:T	T	C	1.1809	0.2669	9.7e-06	GCST90000256	chr1:161253626-161253626	rs114173811	ILMN_2196078	1	161253626	C	T	chr1_161253626_C_T	15	572	15	0.0262238	0.00916112	0.272414	0.103786	ENSG00000162739	ENSG00000162739		0.92275	SNP	SLAMF6	FALSE	TRUE	CEDAR	transverse colon	transverse colon	Other	0.389971
CEDAR.rectum	rs2440652	8	79732638	chr8:79732638:G:T	T	G	-0.2984	0.0659	5.88e-06	GCST90000256	chr8:79732638-79732638	rs2440652	ILMN_1681646	8	79732638	G	T	chr8_79732638_G_T	170	542	223	0.411439	0.00930411	-0.0325278	0.0124131	ENSG00000076554	ENSG00000076554		0.99498	SNP	TPD52	FALSE	TRUE	CEDAR	rectum	rectum	Other	0.39155
Fairfax_2014.monocyte_IFN24	rs3934992	11	771716	chr11:771716:A:C	A	C	-0.3259	0.0663	8.73e-07	GCST90000256	chr11:771716-771716	rs3934992	ILMN_1807981	11	771716	A	C	chr11_771716_A_C	267	740	355	0.47973	0.00928755	-0.033106	0.0126574	ENSG00000185187	ENSG00000185187		0.96658	SNP	SIGIRR	TRUE	FALSE	Fairfax_2014	monocyte	monocyte	Blood	0.39155
GENCORD.T-cell	rs76670680	8	22192922	chr8:22192922:C:T	T	C	-0.8321	0.1844	6.43e-06	GCST90000256	chr8:22192922-22192922	rs76670680	ENSG00000241852	8	22192922	C	T	chr8_22192922_C_T	6	368	6	0.0163043	0.00929952	0.421556	0.160235	ENSG00000241852	ENSG00000241852	9.722	0.86179	SNP	C8orf58	FALSE	TRUE	GENCORD	T cell	T-cell	Blood	0.39155
GEUVADIS.LCL	rs73434199	6	44550391	chr6:44550391:G:A	A	G	0.449	0.0948	2.17e-06	GCST90000256	chr6:44550391-44550391	rs73434199	ENSG00000172426	6	44550391	G	A	chr6_44550391_G_A	96	890	100	0.11236	0.00928741	-0.131516	0.0503302	ENSG00000172426	ENSG00000172426	0.901		SNP	RSPH9	FALSE	TRUE	GEUVADIS	LCL	LCL	Other	0.39155
Quach_2016.monocyte_naive	rs3934992	11	771716	chr11:771716:A:C	A	C	-0.3259	0.0663	8.73e-07	GCST90000256	chr11:771716-771716	rs3934992	ENSG00000099849	11	771716	A	C	chr11_771716_A_C	92	400	110	0.275	0.00930558	-0.111229	0.0423244	ENSG00000099849	ENSG00000099849	1.328	0.96913	SNP	RASSF7	TRUE	FALSE	Quach_2016	monocyte	monocyte	Blood	0.39155
Schwartzentruber_2018.sensory_neuron	rs35344266	2	129711075	chr2:129711075:A:T	A	T	-0.3945	0.0744	1.13e-07	GCST90000256	chr2:129711075-129711075	rs35344266	ENSG00000204460	2	129711075	A	T	chr2_129711075_A_T	62	196	69	0.352041	0.0092588	0.909821	0.34154	ENSG00000204460	ENSG00000204460	0.537	0.76515	SNP	AC079586.1	TRUE	FALSE	Schwartzentruber_2018	sensory neuron	sensory neuron	Other	0.39155
BLUEPRINT.monocyte	rs12610495	19	4717660	chr19:4717660:A:G	A	G	-0.3159	0.0704	7.16e-06	GCST90000256	chr19:4717660-4717660	rs12610495	ENSG00000267550	19	4717660	A	G	chr19_4717660_A_G	106	382	122	0.319372	0.00936899	-0.163701	0.0623141	ENSG00000267550	ENSG00000267550	1.181		SNP	CTC-482H14.5	TRUE	FALSE	BLUEPRINT	monocyte	monocyte	Blood	0.393462
CEDAR.neutrophil_CD15	rs35344266	2	129711075	chr2:129711075:A:T	A	T	-0.3945	0.0744	1.13e-07	GCST90000256	chr2:129711075-129711075	rs35344266	ILMN_3251383	2	129711075	A	T	chr2_129711075_A_T	174	560	219	0.391071	0.00943851	-0.0365497	0.0139782	ENSG00000152076	ENSG00000152076		0.82887	SNP	CCDC74B	TRUE	FALSE	CEDAR	neutrophil	neutrophil	Blood	0.394865
Schmiedel_2018.Treg_naive	rs11385942	3	45834967	chr3:45834967:G:GA	G	GA	-0.745	0.1093	9.46e-12	GCST90000256	chr3:45834967-45834967	rs11385942	ENSG00000163818	3	45834967	G	GA	chr3_45834967_G_GA	9	178	11	0.0617978	0.00943321	0.114163	0.0428449	ENSG00000163818	ENSG00000163818	23.734	0.9398	INDEL	LZTFL1	TRUE	FALSE	Schmiedel_2018	Treg memory	T-cell	Blood	0.394865
BLUEPRINT.T-cell	rs114173811	1	161253626	chr1:161253626:C:T	T	C	1.1809	0.2669	9.7e-06	GCST90000256	chr1:161253626-161253626	rs114173811	ENSG00000158769	1	161253626	C	T	chr1_161253626_C_T	11	334	11	0.0329341	0.00954954	-0.145686	0.0555038	ENSG00000158769	ENSG00000158769	16.971		SNP	F11R	FALSE	TRUE	BLUEPRINT	CD4+ T cell	T-cell	Blood	0.395917
CEDAR.ileum	rs3934992	11	771716	chr11:771716:A:C	A	C	-0.3259	0.0663	8.73e-07	GCST90000256	chr11:771716-771716	rs3934992	ILMN_1699798	11	771716	A	C	chr11_771716_A_C	118	360	154	0.427778	0.00955413	-0.02583	0.00985122	ENSG00000174775	ENSG00000174775		0.9739	SNP	HRAS	TRUE	FALSE	CEDAR	ileum	ileum	Other	0.395917
CEDAR.monocyte_CD14	rs12814401	12	126695322	chr12:126695322:A:T	A	T	-1.2039	0.2613	4.07e-06	GCST90000256	chr12:126695322-126695322	rs12814401	ILMN_1844128	12	126695322	A	T	chr12_126695322_A_T	17	572	17	0.0297203	0.00954075	-0.0886748	0.0339678	ENSG00000255595	ENSG00000255595		0.76115	SNP	RP4-809F18.1	TRUE	FALSE	CEDAR	monocyte	monocyte	Blood	0.395917
CEDAR.neutrophil_CD15	rs73434199	6	44550391	chr6:44550391:G:A	A	G	0.449	0.0948	2.17e-06	GCST90000256	chr6:44550391-44550391	rs73434199	ILMN_1659985	6	44550391	G	A	chr6_44550391_G_A	63	560	67	0.119643	0.00949885	-0.0740664	0.0283505	ENSG00000172426	ENSG00000172426		0.96286	SNP	RSPH9	FALSE	TRUE	CEDAR	neutrophil	neutrophil	Blood	0.395917
Schmiedel_2018.monocyte_CD16_naive	rs3934992	11	771716	chr11:771716:A:C	A	C	-0.3259	0.0663	8.73e-07	GCST90000256	chr11:771716-771716	rs3934992	ENSG00000142102	11	771716	A	C	chr11_771716_A_C	55	180	72	0.4	0.00951647	0.122407	0.0460108	ENSG00000142102	ENSG00000142102	245.421	0.98518	SNP	ATHL1	TRUE	FALSE	Schmiedel_2018	CD16+ monocyte	CD16+ monocyte	Blood	0.395917
GENCORD.fibroblast	rs12610495	19	4717660	chr19:4717660:A:G	A	G	-0.3159	0.0704	7.16e-06	GCST90000256	chr19:4717660-4717660	rs12610495	ENSG00000167733	19	4717660	A	G	chr19_4717660_A_G	97	372	115	0.30914	0.00959623	0.0792016	0.0302368	ENSG00000167733	ENSG00000167733	4.98	0.99989	SNP	HSD11B1L	TRUE	FALSE	GENCORD	fibroblast	fibroblast	Other	0.39691
Schmiedel_2018.Tfh_memory	rs3934992	11	771716	chr11:771716:A:C	A	C	-0.3259	0.0663	8.73e-07	GCST90000256	chr11:771716-771716	rs3934992	ENSG00000177225	11	771716	A	C	chr11_771716_A_C	53	178	70	0.393258	0.00963143	-0.0421402	0.0158608	ENSG00000177225	ENSG00000177225	26.384	0.98518	SNP	PDDC1	TRUE	FALSE	Schmiedel_2018	Tfh cell	T-cell	Blood	0.397615
BLUEPRINT.monocyte	rs11385942	3	45834967	chr3:45834967:G:GA	G	GA	-0.745	0.1093	9.46e-12	GCST90000256	chr3:45834967-45834967	rs11385942	ENSG00000160791	3	45834967	G	GA	chr3_45834967_G_GA	20	382	20	0.052356	0.00965835	-0.537735	0.205537	ENSG00000160791	ENSG00000160791	0.173		INDEL	CCR5	TRUE	FALSE	BLUEPRINT	monocyte	monocyte	Blood	0.397975
Quach_2016.monocyte_naive	rs11385942	3	45834967	chr3:45834967:G:GA	G	GA	-0.745	0.1093	9.46e-12	GCST90000256	chr3:45834967-45834967	rs11385942	ENSG00000283646	3	45834967	G	GA	chr3_45834967_G_GA	16	400	16	0.04	0.00985032	0.296279	0.113609	ENSG00000283646	ENSG00000283646	8.485	0.99451	INDEL		TRUE	FALSE	Quach_2016	monocyte	monocyte	Blood	0.405122
Nedelec_2016.macrophage_Salmonella	rs9882319	3	8211793	chr3:8211793:A:G	A	G	0.3039	0.0676	6.95e-06	GCST90000256	chr3:8211793-8211793	rs9882319	ENSG00000180914	3	8211793	A	G	chr3_8211793_A_G	123	334	163	0.488024	0.00994619	0.206009	0.0789223	ENSG00000180914	ENSG00000180914	8.626	0.99999	SNP	OXTR	TRUE	FALSE	Nedelec_2016	macrophage	macrophage	Blood	0.408298
CEDAR.ileum	rs3934992	11	771716	chr11:771716:A:C	A	C	-0.3259	0.0663	8.73e-07	GCST90000256	chr11:771716-771716	rs3934992	ILMN_3247657	11	771716	A	C	chr11_771716_A_C	118	360	154	0.427778	0.00999731	0.0350684	0.0134575	ENSG00000230724	ENSG00000230724		0.9739	SNP	LINC01001	TRUE	FALSE	CEDAR	ileum	ileum	Other	0.408862
Schmiedel_2018.Treg_naive	rs3934992	11	771716	chr11:771716:A:C	A	C	-0.3259	0.0663	8.73e-07	GCST90000256	chr11:771716-771716	rs3934992	ENSG00000177225	11	771716	A	C	chr11_771716_A_C	53	178	70	0.393258	0.00998907	-0.053932	0.0204026	ENSG00000177225	ENSG00000177225	26.384	0.98518	SNP	PDDC1	TRUE	FALSE	Schmiedel_2018	Treg memory	T-cell	Blood	0.408862
Schmiedel_2018.CD4_T-cell_naive	rs3934992	11	771716	chr11:771716:A:C	A	C	-0.3259	0.0663	8.73e-07	GCST90000256	chr11:771716-771716	rs3934992	ENSG00000177106	11	771716	A	C	chr11_771716_A_C	52	176	69	0.392045	0.0101176	0.181894	0.0689106	ENSG00000177106	ENSG00000177106	2.632	0.98518	SNP	EPS8L2	TRUE	FALSE	Schmiedel_2018	CD4+ T cell	T-cell	Blood	0.413009
CEDAR.transverse_colon	rs3934992	11	771716	chr11:771716:A:C	A	C	-0.3259	0.0663	8.73e-07	GCST90000256	chr11:771716-771716	rs3934992	ILMN_1711032	11	771716	A	C	chr11_771716_A_C	198	572	258	0.451049	0.0102131	-0.0182741	0.00706495	ENSG00000206013	ENSG00000206013		0.9739	SNP	IFITM5	TRUE	FALSE	CEDAR	transverse colon	transverse colon	Other	0.414876
Lepik_2017.blood	rs11385942	3	45834967	chr3:45834967:G:GA	G	GA	-0.745	0.1093	9.46e-12	GCST90000256	chr3:45834967-45834967	rs11385942	ENSG00000163823	3	45834967	G	GA	chr3_45834967_G_GA	90	942	93	0.0987261	0.0102202	-0.111797	0.043349	ENSG00000163823	ENSG00000163823	173.573		INDEL	CCR1	TRUE	FALSE	Lepik_2017	blood	blood	Blood	0.414876
Quach_2016.monocyte_LPS	rs12610495	19	4717660	chr19:4717660:A:G	A	G	-0.3159	0.0704	7.16e-06	GCST90000256	chr19:4717660-4717660	rs12610495	ENSG00000011132	19	4717660	A	G	chr19_4717660_A_G	64	368	72	0.195652	0.0101837	0.0582502	0.0224163	ENSG00000011132	ENSG00000011132	7.289	0.99957	SNP	APBA3	TRUE	FALSE	Quach_2016	monocyte	monocyte	Blood	0.414876
CEDAR.transverse_colon	rs576557083	9	27242271	chr9:27242271:C:T	T	C	1.3113	0.2785	2.5e-06	GCST90000256	chr9:27242271-27242271	rs576557083	ILMN_1755222	9	27242271	C	T	chr9_27242271_C_T	14	572	15	0.0262238	0.010253	0.145229	0.0561771	ENSG00000120159	ENSG00000120159		0.83208	SNP	CAAP1	FALSE	TRUE	CEDAR	transverse colon	transverse colon	Other	0.415436
BLUEPRINT.monocyte	rs11385942	3	45834967	chr3:45834967:G:GA	G	GA	-0.745	0.1093	9.46e-12	GCST90000256	chr3:45834967-45834967	rs11385942	ENSG00000223552	3	45834967	G	GA	chr3_45834967_G_GA	20	382	20	0.052356	0.0103102	-0.449591	0.173387	ENSG00000223552	ENSG00000223552	1.325		INDEL	RP11-24F11.2	TRUE	FALSE	BLUEPRINT	monocyte	monocyte	Blood	0.415446
CEDAR.T-cell_CD4	rs11385942	3	45834967	chr3:45834967:G:GA	G	GA	-0.745	0.1093	9.46e-12	GCST90000256	chr3:45834967-45834967	rs11385942	ILMN_1764747	3	45834967	G	GA	chr3_45834967_G_GA	55	580	57	0.0982759	0.0102988	-0.0336688	0.0130329	ENSG00000144791	ENSG00000144791		0.99529	INDEL	LIMD1	TRUE	FALSE	CEDAR	CD4+ T cell	T-cell	Blood	0.415446
GEUVADIS.LCL	rs114173811	1	161253626	chr1:161253626:C:T	T	C	1.1809	0.2669	9.7e-06	GCST90000256	chr1:161253626-161253626	rs114173811	ENSG00000122223	1	161253626	C	T	chr1_161253626_C_T	16	890	16	0.0179775	0.0103027	0.608779	0.236251	ENSG00000122223	ENSG00000122223	16.877		SNP	CD244	FALSE	TRUE	GEUVADIS	LCL	LCL	Other	0.415446
Schmiedel_2018.CD4_T-cell_naive	rs3934992	11	771716	chr11:771716:A:C	A	C	-0.3259	0.0663	8.73e-07	GCST90000256	chr11:771716-771716	rs3934992	ENSG00000177600	11	771716	A	C	chr11_771716_A_C	52	176	69	0.392045	0.010435	-0.0659808	0.0251061	ENSG00000177600	ENSG00000177600	981.678	0.98518	SNP	RPLP2	TRUE	FALSE	Schmiedel_2018	CD4+ T cell	T-cell	Blood	0.419702
ROSMAP.brain_naive	rs2279379	15	74128669	chr15:74128669:C:G	C	G	-0.3371	0.0746	6.25e-06	GCST90000256	chr15:74128669-74128669	rs2279379	ENSG00000178802	15	74128669	C	G	chr15_74128669_C_G	219	1138	243	0.213533	0.0105182	-0.0359257	0.013995	ENSG00000178802	ENSG00000178802	26.474	0.83524	SNP	MPI	TRUE	FALSE	ROSMAP	DLPFC	DLPFC	CNS	0.421603
Schmiedel_2018.monocyte_naive	rs3934992	11	771716	chr11:771716:A:C	A	C	-0.3259	0.0663	8.73e-07	GCST90000256	chr11:771716-771716	rs3934992	ENSG00000177685	11	771716	A	C	chr11_771716_A_C	55	182	72	0.395604	0.0105208	0.169285	0.0645543	ENSG00000177685	ENSG00000177685	1.795	0.98518	SNP	EFCAB4A	TRUE	FALSE	Schmiedel_2018	monocyte	monocyte	Blood	0.421603
Naranbhai_2015.neutrophil_CD16	rs3934992	11	771716	chr11:771716:A:C	A	C	-0.3259	0.0663	8.73e-07	GCST90000256	chr11:771716-771716	rs3934992	ILMN_1763723	11	771716	A	C	chr11_771716_A_C	65	186	87	0.467742	0.0105599	-0.105786	0.0403867	ENSG00000174915	ENSG00000174915		0.96658	SNP	PTDSS2	TRUE	FALSE	Naranbhai_2015	neutrophil	neutrophil	Blood	0.422396
Schmiedel_2018.Th17_memory	rs3934992	11	771716	chr11:771716:A:C	A	C	-0.3259	0.0663	8.73e-07	GCST90000256	chr11:771716-771716	rs3934992	ENSG00000177595	11	771716	A	C	chr11_771716_A_C	53	178	70	0.393258	0.010584	0.0658374	0.0251108	ENSG00000177595	ENSG00000177595	16.341	0.98518	SNP	PIDD	TRUE	FALSE	Schmiedel_2018	Th17 cell	T-cell	Blood	0.422587
Schmiedel_2018.CD4_T-cell_anti-CD3-CD28	rs12610495	19	4717660	chr19:4717660:A:G	A	G	-0.3159	0.0704	7.16e-06	GCST90000256	chr19:4717660-4717660	rs12610495	ENSG00000089847	19	4717660	A	G	chr19_4717660_A_G	39	178	43	0.241573	0.0106168	0.385802	0.147212	ENSG00000089847	ENSG00000089847	1.219	0.99999	SNP	ANKRD24	TRUE	FALSE	Schmiedel_2018	CD4+ T cell	T-cell	Blood	0.423125
CEDAR.rectum	rs78243302	11	87850691	chr11:87850691:G:A	A	G	0.8433	0.1889	8.04e-06	GCST90000256	chr11:87850691-87850691	rs78243302	ILMN_1743367	11	87850691	G	A	chr11_87850691_G_A	13	542	13	0.0239852	0.0106612	0.140509	0.0546211	ENSG00000174804	ENSG00000174804		0.99769	SNP	FZD4	FALSE	TRUE	CEDAR	rectum	rectum	Other	0.423352
HipSci.iPSC	rs3934992	11	771716	chr11:771716:A:C	A	C	-0.3259	0.0663	8.73e-07	GCST90000256	chr11:771716-771716	rs3934992	ENSG00000185507	11	771716	A	C	chr11_771716_A_C	242	644	309	0.479814	0.0106438	-0.0815029	0.0317148	ENSG00000185507	ENSG00000185507	13.984	0.96287	SNP	IRF7	TRUE	FALSE	HipSci	iPSC	iPSC	Other	0.423352
CEDAR.neutrophil_CD15	rs12610495	19	4717660	chr19:4717660:A:G	A	G	-0.3159	0.0704	7.16e-06	GCST90000256	chr19:4717660-4717660	rs12610495	ILMN_3293885	19	4717660	A	G	chr19_4717660_A_G	146	560	185	0.330357	0.0106982	0.026579	0.0103398	ENSG00000269604	ENSG00000269604		0.99946	SNP	AC005523.2	TRUE	FALSE	CEDAR	neutrophil	neutrophil	Blood	0.424052
CEDAR.monocyte_CD14	rs12610495	19	4717660	chr19:4717660:A:G	A	G	-0.3159	0.0704	7.16e-06	GCST90000256	chr19:4717660-4717660	rs12610495	ILMN_2325978	19	4717660	A	G	chr19_4717660_A_G	139	572	179	0.312937	0.0107523	0.0204514	0.00796284	ENSG00000167674	ENSG00000167674		0.99946	SNP	HDGFRP2	TRUE	FALSE	CEDAR	monocyte	monocyte	Blood	0.425426
Schmiedel_2018.Th2_memory	rs3934992	11	771716	chr11:771716:A:C	A	C	-0.3259	0.0663	8.73e-07	GCST90000256	chr11:771716-771716	rs3934992	ENSG00000177106	11	771716	A	C	chr11_771716_A_C	53	178	70	0.393258	0.0107764	0.115906	0.0443207	ENSG00000177106	ENSG00000177106	2.632	0.98518	SNP	EPS8L2	TRUE	FALSE	Schmiedel_2018	Th2 cell	T-cell	Blood	0.425609
Schmiedel_2018.Th1_memory	rs3934992	11	771716	chr11:771716:A:C	A	C	-0.3259	0.0663	8.73e-07	GCST90000256	chr11:771716-771716	rs3934992	ENSG00000233930	11	771716	A	C	chr11_771716_A_C	51	164	67	0.408537	0.0108119	0.29033	0.110778	ENSG00000233930	ENSG00000233930	0.38	0.98518	SNP	KRTAP5-AS1	TRUE	FALSE	Schmiedel_2018	Th1 cell	T-cell	Blood	0.426242
Alasoo_2018.macrophage_Salmonella	rs12610495	19	4717660	chr19:4717660:A:G	A	G	-0.3159	0.0704	7.16e-06	GCST90000256	chr19:4717660-4717660	rs12610495	ENSG00000105248	19	4717660	A	G	chr19_4717660_A_G	38	168	45	0.267857	0.0108608	0.0843549	0.0322332	ENSG00000105248	ENSG00000105248	28.356	0.95291	SNP	CCDC94	TRUE	FALSE	Alasoo_2018	macrophage	macrophage	Blood	0.426633
CEDAR.T-cell_CD8	rs3934992	11	771716	chr11:771716:A:C	A	C	-0.3259	0.0663	8.73e-07	GCST90000256	chr11:771716-771716	rs3934992	ILMN_1798181	11	771716	A	C	chr11_771716_A_C	192	554	249	0.449458	0.0108514	-0.0595485	0.0232094	ENSG00000185507	ENSG00000185507		0.9739	SNP	IRF7	TRUE	FALSE	CEDAR	CD8+ T cell	T-cell	Blood	0.426633
Fairfax_2014.monocyte_LPS2	rs2279379	15	74128669	chr15:74128669:C:G	C	G	-0.3371	0.0746	6.25e-06	GCST90000256	chr15:74128669-74128669	rs2279379	ILMN_1801130	15	74128669	C	G	chr15_74128669_C_G	95	512	112	0.21875	0.0108912	-0.0909493	0.035444	ENSG00000067221	ENSG00000067221		0.98629	SNP	STOML1	TRUE	FALSE	Fairfax_2014	monocyte	monocyte	Blood	0.426676
TwinsUK.blood	rs2440652	8	79732638	chr8:79732638:G:T	T	G	-0.2984	0.0659	5.88e-06	GCST90000256	chr8:79732638-79732638	rs2440652	ENSG00000076554	8	79732638	G	T	chr8_79732638_G_T	120	390	164	0.420513	0.0109009	-0.0535105	0.0208016	ENSG00000076554	ENSG00000076554	2.839	0.98459	SNP	TPD52	FALSE	TRUE	TwinsUK	blood	blood	Blood	0.426676
BLUEPRINT.T-cell	rs12610495	19	4717660	chr19:4717660:A:G	A	G	-0.3159	0.0704	7.16e-06	GCST90000256	chr19:4717660-4717660	rs12610495	ENSG00000142002	19	4717660	A	G	chr19_4717660_A_G	93	334	108	0.323353	0.0110308	-0.0300337	0.0116723	ENSG00000142002	ENSG00000142002	29.087		SNP	DPP9	TRUE	FALSE	BLUEPRINT	CD4+ T cell	T-cell	Blood	0.428693
Nedelec_2016.macrophage_Listeria	rs73434199	6	44550391	chr6:44550391:G:A	A	G	0.449	0.0948	2.17e-06	GCST90000256	chr6:44550391-44550391	rs73434199	ENSG00000170734	6	44550391	G	A	chr6_44550391_G_A	38	326	39	0.119632	0.0110265	-0.129709	0.050391	ENSG00000170734	ENSG00000170734	2.156	0.98378	SNP	POLH	FALSE	TRUE	Nedelec_2016	macrophage	macrophage	Blood	0.428693
Quach_2016.monocyte_naive	rs12610495	19	4717660	chr19:4717660:A:G	A	G	-0.3159	0.0704	7.16e-06	GCST90000256	chr19:4717660-4717660	rs12610495	ENSG00000011132	19	4717660	A	G	chr19_4717660_A_G	72	400	81	0.2025	0.0110302	0.0636897	0.0248064	ENSG00000011132	ENSG00000011132	7.289	0.99957	SNP	APBA3	TRUE	FALSE	Quach_2016	monocyte	monocyte	Blood	0.428693
TwinsUK.skin	rs73434199	6	44550391	chr6:44550391:G:A	A	G	0.449	0.0948	2.17e-06	GCST90000256	chr6:44550391-44550391	rs73434199	ENSG00000236961	6	44550391	G	A	chr6_44550391_G_A	82	740	85	0.114865	0.0110171	0.20666	0.0808675	ENSG00000236961	ENSG00000236961	0	0.91291	SNP	RP1-261G23.5	FALSE	TRUE	TwinsUK	skin	skin	Other	0.428693
Fairfax_2014.monocyte_LPS24	rs134130	22	27732203	chr22:27732203:T:C	T	C	0.2876	0.0648	9.15e-06	GCST90000256	chr22:27732203-27732203	rs134130	ILMN_1732197	22	27732203	T	C	chr22_27732203_T_C	235	650	313	0.481538	0.0110841	-0.079288	0.0310284	ENSG00000169184	ENSG00000169184		0.96958	SNP	MN1	TRUE	FALSE	Fairfax_2014	monocyte	monocyte	Blood	0.428717
Kasela_2017.T-cell_CD8	rs3934992	11	771716	chr11:771716:A:C	A	C	-0.3259	0.0663	8.73e-07	GCST90000256	chr11:771716-771716	rs3934992	ILMN_1762629	11	771716	A	C	chr11_771716_A_C	189	538	245	0.45539	0.0110902	0.045677	0.0178528	ENSG00000185101	ENSG00000185101		0.97197	SNP	ANO9	TRUE	FALSE	Kasela_2017	CD8+ T cell	T-cell	Blood	0.428717
Nedelec_2016.macrophage_naive	rs11385942	3	45834967	chr3:45834967:G:GA	G	GA	-0.745	0.1093	9.46e-12	GCST90000256	chr3:45834967-45834967	rs11385942	ENSG00000011376	3	45834967	G	GA	chr3_45834967_G_GA	19	326	19	0.0582822	0.0110633	0.139952	0.0543958	ENSG00000011376	ENSG00000011376	1.063	0.99982	INDEL	LARS2	TRUE	FALSE	Nedelec_2016	macrophage	macrophage	Blood	0.428717
Fairfax_2014.monocyte_IFN24	rs114173811	1	161253626	chr1:161253626:C:T	T	C	1.1809	0.2669	9.7e-06	GCST90000256	chr1:161253626-161253626	rs114173811	ILMN_3242551	1	161253626	C	T	chr1_161253626_C_T	23	740	23	0.0310811	0.0111226	-0.132216	0.0518054	ENSG00000143252	ENSG00000143252		0.93095	SNP	SDHC	FALSE	TRUE	Fairfax_2014	monocyte	monocyte	Blood	0.429211
CEDAR.rectum	rs35344266	2	129711075	chr2:129711075:A:T	A	T	-0.3945	0.0744	1.13e-07	GCST90000256	chr2:129711075-129711075	rs35344266	ILMN_2156982	2	129711075	A	T	chr2_129711075_A_T	173	542	218	0.402214	0.011268	-0.0717768	0.028118	ENSG00000136718	ENSG00000136718		0.82887	SNP	IMP4	TRUE	FALSE	CEDAR	rectum	rectum	Other	0.430268
GENCORD.fibroblast	rs75558547	1	88527468	chr1:88527468:C:T	T	C	-0.7576	0.1596	2.06e-06	GCST90000256	chr1:88527468-88527468	rs75558547	ENSG00000065243	1	88527468	C	T	chr1_88527468_C_T	19	372	20	0.0537634	0.0112659	-0.0906313	0.0353757	ENSG00000065243	ENSG00000065243	44.201	0.99538	SNP	PKN2	FALSE	TRUE	GENCORD	fibroblast	fibroblast	Other	0.430268
Lepik_2017.blood	rs3934992	11	771716	chr11:771716:A:C	A	C	-0.3259	0.0663	8.73e-07	GCST90000256	chr11:771716-771716	rs3934992	ENSG00000177030	11	771716	A	C	chr11_771716_A_C	322	942	433	0.45966	0.0112048	0.0271398	0.0106573	ENSG00000177030	ENSG00000177030	21.718		SNP	DEAF1	TRUE	FALSE	Lepik_2017	blood	blood	Blood	0.430268
ROSMAP.brain_naive	rs3934992	11	771716	chr11:771716:A:C	A	C	-0.3259	0.0663	8.73e-07	GCST90000256	chr11:771716-771716	rs3934992	ENSG00000255328	11	771716	A	C	chr11_771716_A_C	414	1138	517	0.454306	0.0112203	0.136518	0.0536571	ENSG00000255328	ENSG00000255328	2.046	0.66971	SNP	RP11-326C3.12	TRUE	FALSE	ROSMAP	DLPFC	DLPFC	CNS	0.430268
Schmiedel_2018.CD8_T-cell_anti-CD3-CD28	rs114173811	1	161253626	chr1:161253626:C:T	T	C	1.1809	0.2669	9.7e-06	GCST90000256	chr1:161253626-161253626	rs114173811	ENSG00000162735	1	161253626	C	T	chr1_161253626_C_T	3	176	3	0.0170455	0.0112491	-0.147715	0.0568136	ENSG00000162735	ENSG00000162735	65.63	0.82923	SNP	PEX19	FALSE	TRUE	Schmiedel_2018	CD8+ T cell	T-cell	Blood	0.430268
TwinsUK.skin	rs73434199	6	44550391	chr6:44550391:G:A	A	G	0.449	0.0948	2.17e-06	GCST90000256	chr6:44550391-44550391	rs73434199	ENSG00000096080	6	44550391	G	A	chr6_44550391_G_A	82	740	85	0.114865	0.0112156	-0.0723704	0.0283894	ENSG00000096080	ENSG00000096080	17.387	0.91291	SNP	MRPS18A	FALSE	TRUE	TwinsUK	skin	skin	Other	0.430268
Schmiedel_2018.Th1_memory	rs11385942	3	45834967	chr3:45834967:G:GA	G	GA	-0.745	0.1093	9.46e-12	GCST90000256	chr3:45834967-45834967	rs11385942	ENSG00000169964	3	45834967	G	GA	chr3_45834967_G_GA	9	164	11	0.0670732	0.0113572	-0.133902	0.0514559	ENSG00000169964	ENSG00000169964	26.336	0.9398	INDEL	TMEM42	TRUE	FALSE	Schmiedel_2018	Th1 cell	T-cell	Blood	0.432919
CEDAR.transverse_colon	rs78243302	11	87850691	chr11:87850691:G:A	A	G	0.8433	0.1889	8.04e-06	GCST90000256	chr11:87850691-87850691	rs78243302	ILMN_2242463	11	87850691	G	A	chr11_87850691_G_A	16	572	16	0.027972	0.0114286	-0.274901	0.107947	ENSG00000109861	ENSG00000109861		0.99769	SNP	CTSC	FALSE	TRUE	CEDAR	transverse colon	transverse colon	Other	0.433376
GEUVADIS.LCL	rs73434199	6	44550391	chr6:44550391:G:A	A	G	0.449	0.0948	2.17e-06	GCST90000256	chr6:44550391-44550391	rs73434199	ENSG00000112759	6	44550391	G	A	chr6_44550391_G_A	96	890	100	0.11236	0.0114228	0.0543363	0.0213889	ENSG00000112759	ENSG00000112759	72.026		SNP	SLC29A1	FALSE	TRUE	GEUVADIS	LCL	LCL	Other	0.433376
Naranbhai_2015.neutrophil_CD16	rs75558547	1	88527468	chr1:88527468:C:T	T	C	-0.7576	0.1596	2.06e-06	GCST90000256	chr1:88527468-88527468	rs75558547	ILMN_1725314	1	88527468	C	T	chr1_88527468_C_T	4	186	4	0.0215054	0.011421	0.511953	0.197657	ENSG00000117226	ENSG00000117226		0.94177	SNP	GBP3	FALSE	TRUE	Naranbhai_2015	neutrophil	neutrophil	Blood	0.433376
BrainSeq.brain	rs3934992	11	771716	chr11:771716:A:C	A	C	-0.3259	0.0663	8.73e-07	GCST90000256	chr11:771716-771716	rs3934992	ENSG00000269915	11	771716	A	C	chr11_771716_A_C	264	958	339	0.353862	0.0115132	0.0967761	0.038149	ENSG00000269915	ENSG00000269915	9.201	0.98143	SNP	AP006621.9	TRUE	FALSE	BrainSeq	DLPFC	DLPFC	CNS	0.435828
Schmiedel_2018.Treg_memory	rs2440652	8	79732638	chr8:79732638:G:T	T	G	-0.2984	0.0659	5.88e-06	GCST90000256	chr8:79732638-79732638	rs2440652	ENSG00000254205	8	79732638	G	T	chr8_79732638_G_T	56	178	70	0.393258	0.0115833	0.148238	0.0572766	ENSG00000254205	ENSG00000254205	0	0.98312	SNP	RP11-92K15.1	FALSE	TRUE	Schmiedel_2018	Treg naive	T-cell	Blood	0.437725
CEDAR.monocyte_CD14	rs3934992	11	771716	chr11:771716:A:C	A	C	-0.3259	0.0663	8.73e-07	GCST90000256	chr11:771716-771716	rs3934992	ILMN_1752197	11	771716	A	C	chr11_771716_A_C	201	572	262	0.458042	0.0116727	0.0265995	0.0104761	ENSG00000177225	ENSG00000177225		0.9739	SNP	PDDC1	TRUE	FALSE	CEDAR	monocyte	monocyte	Blood	0.440343
CEDAR.ileum	rs114173811	1	161253626	chr1:161253626:C:T	T	C	1.1809	0.2669	9.7e-06	GCST90000256	chr1:161253626-161253626	rs114173811	ILMN_3197097	1	161253626	C	T	chr1_161253626_C_T	13	360	13	0.0361111	0.0117052	-0.190226	0.074624	ENSG00000215845	ENSG00000215845		0.92275	SNP	TSTD1	FALSE	TRUE	CEDAR	ileum	ileum	Other	0.440419
Quach_2016.monocyte_R848	rs11385942	3	45834967	chr3:45834967:G:GA	G	GA	-0.745	0.1093	9.46e-12	GCST90000256	chr3:45834967-45834967	rs11385942	ENSG00000163823	3	45834967	G	GA	chr3_45834967_G_GA	15	382	15	0.039267	0.0117185	0.163239	0.0640922	ENSG00000163823	ENSG00000163823	1802.86	0.99451	INDEL	CCR1	TRUE	FALSE	Quach_2016	monocyte	monocyte	Blood	0.440419
TwinsUK.LCL	rs12610495	19	4717660	chr19:4717660:A:G	A	G	-0.3159	0.0704	7.16e-06	GCST90000256	chr19:4717660-4717660	rs12610495	ENSG00000127666	19	4717660	A	G	chr19_4717660_A_G	196	836	205	0.245215	0.0117351	0.0466963	0.0184459	ENSG00000127666	ENSG00000127666	23.013	0.40889	SNP	TICAM1	TRUE	FALSE	TwinsUK	LCL	LCL	Other	0.440419
BLUEPRINT.monocyte	rs76670680	8	22192922	chr8:22192922:C:T	T	C	-0.8321	0.1844	6.43e-06	GCST90000256	chr8:22192922-22192922	rs76670680	ENSG00000158941	8	22192922	C	T	chr8_22192922_C_T	8	382	8	0.0209424	0.0117906	-0.104817	0.0411901	ENSG00000158941	ENSG00000158941	18.825		SNP	CCAR2	FALSE	TRUE	BLUEPRINT	monocyte	monocyte	Blood	0.441744
CEDAR.transverse_colon	rs73434199	6	44550391	chr6:44550391:G:A	A	G	0.449	0.0948	2.17e-06	GCST90000256	chr6:44550391-44550391	rs73434199	ILMN_1652907	6	44550391	G	A	chr6_44550391_G_A	58	572	61	0.106643	0.0118861	0.0710849	0.0280684	ENSG00000096401	ENSG00000096401		0.96286	SNP	CDC5L	FALSE	TRUE	CEDAR	transverse colon	transverse colon	Other	0.443046
Fairfax_2014.monocyte_LPS2	rs2279379	15	74128669	chr15:74128669:C:G	C	G	-0.3371	0.0746	6.25e-06	GCST90000256	chr15:74128669-74128669	rs2279379	ILMN_1708363	15	74128669	C	G	chr15_74128669_C_G	95	512	112	0.21875	0.0118702	0.0708832	0.0279599	ENSG00000129038	ENSG00000129038		0.98629	SNP	LOXL1	TRUE	FALSE	Fairfax_2014	monocyte	monocyte	Blood	0.443046
Schmiedel_2018.B-cell_naive	rs73434199	6	44550391	chr6:44550391:G:A	A	G	0.449	0.0948	2.17e-06	GCST90000256	chr6:44550391-44550391	rs73434199	ENSG00000124571	6	44550391	G	A	chr6_44550391_G_A	6	182	6	0.032967	0.0118664	0.12318	0.0477935	ENSG00000124571	ENSG00000124571	44.695	0.78616	SNP	XPO5	FALSE	TRUE	Schmiedel_2018	B cell	T-cell	Blood	0.443046
Schmiedel_2018.CD8_T-cell_anti-CD3-CD28	rs3934992	11	771716	chr11:771716:A:C	A	C	-0.3259	0.0663	8.73e-07	GCST90000256	chr11:771716-771716	rs3934992	ENSG00000177225	11	771716	A	C	chr11_771716_A_C	52	176	69	0.392045	0.0119502	0.0499273	0.0193724	ENSG00000177225	ENSG00000177225	26.384	0.98518	SNP	PDDC1	TRUE	FALSE	Schmiedel_2018	CD8+ T cell	T-cell	Blood	0.444678
TwinsUK.fat	rs79300914	16	82357915	chr16:82357915:T:C	T	C	0.8966	0.1867	1.57e-06	GCST90000256	chr16:82357915-82357915	rs79300914	ENSG00000184860	16	82357915	T	C	chr16_82357915_T_C	20	762	20	0.0262467	0.0119721	0.338405	0.133993	ENSG00000184860	ENSG00000184860	0.639	0.9012	SNP	SDR42E1	TRUE	FALSE	TwinsUK	adipose	adipose	Other	0.444736
CEDAR.transverse_colon	rs2279379	15	74128669	chr15:74128669:C:G	C	G	-0.3371	0.0746	6.25e-06	GCST90000256	chr15:74128669-74128669	rs2279379	ILMN_1790810	15	74128669	C	G	chr15_74128669_C_G	147	572	168	0.293706	0.0120336	0.0385164	0.0152351	ENSG00000138622	ENSG00000138622		0.97533	SNP	HCN4	TRUE	FALSE	CEDAR	transverse colon	transverse colon	Other	0.445291
Quach_2016.monocyte_R848	rs78243302	11	87850691	chr11:87850691:G:A	A	G	0.8433	0.1889	8.04e-06	GCST90000256	chr11:87850691-87850691	rs78243302	ENSG00000123892	11	87850691	G	A	chr11_87850691_G_A	18	382	18	0.0471204	0.0120151	0.420599	0.165728	ENSG00000123892	ENSG00000123892	7.864	0.99934	SNP	RAB38	FALSE	TRUE	Quach_2016	monocyte	monocyte	Blood	0.445291
Schmiedel_2018.Treg_memory	rs12610495	19	4717660	chr19:4717660:A:G	A	G	-0.3159	0.0704	7.16e-06	GCST90000256	chr19:4717660-4717660	rs12610495	ENSG00000142002	19	4717660	A	G	chr19_4717660_A_G	39	178	43	0.241573	0.0120481	-0.0711821	0.0276619	ENSG00000142002	ENSG00000142002	78.78	0.99999	SNP	DPP9	TRUE	FALSE	Schmiedel_2018	Treg naive	T-cell	Blood	0.445291
TwinsUK.LCL	rs3934992	11	771716	chr11:771716:A:C	A	C	-0.3259	0.0663	8.73e-07	GCST90000256	chr11:771716-771716	rs3934992	ENSG00000214063	11	771716	A	C	chr11_771716_A_C	299	836	392	0.4689	0.0120909	0.049939	0.0198103	ENSG00000214063	ENSG00000214063	5.717	0.91564	SNP	TSPAN4	TRUE	FALSE	TwinsUK	LCL	LCL	Other	0.44612
CEDAR.monocyte_CD14	rs114173811	1	161253626	chr1:161253626:C:T	T	C	1.1809	0.2669	9.7e-06	GCST90000256	chr1:161253626-161253626	rs114173811	ILMN_1698330	1	161253626	C	T	chr1_161253626_C_T	19	572	19	0.0332168	0.0121884	0.081736	0.0323896	ENSG00000158793	ENSG00000158793		0.92275	SNP	NIT1	FALSE	TRUE	CEDAR	monocyte	monocyte	Blood	0.447296
Fairfax_2014.monocyte_IFN24	rs73434199	6	44550391	chr6:44550391:G:A	A	G	0.449	0.0948	2.17e-06	GCST90000256	chr6:44550391-44550391	rs73434199	ILMN_1789001	6	44550391	G	A	chr6_44550391_G_A	84	740	88	0.118919	0.0121752	-0.0524332	0.0208075	ENSG00000157593	ENSG00000157593		0.96843	SNP	SLC35B2	FALSE	TRUE	Fairfax_2014	monocyte	monocyte	Blood	0.447296
Kasela_2017.T-cell_CD8	rs11385942	3	45834967	chr3:45834967:G:GA	G	GA	-0.745	0.1093	9.46e-12	GCST90000256	chr3:45834967-45834967	rs11385942	ILMN_1675346	3	45834967	G	GA	chr3_45834967_G_GA	45	538	46	0.0855019	0.0121577	0.0424741	0.0168176	ENSG00000121797	ENSG00000121797		0.99305	INDEL	CCRL2	TRUE	FALSE	Kasela_2017	CD8+ T cell	T-cell	Blood	0.447296
Kasela_2017.T-cell_CD8	rs3934992	11	771716	chr11:771716:A:C	A	C	-0.3259	0.0663	8.73e-07	GCST90000256	chr11:771716-771716	rs3934992	ILMN_1746588	11	771716	A	C	chr11_771716_A_C	189	538	245	0.45539	0.012225	-0.0934257	0.0370211	ENSG00000177156	ENSG00000177156		0.97197	SNP	TALDO1	TRUE	FALSE	Kasela_2017	CD8+ T cell	T-cell	Blood	0.447296
TwinsUK.skin	rs11385942	3	45834967	chr3:45834967:G:GA	G	GA	-0.745	0.1093	9.46e-12	GCST90000256	chr3:45834967-45834967	rs11385942	ENSG00000163818	3	45834967	G	GA	chr3_45834967_G_GA	50	740	52	0.0702703	0.0122176	0.0929617	0.0369091	ENSG00000163818	ENSG00000163818	1.735	0.97538	INDEL	LZTFL1	TRUE	FALSE	TwinsUK	skin	skin	Other	0.447296
BLUEPRINT.neutrophil	rs75558547	1	88527468	chr1:88527468:C:T	T	C	-0.7576	0.1596	2.06e-06	GCST90000256	chr1:88527468-88527468	rs75558547	ENSG00000065243	1	88527468	C	T	chr1_88527468_C_T	18	392	18	0.0459184	0.0123951	-0.070342	0.0278489	ENSG00000065243	ENSG00000065243	360.49		SNP	PKN2	FALSE	TRUE	BLUEPRINT	neutrophil	neutrophil	Blood	0.44815
CEDAR.ileum	rs11385942	3	45834967	chr3:45834967:G:GA	G	GA	-0.745	0.1093	9.46e-12	GCST90000256	chr3:45834967-45834967	rs11385942	ILMN_1658299	3	45834967	G	GA	chr3_45834967_G_GA	36	360	38	0.105556	0.0123765	-0.0526965	0.0208382	ENSG00000121807	ENSG00000121807		0.99529	INDEL	CCR2	TRUE	FALSE	CEDAR	ileum	ileum	Other	0.44815
CEDAR.neutrophil_CD15	rs2279379	15	74128669	chr15:74128669:C:G	C	G	-0.3371	0.0746	6.25e-06	GCST90000256	chr15:74128669-74128669	rs2279379	ILMN_1756312	15	74128669	C	G	chr15_74128669_C_G	142	560	163	0.291071	0.0123471	0.0411051	0.0163164	ENSG00000138623	ENSG00000138623		0.97533	SNP	SEMA7A	TRUE	FALSE	CEDAR	neutrophil	neutrophil	Blood	0.44815
CEDAR.neutrophil_CD15	rs12610495	19	4717660	chr19:4717660:A:G	A	G	-0.3159	0.0704	7.16e-06	GCST90000256	chr19:4717660-4717660	rs12610495	ILMN_1733781	19	4717660	A	G	chr19_4717660_A_G	146	560	185	0.330357	0.0123589	-0.0276038	0.0109586	ENSG00000105255	ENSG00000105255		0.99946	SNP	FSD1	TRUE	FALSE	CEDAR	neutrophil	neutrophil	Blood	0.44815
Naranbhai_2015.neutrophil_CD16	rs576557083	9	27242271	chr9:27242271:C:T	T	C	1.3113	0.2785	2.5e-06	GCST90000256	chr9:27242271-27242271	rs576557083	ILMN_1755222	9	27242271	C	T	chr9_27242271_C_T	3	186	3	0.016129	0.0124122	0.503412	0.196735	ENSG00000120159	ENSG00000120159		0.82478	SNP	CAAP1	FALSE	TRUE	Naranbhai_2015	neutrophil	neutrophil	Blood	0.44815
Quach_2016.monocyte_Pam3CSK4	rs12610495	19	4717660	chr19:4717660:A:G	A	G	-0.3159	0.0704	7.16e-06	GCST90000256	chr19:4717660-4717660	rs12610495	ENSG00000011132	19	4717660	A	G	chr19_4717660_A_G	71	392	80	0.204082	0.0123028	0.0577933	0.0228562	ENSG00000011132	ENSG00000011132	7.289	0.99957	SNP	APBA3	TRUE	FALSE	Quach_2016	monocyte	monocyte	Blood	0.44815
Schmiedel_2018.Treg_memory	rs3934992	11	771716	chr11:771716:A:C	A	C	-0.3259	0.0663	8.73e-07	GCST90000256	chr11:771716-771716	rs3934992	ENSG00000177106	11	771716	A	C	chr11_771716_A_C	53	178	70	0.393258	0.0123268	0.116573	0.0454537	ENSG00000177106	ENSG00000177106	2.632	0.98518	SNP	EPS8L2	TRUE	FALSE	Schmiedel_2018	Treg naive	T-cell	Blood	0.44815
TwinsUK.skin	rs114173811	1	161253626	chr1:161253626:C:T	T	C	1.1809	0.2669	9.7e-06	GCST90000256	chr1:161253626-161253626	rs114173811	ENSG00000224985	1	161253626	C	T	chr1_161253626_C_T	19	740	19	0.0256757	0.0124007	-0.556971	0.221607	ENSG00000224985	ENSG00000224985	2.228	0.77472	SNP	RP11-297K8.2	FALSE	TRUE	TwinsUK	skin	skin	Other	0.44815
Fairfax_2014.monocyte_LPS24	rs114173811	1	161253626	chr1:161253626:C:T	T	C	1.1809	0.2669	9.7e-06	GCST90000256	chr1:161253626-161253626	rs114173811	ILMN_3264813	1	161253626	C	T	chr1_161253626_C_T	21	650	21	0.0323077	0.0124625	0.149842	0.0596172	ENSG00000224985	ENSG00000224985		0.93095	SNP	RP11-297K8.2	FALSE	TRUE	Fairfax_2014	monocyte	monocyte	Blood	0.449225
Alasoo_2018.macrophage_IFNg+Salmonella	rs3934992	11	771716	chr11:771716:A:C	A	C	-0.3259	0.0663	8.73e-07	GCST90000256	chr11:771716-771716	rs3934992	ENSG00000184545	11	771716	A	C	chr11_771716_A_C	62	168	81	0.482143	0.0125767	-0.0863358	0.0337044	ENSG00000184545	ENSG00000184545	22.896	0.96287	SNP	DUSP8	TRUE	FALSE	Alasoo_2018	macrophage	macrophage	Blood	0.452596
Schmiedel_2018.NK-cell_naive	rs3934992	11	771716	chr11:771716:A:C	A	C	-0.3259	0.0663	8.73e-07	GCST90000256	chr11:771716-771716	rs3934992	ENSG00000250397	11	771716	A	C	chr11_771716_A_C	54	180	71	0.394444	0.0126461	0.182562	0.0714767	ENSG00000250397	ENSG00000250397	3.068	0.98518	SNP	RP11-1391J7.1	TRUE	FALSE	Schmiedel_2018	NK cell	NK cell	Blood	0.454346
CEDAR.monocyte_CD14	rs3934992	11	771716	chr11:771716:A:C	A	C	-0.3259	0.0663	8.73e-07	GCST90000256	chr11:771716-771716	rs3934992	ILMN_1796141	11	771716	A	C	chr11_771716_A_C	201	572	262	0.458042	0.0126894	0.0211226	0.00841876	ENSG00000184363	ENSG00000184363		0.9739	SNP	PKP3	TRUE	FALSE	CEDAR	monocyte	monocyte	Blood	0.455154
GENCORD.T-cell	rs114173811	1	161253626	chr1:161253626:C:T	T	C	1.1809	0.2669	9.7e-06	GCST90000256	chr1:161253626-161253626	rs114173811	ENSG00000122223	1	161253626	C	T	chr1_161253626_C_T	12	368	13	0.0353261	0.0127352	-0.608107	0.241528	ENSG00000122223	ENSG00000122223	10.36	0.99889	SNP	CD244	FALSE	TRUE	GENCORD	T cell	T-cell	Blood	0.456049
Alasoo_2018.macrophage_Salmonella	rs3934992	11	771716	chr11:771716:A:C	A	C	-0.3259	0.0663	8.73e-07	GCST90000256	chr11:771716-771716	rs3934992	ENSG00000185507	11	771716	A	C	chr11_771716_A_C	62	168	81	0.482143	0.0129478	0.0922807	0.0361818	ENSG00000185507	ENSG00000185507	321.709	0.96287	SNP	IRF7	TRUE	FALSE	Alasoo_2018	macrophage	macrophage	Blood	0.456492
CEDAR.T-cell_CD8	rs2279379	15	74128669	chr15:74128669:C:G	C	G	-0.3371	0.0746	6.25e-06	GCST90000256	chr15:74128669-74128669	rs2279379	ILMN_1653646	15	74128669	C	G	chr15_74128669_C_G	139	554	160	0.288809	0.0128698	-0.0227952	0.00910184	ENSG00000138629	ENSG00000138629		0.97533	SNP	UBL7	TRUE	FALSE	CEDAR	CD8+ T cell	T-cell	Blood	0.456492
CEDAR.neutrophil_CD15	rs114173811	1	161253626	chr1:161253626:C:T	T	C	1.1809	0.2669	9.7e-06	GCST90000256	chr1:161253626-161253626	rs114173811	ILMN_1698330	1	161253626	C	T	chr1_161253626_C_T	19	560	19	0.0339286	0.0129562	-0.110282	0.0440802	ENSG00000158793	ENSG00000158793		0.92275	SNP	NIT1	FALSE	TRUE	CEDAR	neutrophil	neutrophil	Blood	0.456492
Fairfax_2012.B-cell_CD19	rs3934992	11	771716	chr11:771716:A:C	A	C	-0.3259	0.0663	8.73e-07	GCST90000256	chr11:771716-771716	rs3934992	ILMN_1752197	11	771716	A	C	chr11_771716_A_C	199	562	259	0.460854	0.0128944	0.0325574	0.0130047	ENSG00000177225	ENSG00000177225		0.96658	SNP	PDDC1	TRUE	FALSE	Fairfax_2012	B cell	T-cell	Blood	0.456492
Fairfax_2014.monocyte_LPS2	rs3934992	11	771716	chr11:771716:A:C	A	C	-0.3259	0.0663	8.73e-07	GCST90000256	chr11:771716-771716	rs3934992	ILMN_1661589	11	771716	A	C	chr11_771716_A_C	181	512	243	0.474609	0.0129514	0.0886866	0.0354229	ENSG00000177697	ENSG00000177697		0.96658	SNP	CD151	TRUE	FALSE	Fairfax_2014	monocyte	monocyte	Blood	0.456492
Fairfax_2014.monocyte_naive	rs3934992	11	771716	chr11:771716:A:C	A	C	-0.3259	0.0663	8.73e-07	GCST90000256	chr11:771716-771716	rs3934992	ILMN_1670410	11	771716	A	C	chr11_771716_A_C	298	840	394	0.469048	0.0128452	-0.0405109	0.0162102	ENSG00000230724	ENSG00000230724		0.96658	SNP	LINC01001	TRUE	FALSE	Fairfax_2014	monocyte	monocyte	Blood	0.456492
Quach_2016.monocyte_LPS	rs3934992	11	771716	chr11:771716:A:C	A	C	-0.3259	0.0663	8.73e-07	GCST90000256	chr11:771716-771716	rs3934992	ENSG00000184545	11	771716	A	C	chr11_771716_A_C	88	368	106	0.288043	0.0129359	0.0933105	0.0371455	ENSG00000184545	ENSG00000184545	2.152	0.96913	SNP	DUSP8	TRUE	FALSE	Quach_2016	monocyte	monocyte	Blood	0.456492
Schmiedel_2018.CD4_T-cell_naive	rs114173811	1	161253626	chr1:161253626:C:T	T	C	1.1809	0.2669	9.7e-06	GCST90000256	chr1:161253626-161253626	rs114173811	ENSG00000162755	1	161253626	C	T	chr1_161253626_C_T	3	176	3	0.0170455	0.0129039	-1.68094	0.65967	ENSG00000162755	ENSG00000162755	0.346	0.82923	SNP	KLHDC9	FALSE	TRUE	Schmiedel_2018	CD4+ T cell	T-cell	Blood	0.456492
Schmiedel_2018.Th17_memory	rs576557083	9	27242271	chr9:27242271:C:T	T	C	1.3113	0.2785	2.5e-06	GCST90000256	chr9:27242271-27242271	rs576557083	ENSG00000120159	9	27242271	C	T	chr9_27242271_C_T	2	178	2	0.011236	0.0128525	-0.268718	0.105428	ENSG00000120159	ENSG00000120159	21.871	0.71849	SNP	CAAP1	FALSE	TRUE	Schmiedel_2018	Th17 cell	T-cell	Blood	0.456492
Schwartzentruber_2018.sensory_neuron	rs79300914	16	82357915	chr16:82357915:T:C	T	C	0.8966	0.1867	1.57e-06	GCST90000256	chr16:82357915-82357915	rs79300914	ENSG00000261235	16	82357915	T	C	chr16_82357915_T_C	8	196	8	0.0408163	0.0129342	0.816484	0.32148	ENSG00000261235	ENSG00000261235	0.417	0.8085	SNP	RP11-510J16.5	TRUE	FALSE	Schwartzentruber_2018	sensory neuron	sensory neuron	Other	0.456492
Fairfax_2014.monocyte_LPS2	rs12610495	19	4717660	chr19:4717660:A:G	A	G	-0.3159	0.0704	7.16e-06	GCST90000256	chr19:4717660-4717660	rs12610495	ILMN_1669321	19	4717660	A	G	chr19_4717660_A_G	136	512	157	0.306641	0.0130067	0.102457	0.0409484	ENSG00000007264	ENSG00000007264		0.99795	SNP	MATK	TRUE	FALSE	Fairfax_2014	monocyte	monocyte	Blood	0.457535
Nedelec_2016.macrophage_Listeria	rs114173811	1	161253626	chr1:161253626:C:T	T	C	1.1809	0.2669	9.7e-06	GCST90000256	chr1:161253626-161253626	rs114173811	ENSG00000158874	1	161253626	C	T	chr1_161253626_C_T	4	326	4	0.0122699	0.0130877	0.871694	0.347079	ENSG00000158874	ENSG00000158874	0.315	0.95267	SNP	APOA2	FALSE	TRUE	Nedelec_2016	macrophage	macrophage	Blood	0.459645
Naranbhai_2015.neutrophil_CD16	rs73434199	6	44550391	chr6:44550391:G:A	A	G	0.449	0.0948	2.17e-06	GCST90000256	chr6:44550391-44550391	rs73434199	ILMN_1759495	6	44550391	G	A	chr6_44550391_G_A	22	186	23	0.123656	0.0131346	-0.130857	0.0515703	ENSG00000124571	ENSG00000124571		0.96843	SNP	XPO5	FALSE	TRUE	Naranbhai_2015	neutrophil	neutrophil	Blood	0.460553
Schmiedel_2018.NK-cell_naive	rs3934992	11	771716	chr11:771716:A:C	A	C	-0.3259	0.0663	8.73e-07	GCST90000256	chr11:771716-771716	rs3934992	ENSG00000161328	11	771716	A	C	chr11_771716_A_C	54	180	71	0.394444	0.0131796	-0.291766	0.114938	ENSG00000161328	ENSG00000161328	1.824	0.98518	SNP	LRRC56	TRUE	FALSE	Schmiedel_2018	NK cell	NK cell	Blood	0.461391
Kasela_2017.T-cell_CD4	rs2440652	8	79732638	chr8:79732638:G:T	T	G	-0.2984	0.0659	5.88e-06	GCST90000256	chr8:79732638-79732638	rs2440652	ILMN_1693367	8	79732638	G	T	chr8_79732638_G_T	149	560	179	0.319643	0.0132187	-0.0241532	0.00968237	ENSG00000076554	ENSG00000076554		0.99534	SNP	TPD52	FALSE	TRUE	Kasela_2017	CD4+ T cell	T-cell	Blood	0.462021
CEDAR.B-cell_CD19	rs2440652	8	79732638	chr8:79732638:G:T	T	G	-0.2984	0.0659	5.88e-06	GCST90000256	chr8:79732638-79732638	rs2440652	ILMN_1718424	8	79732638	G	T	chr8_79732638_G_T	160	524	211	0.402672	0.0132531	-0.0354062	0.0141918	ENSG00000147586	ENSG00000147586		0.99498	SNP	MRPS28	FALSE	TRUE	CEDAR	B cell	T-cell	Blood	0.462271
Naranbhai_2015.neutrophil_CD16	rs11385942	3	45834967	chr3:45834967:G:GA	G	GA	-0.745	0.1093	9.46e-12	GCST90000256	chr3:45834967-45834967	rs11385942	ILMN_1700596	3	45834967	G	GA	chr3_45834967_G_GA	13	186	13	0.0698925	0.0132681	0.217101	0.0856885	ENSG00000178038	ENSG00000178038		0.99598	INDEL	ALS2CL	TRUE	FALSE	Naranbhai_2015	neutrophil	neutrophil	Blood	0.462271
CEDAR.neutrophil_CD15	rs75558547	1	88527468	chr1:88527468:C:T	T	C	-0.7576	0.1596	2.06e-06	GCST90000256	chr1:88527468-88527468	rs75558547	ILMN_2244484	1	88527468	C	T	chr1_88527468_C_T	32	560	32	0.0571429	0.0133623	-0.0825071	0.0331271	ENSG00000137944	ENSG00000137944		0.94254	SNP	CCBL2	FALSE	TRUE	CEDAR	neutrophil	neutrophil	Blood	0.464813
Fairfax_2014.monocyte_IFN24	rs11385942	3	45834967	chr3:45834967:G:GA	G	GA	-0.745	0.1093	9.46e-12	GCST90000256	chr3:45834967-45834967	rs11385942	ILMN_1653395	3	45834967	G	GA	chr3_45834967_G_GA	43	740	44	0.0594595	0.0134159	-0.108825	0.0437937	ENSG00000160791	ENSG00000160791		0.99598	INDEL	CCR5	TRUE	FALSE	Fairfax_2014	monocyte	monocyte	Blood	0.465212
Nedelec_2016.macrophage_naive	rs35344266	2	129711075	chr2:129711075:A:T	A	T	-0.3945	0.0744	1.13e-07	GCST90000256	chr2:129711075-129711075	rs35344266	ENSG00000136718	2	129711075	A	T	chr2_129711075_A_T	90	326	105	0.322086	0.0134163	-0.0686914	0.0274506	ENSG00000136718	ENSG00000136718	17.98	0.99998	SNP	IMP4	TRUE	FALSE	Nedelec_2016	macrophage	macrophage	Blood	0.465212
CEDAR.B-cell_CD19	rs114173811	1	161253626	chr1:161253626:C:T	T	C	1.1809	0.2669	9.7e-06	GCST90000256	chr1:161253626-161253626	rs114173811	ILMN_1706523	1	161253626	C	T	chr1_161253626_C_T	18	524	18	0.0343511	0.0134513	0.0631841	0.025381	ENSG00000143226	ENSG00000143226		0.92275	SNP	FCGR2A	FALSE	TRUE	CEDAR	B cell	T-cell	Blood	0.465577
Schmiedel_2018.CD4_T-cell_naive	rs3934992	11	771716	chr11:771716:A:C	A	C	-0.3259	0.0663	8.73e-07	GCST90000256	chr11:771716-771716	rs3934992	ENSG00000177595	11	771716	A	C	chr11_771716_A_C	52	176	69	0.392045	0.0134694	0.0655024	0.0258717	ENSG00000177595	ENSG00000177595	16.341	0.98518	SNP	PIDD	TRUE	FALSE	Schmiedel_2018	CD4+ T cell	T-cell	Blood	0.465577
CEDAR.ileum	rs11385942	3	45834967	chr3:45834967:G:GA	G	GA	-0.745	0.1093	9.46e-12	GCST90000256	chr3:45834967-45834967	rs11385942	ILMN_2132379	3	45834967	G	GA	chr3_45834967_G_GA	36	360	38	0.105556	0.0134923	-0.0525525	0.0210446	ENSG00000241186	ENSG00000241186		0.99529	INDEL	TDGF1	TRUE	FALSE	CEDAR	ileum	ileum	Other	0.465633
BrainSeq.brain	rs3934992	11	771716	chr11:771716:A:C	A	C	-0.3259	0.0663	8.73e-07	GCST90000256	chr11:771716-771716	rs3934992	ENSG00000255026	11	771716	A	C	chr11_771716_A_C	264	958	339	0.353862	0.01355	-0.0899308	0.0362854	ENSG00000255026	ENSG00000255026	0.306	0.98143	SNP	RP11-326C3.2	TRUE	FALSE	BrainSeq	DLPFC	DLPFC	CNS	0.466888
CEDAR.monocyte_CD14	rs114173811	1	161253626	chr1:161253626:C:T	T	C	1.1809	0.2669	9.7e-06	GCST90000256	chr1:161253626-161253626	rs114173811	ILMN_2165993	1	161253626	C	T	chr1_161253626_C_T	19	572	19	0.0332168	0.0135725	0.1231	0.0495455	ENSG00000179914	ENSG00000179914		0.92275	SNP	ITLN1	FALSE	TRUE	CEDAR	monocyte	monocyte	Blood	0.466928
Schmiedel_2018.CD8_T-cell_naive	rs11385942	3	45834967	chr3:45834967:G:GA	G	GA	-0.745	0.1093	9.46e-12	GCST90000256	chr3:45834967-45834967	rs11385942	ENSG00000163823	3	45834967	G	GA	chr3_45834967_G_GA	9	178	11	0.0617978	0.0136291	0.692625	0.274146	ENSG00000163823	ENSG00000163823	4.61	0.9398	INDEL	CCR1	TRUE	FALSE	Schmiedel_2018	CD8+ T cell	T-cell	Blood	0.468139
Schmiedel_2018.Th1-17_memory	rs9882319	3	8211793	chr3:8211793:A:G	A	G	0.3039	0.0676	6.95e-06	GCST90000256	chr3:8211793-8211793	rs9882319	ENSG00000180914	3	8211793	A	G	chr3_8211793_A_G	62	176	74	0.420455	0.0136591	-0.273172	0.108124	ENSG00000180914	ENSG00000180914	0.686	0.97586	SNP	OXTR	TRUE	FALSE	Schmiedel_2018	Th17 cell	T-cell	Blood	0.468434
CEDAR.B-cell_CD19	rs76670680	8	22192922	chr8:22192922:C:T	T	C	-0.8321	0.1844	6.43e-06	GCST90000256	chr8:22192922-22192922	rs76670680	ILMN_1781390	8	22192922	C	T	chr8_22192922_C_T	9	524	9	0.0171756	0.0137549	0.115111	0.0463918	ENSG00000158815	ENSG00000158815		0.83699	SNP	FGF17	FALSE	TRUE	CEDAR	B cell	T-cell	Blood	0.46985
TwinsUK.LCL	rs3934992	11	771716	chr11:771716:A:C	A	C	-0.3259	0.0663	8.73e-07	GCST90000256	chr11:771716-771716	rs3934992	ENSG00000254815	11	771716	A	C	chr11_771716_A_C	299	836	392	0.4689	0.0137648	-0.0363864	0.0147066	ENSG00000254815	ENSG00000254815	4.452	0.91564	SNP	RP11-496I9.1	TRUE	FALSE	TwinsUK	LCL	LCL	Other	0.46985
TwinsUK.fat	rs75558547	1	88527468	chr1:88527468:C:T	T	C	-0.7576	0.1596	2.06e-06	GCST90000256	chr1:88527468-88527468	rs75558547	ENSG00000117226	1	88527468	C	T	chr1_88527468_C_T	18	762	18	0.023622	0.0137628	0.403648	0.163069	ENSG00000117226	ENSG00000117226	9.453	0.58806	SNP	GBP3	FALSE	TRUE	TwinsUK	adipose	adipose	Other	0.46985
Kasela_2017.T-cell_CD8	rs75413529	18	6742690	chr18:6742690:G:A	A	G	-1.1996	0.2511	1.77e-06	GCST90000256	chr18:6742690-6742690	rs75413529	ILMN_2236726	18	6742690	G	A	chr18_6742690_G_A	4	538	4	0.00743494	0.0138106	0.107564	0.0433845	ENSG00000206432	ENSG00000206432		0.45319	SNP	TMEM200C	FALSE	TRUE	Kasela_2017	CD8+ T cell	T-cell	Blood	0.469947
Quach_2016.monocyte_Pam3CSK4	rs79300914	16	82357915	chr16:82357915:T:C	T	C	0.8966	0.1867	1.57e-06	GCST90000256	chr16:82357915-82357915	rs79300914	ENSG00000135698	16	82357915	T	C	chr16_82357915_T_C	18	392	18	0.0459184	0.0137935	-0.212164	0.085319	ENSG00000135698	ENSG00000135698	5.442	0.9891	SNP	MPHOSPH6	TRUE	FALSE	Quach_2016	monocyte	monocyte	Blood	0.469947
BLUEPRINT.T-cell	rs11385942	3	45834967	chr3:45834967:G:GA	G	GA	-0.745	0.1093	9.46e-12	GCST90000256	chr3:45834967-45834967	rs11385942	ENSG00000211456	3	45834967	G	GA	chr3_45834967_G_GA	20	334	20	0.0598802	0.013957	-0.0763628	0.0307051	ENSG00000211456	ENSG00000211456	66.486		INDEL	SACM1L	TRUE	FALSE	BLUEPRINT	CD4+ T cell	T-cell	Blood	0.472886
CEDAR.neutrophil_CD15	rs35344266	2	129711075	chr2:129711075:A:T	A	T	-0.3945	0.0744	1.13e-07	GCST90000256	chr2:129711075-129711075	rs35344266	ILMN_1810104	2	129711075	A	T	chr2_129711075_A_T	174	560	219	0.391071	0.0139618	0.0315864	0.0127641	ENSG00000152076	ENSG00000152076		0.82887	SNP	CCDC74B	TRUE	FALSE	CEDAR	neutrophil	neutrophil	Blood	0.472886
Fairfax_2014.monocyte_LPS2	rs12610495	19	4717660	chr19:4717660:A:G	A	G	-0.3159	0.0704	7.16e-06	GCST90000256	chr19:4717660-4717660	rs12610495	ILMN_1703430	19	4717660	A	G	chr19_4717660_A_G	136	512	157	0.306641	0.0139276	0.0337229	0.0136136	ENSG00000105248	ENSG00000105248		0.99795	SNP	CCDC94	TRUE	FALSE	Fairfax_2014	monocyte	monocyte	Blood	0.472886
GENCORD.fibroblast	rs2279379	15	74128669	chr15:74128669:C:G	C	G	-0.3371	0.0746	6.25e-06	GCST90000256	chr15:74128669-74128669	rs2279379	ENSG00000247240	15	74128669	C	G	chr15_74128669_C_G	86	372	97	0.260753	0.0140156	0.156312	0.0629722	ENSG00000247240	ENSG00000247240	13.977	0.98528	SNP	UBL7-AS1	TRUE	FALSE	GENCORD	fibroblast	fibroblast	Other	0.473688
Quach_2016.monocyte_LPS	rs78243302	11	87850691	chr11:87850691:G:A	A	G	0.8433	0.1889	8.04e-06	GCST90000256	chr11:87850691-87850691	rs78243302	ENSG00000123892	11	87850691	G	A	chr11_87850691_G_A	17	368	17	0.0461957	0.0140288	0.356038	0.143437	ENSG00000123892	ENSG00000123892	7.864	0.99934	SNP	RAB38	FALSE	TRUE	Quach_2016	monocyte	monocyte	Blood	0.473688
Fairfax_2014.monocyte_LPS2	rs114173811	1	161253626	chr1:161253626:C:T	T	C	1.1809	0.2669	9.7e-06	GCST90000256	chr1:161253626-161253626	rs114173811	ILMN_1760109	1	161253626	C	T	chr1_161253626_C_T	14	512	14	0.0273438	0.0140627	0.180686	0.0730452	ENSG00000162739	ENSG00000162739		0.93095	SNP	SLAMF6	FALSE	TRUE	Fairfax_2014	monocyte	monocyte	Blood	0.474102
Kasela_2017.T-cell_CD4	rs3934992	11	771716	chr11:771716:A:C	A	C	-0.3259	0.0663	8.73e-07	GCST90000256	chr11:771716-771716	rs3934992	ILMN_2326713	11	771716	A	C	chr11_771716_A_C	192	560	249	0.444643	0.0141128	0.0624769	0.0252873	ENSG00000177697	ENSG00000177697		0.97197	SNP	CD151	TRUE	FALSE	Kasela_2017	CD4+ T cell	T-cell	Blood	0.474981
Quach_2016.monocyte_LPS	rs2279379	15	74128669	chr15:74128669:C:G	C	G	-0.3371	0.0746	6.25e-06	GCST90000256	chr15:74128669-74128669	rs2279379	ENSG00000156642	15	74128669	C	G	chr15_74128669_C_G	113	368	154	0.418478	0.0141343	0.0304609	0.0122855	ENSG00000156642	ENSG00000156642	160.77	0.96899	SNP	NPTN	TRUE	FALSE	Quach_2016	monocyte	monocyte	Blood	0.474981
Schmiedel_2018.CD4_T-cell_naive	rs3934992	11	771716	chr11:771716:A:C	A	C	-0.3259	0.0663	8.73e-07	GCST90000256	chr11:771716-771716	rs3934992	ENSG00000177030	11	771716	A	C	chr11_771716_A_C	52	176	69	0.392045	0.0141539	0.0926444	0.0368684	ENSG00000177030	ENSG00000177030	18.365	0.98518	SNP	DEAF1	TRUE	FALSE	Schmiedel_2018	CD4+ T cell	T-cell	Blood	0.474981
CEDAR.monocyte_CD14	rs73434199	6	44550391	chr6:44550391:G:A	A	G	0.449	0.0948	2.17e-06	GCST90000256	chr6:44550391-44550391	rs73434199	ILMN_1777650	6	44550391	G	A	chr6_44550391_G_A	60	572	63	0.11014	0.0142028	0.0382604	0.0155026	ENSG00000178233	ENSG00000178233		0.96286	SNP	TMEM151B	FALSE	TRUE	CEDAR	monocyte	monocyte	Blood	0.475836
CEDAR.rectum	rs2279379	15	74128669	chr15:74128669:C:G	C	G	-0.3371	0.0746	6.25e-06	GCST90000256	chr15:74128669-74128669	rs2279379	ILMN_1681136	15	74128669	C	G	chr15_74128669_C_G	138	542	160	0.295203	0.0142229	0.0556717	0.0225537	ENSG00000140481	ENSG00000140481		0.97533	SNP	CCDC33	TRUE	FALSE	CEDAR	rectum	rectum	Other	0.475836
Alasoo_2018.macrophage_Salmonella	rs11385942	3	45834967	chr3:45834967:G:GA	G	GA	-0.745	0.1093	9.46e-12	GCST90000256	chr3:45834967-45834967	rs11385942	ENSG00000121797	3	45834967	G	GA	chr3_45834967_G_GA	9	168	9	0.0535714	0.014411	0.34801	0.138683	ENSG00000121797	ENSG00000121797	391.236	0.91206	INDEL	CCRL2	TRUE	FALSE	Alasoo_2018	macrophage	macrophage	Blood	0.478524
Alasoo_2018.macrophage_Salmonella	rs3934992	11	771716	chr11:771716:A:C	A	C	-0.3259	0.0663	8.73e-07	GCST90000256	chr11:771716-771716	rs3934992	ENSG00000177542	11	771716	A	C	chr11_771716_A_C	62	168	81	0.482143	0.0146791	0.0924728	0.0369556	ENSG00000177542	ENSG00000177542	3.334	0.96287	SNP	SLC25A22	TRUE	FALSE	Alasoo_2018	macrophage	macrophage	Blood	0.478524
Alasoo_2018.macrophage_Salmonella	rs75413529	18	6742690	chr18:6742690:G:A	A	G	-1.1996	0.2511	1.77e-06	GCST90000256	chr18:6742690-6742690	rs75413529	ENSG00000088756	18	6742690	G	A	chr18_6742690_G_A	2	168	2	0.0119048	0.01479	-1.9316	0.77284	ENSG00000088756	ENSG00000088756	0.165	0.43362	SNP	ARHGAP28	FALSE	TRUE	Alasoo_2018	macrophage	macrophage	Blood	0.478524
BLUEPRINT.neutrophil	rs2440652	8	79732638	chr8:79732638:G:T	T	G	-0.2984	0.0659	5.88e-06	GCST90000256	chr8:79732638-79732638	rs2440652	ENSG00000164683	8	79732638	G	T	chr8_79732638_G_T	135	392	169	0.431122	0.0149519	-0.237984	0.096864	ENSG00000164683	ENSG00000164683	8.367		SNP	HEY1	FALSE	TRUE	BLUEPRINT	neutrophil	neutrophil	Blood	0.478524
BrainSeq.brain	rs134130	22	27732203	chr22:27732203:T:C	T	C	0.2876	0.0648	9.15e-06	GCST90000256	chr22:27732203-27732203	rs134130	ENSG00000230051	22	27732203	T	C	chr22_27732203_T_C	285	958	359	0.374739	0.0149807	-0.137973	0.0565017	ENSG00000230051	ENSG00000230051	9.776	0.97181	SNP	CTA-929C8.8	TRUE	FALSE	BrainSeq	DLPFC	DLPFC	CNS	0.478524
CEDAR.T-cell_CD8	rs12814401	12	126695322	chr12:126695322:A:T	A	T	-1.2039	0.2613	4.07e-06	GCST90000256	chr12:126695322-126695322	rs12814401	ILMN_1874577	12	126695322	A	T	chr12_126695322_A_T	15	554	15	0.0270758	0.0146942	0.0722146	0.0294027	ENSG00000249873	ENSG00000249873		0.76115	SNP	RP11-983C2.2	TRUE	FALSE	CEDAR	CD8+ T cell	T-cell	Blood	0.478524
CEDAR.ileum	rs35344266	2	129711075	chr2:129711075:A:T	A	T	-0.3945	0.0744	1.13e-07	GCST90000256	chr2:129711075-129711075	rs35344266	ILMN_3251383	2	129711075	A	T	chr2_129711075_A_T	113	360	140	0.388889	0.0148297	-0.0411199	0.0167003	ENSG00000152076	ENSG00000152076		0.82887	SNP	CCDC74B	TRUE	FALSE	CEDAR	ileum	ileum	Other	0.478524
CEDAR.transverse_colon	rs35344266	2	129711075	chr2:129711075:A:T	A	T	-0.3945	0.0744	1.13e-07	GCST90000256	chr2:129711075-129711075	rs35344266	ILMN_3251383	2	129711075	A	T	chr2_129711075_A_T	180	572	228	0.398601	0.0145147	0.027165	0.0110425	ENSG00000152076	ENSG00000152076		0.82887	SNP	CCDC74B	TRUE	FALSE	CEDAR	transverse colon	transverse colon	Other	0.478524
Fairfax_2012.B-cell_CD19	rs9882319	3	8211793	chr3:8211793:A:G	A	G	0.3039	0.0676	6.95e-06	GCST90000256	chr3:8211793-8211793	rs9882319	ILMN_1754969	3	8211793	A	G	chr3_8211793_A_G	198	562	246	0.437722	0.0146254	-0.0358941	0.0146057	ENSG00000071282	ENSG00000071282		0.99991	SNP	LMCD1	TRUE	FALSE	Fairfax_2012	B cell	T-cell	Blood	0.478524
Fairfax_2012.B-cell_CD19	rs2279379	15	74128669	chr15:74128669:C:G	C	G	-0.3371	0.0746	6.25e-06	GCST90000256	chr15:74128669-74128669	rs2279379	ILMN_1753975	15	74128669	C	G	chr15_74128669_C_G	115	562	132	0.234875	0.0144826	-0.0345614	0.0140428	ENSG00000156642	ENSG00000156642		0.98629	SNP	NPTN	TRUE	FALSE	Fairfax_2012	B cell	T-cell	Blood	0.478524
Fairfax_2014.monocyte_LPS2	rs3934992	11	771716	chr11:771716:A:C	A	C	-0.3259	0.0663	8.73e-07	GCST90000256	chr11:771716-771716	rs3934992	ILMN_1720482	11	771716	A	C	chr11_771716_A_C	181	512	243	0.474609	0.0145468	-0.04741	0.019263	ENSG00000184524	ENSG00000184524		0.96658	SNP	CEND1	TRUE	FALSE	Fairfax_2014	monocyte	monocyte	Blood	0.478524
Fairfax_2014.monocyte_LPS2	rs12610495	19	4717660	chr19:4717660:A:G	A	G	-0.3159	0.0704	7.16e-06	GCST90000256	chr19:4717660-4717660	rs12610495	ILMN_1802905	19	4717660	A	G	chr19_4717660_A_G	136	512	157	0.306641	0.0144943	-0.0424865	0.0172533	ENSG00000105229	ENSG00000105229		0.99795	SNP	PIAS4	TRUE	FALSE	Fairfax_2014	monocyte	monocyte	Blood	0.478524
Fairfax_2014.monocyte_naive	rs11385942	3	45834967	chr3:45834967:G:GA	G	GA	-0.745	0.1093	9.46e-12	GCST90000256	chr3:45834967-45834967	rs11385942	ILMN_1709032	3	45834967	G	GA	chr3_45834967_G_GA	49	840	50	0.0595238	0.0149812	0.0540008	0.0221021	ENSG00000163820	ENSG00000163820		0.99598	INDEL	FYCO1	TRUE	FALSE	Fairfax_2014	monocyte	monocyte	Blood	0.478524
Kasela_2017.T-cell_CD8	rs12610495	19	4717660	chr19:4717660:A:G	A	G	-0.3159	0.0704	7.16e-06	GCST90000256	chr19:4717660-4717660	rs12610495	ILMN_1684346	19	4717660	A	G	chr19_4717660_A_G	138	538	160	0.297398	0.0145392	-0.0444242	0.0180552	ENSG00000185361	ENSG00000185361		0.99994	SNP	TNFAIP8L1	TRUE	FALSE	Kasela_2017	CD8+ T cell	T-cell	Blood	0.478524
Nedelec_2016.macrophage_Listeria	rs3934992	11	771716	chr11:771716:A:C	A	C	-0.3259	0.0663	8.73e-07	GCST90000256	chr11:771716-771716	rs3934992	ENSG00000177666	11	771716	A	C	chr11_771716_A_C	95	326	121	0.371166	0.0144331	0.0572018	0.0231091	ENSG00000177666	ENSG00000177666	23.985	0.98239	SNP	PNPLA2	TRUE	FALSE	Nedelec_2016	macrophage	macrophage	Blood	0.478524
Quach_2016.monocyte_LPS	rs114173811	1	161253626	chr1:161253626:C:T	T	C	1.1809	0.2669	9.7e-06	GCST90000256	chr1:161253626-161253626	rs114173811	ENSG00000143257	1	161253626	C	T	chr1_161253626_C_T	7	368	7	0.0190217	0.0145564	0.516497	0.209233	ENSG00000143257	ENSG00000143257	1.872	0.93086	SNP	NR1I3	FALSE	TRUE	Quach_2016	monocyte	monocyte	Blood	0.478524
Quach_2016.monocyte_Pam3CSK4	rs11385942	3	45834967	chr3:45834967:G:GA	G	GA	-0.745	0.1093	9.46e-12	GCST90000256	chr3:45834967-45834967	rs11385942	ENSG00000163823	3	45834967	G	GA	chr3_45834967_G_GA	15	392	15	0.0382653	0.014951	0.222632	0.0906146	ENSG00000163823	ENSG00000163823	1802.86	0.99451	INDEL	CCR1	TRUE	FALSE	Quach_2016	monocyte	monocyte	Blood	0.478524
Quach_2016.monocyte_R848	rs12610495	19	4717660	chr19:4717660:A:G	A	G	-0.3159	0.0704	7.16e-06	GCST90000256	chr19:4717660-4717660	rs12610495	ENSG00000142002	19	4717660	A	G	chr19_4717660_A_G	69	382	77	0.201571	0.0148019	-0.0363573	0.0147716	ENSG00000142002	ENSG00000142002	15.569	0.99957	SNP	DPP9	TRUE	FALSE	Quach_2016	monocyte	monocyte	Blood	0.478524
Schmiedel_2018.CD4_T-cell_naive	rs11385942	3	45834967	chr3:45834967:G:GA	G	GA	-0.745	0.1093	9.46e-12	GCST90000256	chr3:45834967-45834967	rs11385942	ENSG00000163820	3	45834967	G	GA	chr3_45834967_G_GA	9	176	11	0.0625	0.0147891	-0.0853366	0.0341899	ENSG00000163820	ENSG00000163820	39.641	0.9398	INDEL	FYCO1	TRUE	FALSE	Schmiedel_2018	CD4+ T cell	T-cell	Blood	0.478524
Schmiedel_2018.CD4_T-cell_naive	rs3934992	11	771716	chr11:771716:A:C	A	C	-0.3259	0.0663	8.73e-07	GCST90000256	chr11:771716-771716	rs3934992	ENSG00000183020	11	771716	A	C	chr11_771716_A_C	52	176	69	0.392045	0.014706	-0.049085	0.0196487	ENSG00000183020	ENSG00000183020	39.102	0.98518	SNP	AP2A2	TRUE	FALSE	Schmiedel_2018	CD4+ T cell	T-cell	Blood	0.478524
Schmiedel_2018.CD4_T-cell_naive	rs2279379	15	74128669	chr15:74128669:C:G	C	G	-0.3371	0.0746	6.25e-06	GCST90000256	chr15:74128669-74128669	rs2279379	ENSG00000261775	15	74128669	C	G	chr15_74128669_C_G	48	176	58	0.329545	0.0145912	0.395412	0.158092	ENSG00000261775	ENSG00000261775	1.226	0.90551	SNP	RP11-10O17.3	TRUE	FALSE	Schmiedel_2018	CD4+ T cell	T-cell	Blood	0.478524
Schmiedel_2018.CD8_T-cell_naive	rs576557083	9	27242271	chr9:27242271:C:T	T	C	1.3113	0.2785	2.5e-06	GCST90000256	chr9:27242271-27242271	rs576557083	ENSG00000254396	9	27242271	C	T	chr9_27242271_C_T	2	178	2	0.011236	0.0148574	2.01609	0.808575	ENSG00000254396	ENSG00000254396	0	0.71849	SNP	RP11-56F10.3	FALSE	TRUE	Schmiedel_2018	CD8+ T cell	T-cell	Blood	0.478524
Schmiedel_2018.CD8_T-cell_naive	rs3934992	11	771716	chr11:771716:A:C	A	C	-0.3259	0.0663	8.73e-07	GCST90000256	chr11:771716-771716	rs3934992	ENSG00000177106	11	771716	A	C	chr11_771716_A_C	53	178	70	0.393258	0.0144123	0.126517	0.0505041	ENSG00000177106	ENSG00000177106	2.632	0.98518	SNP	EPS8L2	TRUE	FALSE	Schmiedel_2018	CD8+ T cell	T-cell	Blood	0.478524
Schmiedel_2018.NK-cell_naive	rs3934992	11	771716	chr11:771716:A:C	A	C	-0.3259	0.0663	8.73e-07	GCST90000256	chr11:771716-771716	rs3934992	ENSG00000177542	11	771716	A	C	chr11_771716_A_C	54	180	71	0.394444	0.0148123	0.0527478	0.0211517	ENSG00000177542	ENSG00000177542	21.096	0.98518	SNP	SLC25A22	TRUE	FALSE	Schmiedel_2018	NK cell	NK cell	Blood	0.478524
Schmiedel_2018.NK-cell_naive	rs12610495	19	4717660	chr19:4717660:A:G	A	G	-0.3159	0.0704	7.16e-06	GCST90000256	chr19:4717660-4717660	rs12610495	ENSG00000167670	19	4717660	A	G	chr19_4717660_A_G	40	180	44	0.244444	0.0148936	0.0848359	0.0340477	ENSG00000167670	ENSG00000167670	21.808	0.99999	SNP	CHAF1A	TRUE	FALSE	Schmiedel_2018	NK cell	NK cell	Blood	0.478524
Schmiedel_2018.Th1_memory	rs12610495	19	4717660	chr19:4717660:A:G	A	G	-0.3159	0.0704	7.16e-06	GCST90000256	chr19:4717660-4717660	rs12610495	ENSG00000130254	19	4717660	A	G	chr19_4717660_A_G	34	164	38	0.231707	0.0145856	-0.0502526	0.020048	ENSG00000130254	ENSG00000130254	82.344	0.99999	SNP	SAFB2	TRUE	FALSE	Schmiedel_2018	Th1 cell	T-cell	Blood	0.478524
Schmiedel_2018.Treg_memory	rs11385942	3	45834967	chr3:45834967:G:GA	G	GA	-0.745	0.1093	9.46e-12	GCST90000256	chr3:45834967-45834967	rs11385942	ENSG00000163823	3	45834967	G	GA	chr3_45834967_G_GA	9	178	11	0.0617978	0.0147318	0.74463	0.298251	ENSG00000163823	ENSG00000163823	4.61	0.9398	INDEL	CCR1	TRUE	FALSE	Schmiedel_2018	Treg naive	T-cell	Blood	0.478524
Schmiedel_2018.Treg_naive	rs12610495	19	4717660	chr19:4717660:A:G	A	G	-0.3159	0.0704	7.16e-06	GCST90000256	chr19:4717660-4717660	rs12610495	ENSG00000178078	19	4717660	A	G	chr19_4717660_A_G	39	178	43	0.241573	0.0148869	0.293267	0.117654	ENSG00000178078	ENSG00000178078	1.807	0.99999	SNP	STAP2	TRUE	FALSE	Schmiedel_2018	Treg memory	T-cell	Blood	0.478524
TwinsUK.LCL	rs12610495	19	4717660	chr19:4717660:A:G	A	G	-0.3159	0.0704	7.16e-06	GCST90000256	chr19:4717660-4717660	rs12610495	ENSG00000185361	19	4717660	A	G	chr19_4717660_A_G	196	836	205	0.245215	0.0144874	0.0460939	0.0187713	ENSG00000185361	ENSG00000185361	8.39	0.40889	SNP	TNFAIP8L1	TRUE	FALSE	TwinsUK	LCL	LCL	Other	0.478524
TwinsUK.blood	rs3934992	11	771716	chr11:771716:A:C	A	C	-0.3259	0.0663	8.73e-07	GCST90000256	chr11:771716-771716	rs3934992	ENSG00000254910	11	771716	A	C	chr11_771716_A_C	142	390	188	0.482051	0.0149483	0.125041	0.0508895	ENSG00000254910	ENSG00000254910	17.593	0.91564	SNP	RP11-326C3.7	TRUE	FALSE	TwinsUK	blood	blood	Blood	0.478524
van_de_Bunt_2015.pancreatic_islet	rs3934992	11	771716	chr11:771716:A:C	A	C	-0.3259	0.0663	8.73e-07	GCST90000256	chr11:771716-771716	rs3934992	ENSG00000185627	11	771716	A	C	chr11_771716_A_C	83	234	108	0.461538	0.0146613	-0.0851398	0.0342957	ENSG00000185627	ENSG00000185627	58.589	0.91834	SNP	PSMD13	TRUE	FALSE	van_de_Bunt_2015	pancreatic islet	pancreatic islet	Other	0.478524
BrainSeq.brain	rs3934992	11	771716	chr11:771716:A:C	A	C	-0.3259	0.0663	8.73e-07	GCST90000256	chr11:771716-771716	rs3934992	ENSG00000255153	11	771716	A	C	chr11_771716_A_C	264	958	339	0.353862	0.0152947	0.0702138	0.0288432	ENSG00000255153	ENSG00000255153	7.614	0.98143	SNP	TOLLIP-AS1	TRUE	FALSE	BrainSeq	DLPFC	DLPFC	CNS	0.485032
CEDAR.rectum	rs114173811	1	161253626	chr1:161253626:C:T	T	C	1.1809	0.2669	9.7e-06	GCST90000256	chr1:161253626-161253626	rs114173811	ILMN_3235188	1	161253626	C	T	chr1_161253626_C_T	16	542	16	0.0295203	0.0152754	-0.170761	0.0699228	ENSG00000158773	ENSG00000158773		0.92275	SNP	USF1	FALSE	TRUE	CEDAR	rectum	rectum	Other	0.485032
GENCORD.fibroblast	rs2440652	8	79732638	chr8:79732638:G:T	T	G	-0.2984	0.0659	5.88e-06	GCST90000256	chr8:79732638-79732638	rs2440652	ENSG00000147586	8	79732638	G	T	chr8_79732638_G_T	120	372	152	0.408602	0.0152958	-0.0763332	0.0311591	ENSG00000147586	ENSG00000147586	13.759	0.9947	SNP	MRPS28	FALSE	TRUE	GENCORD	fibroblast	fibroblast	Other	0.485032
Quach_2016.monocyte_naive	rs73434199	6	44550391	chr6:44550391:G:A	A	G	0.449	0.0948	2.17e-06	GCST90000256	chr6:44550391-44550391	rs73434199	ENSG00000124571	6	44550391	G	A	chr6_44550391_G_A	33	400	37	0.0925	0.0152607	-0.0388596	0.0158689	ENSG00000124571	ENSG00000124571	3.863	0.98272	SNP	XPO5	FALSE	TRUE	Quach_2016	monocyte	monocyte	Blood	0.485032
TwinsUK.LCL	rs79300914	16	82357915	chr16:82357915:T:C	T	C	0.8966	0.1867	1.57e-06	GCST90000256	chr16:82357915-82357915	rs79300914	ENSG00000153815	16	82357915	T	C	chr16_82357915_T_C	22	836	22	0.0263158	0.0152171	-0.080306	0.0329452	ENSG00000153815	ENSG00000153815	27.296	0.9012	SNP	CMIP	TRUE	FALSE	TwinsUK	LCL	LCL	Other	0.485032
GENCORD.T-cell	rs3934992	11	771716	chr11:771716:A:C	A	C	-0.3259	0.0663	8.73e-07	GCST90000256	chr11:771716-771716	rs3934992	ENSG00000174672	11	771716	A	C	chr11_771716_A_C	122	368	151	0.410326	0.0153928	-0.16918	0.0691173	ENSG00000174672	ENSG00000174672	0.73	0.97247	SNP	BRSK2	TRUE	FALSE	GENCORD	T cell	T-cell	Blood	0.486697
Lepik_2017.blood	rs114173811	1	161253626	chr1:161253626:C:T	T	C	1.1809	0.2669	9.7e-06	GCST90000256	chr1:161253626-161253626	rs114173811	ENSG00000179914	1	161253626	C	T	chr1_161253626_C_T	22	942	22	0.0233546	0.0153912	-0.489709	0.201346	ENSG00000179914	ENSG00000179914	5.369		SNP	ITLN1	FALSE	TRUE	Lepik_2017	blood	blood	Blood	0.486697
Schmiedel_2018.NK-cell_naive	rs12610495	19	4717660	chr19:4717660:A:G	A	G	-0.3159	0.0704	7.16e-06	GCST90000256	chr19:4717660-4717660	rs12610495	ENSG00000268670	19	4717660	A	G	chr19_4717660_A_G	40	180	44	0.244444	0.0154471	-0.275455	0.111178	ENSG00000268670	ENSG00000268670	4.479	0.99999	SNP	CTD-2622I13.3	TRUE	FALSE	Schmiedel_2018	NK cell	NK cell	Blood	0.487709
BLUEPRINT.monocyte	rs9882319	3	8211793	chr3:8211793:A:G	A	G	0.3039	0.0676	6.95e-06	GCST90000256	chr3:8211793-8211793	rs9882319	ENSG00000270207	3	8211793	A	G	chr3_8211793_A_G	139	382	180	0.471204	0.0155899	-0.106582	0.0436454	ENSG00000270207	ENSG00000270207	0		SNP	RP11-157E16.1	TRUE	FALSE	BLUEPRINT	monocyte	monocyte	Blood	0.48814
BrainSeq.brain	rs73434199	6	44550391	chr6:44550391:G:A	A	G	0.449	0.0948	2.17e-06	GCST90000256	chr6:44550391-44550391	rs73434199	ENSG00000237686	6	44550391	G	A	chr6_44550391_G_A	70	958	74	0.0772443	0.0155622	0.158822	0.0654136	ENSG00000237686	ENSG00000237686	3.582	0.95105	SNP	RP5-1120P11.1	FALSE	TRUE	BrainSeq	DLPFC	DLPFC	CNS	0.48814
CEDAR.platelet	rs3934992	11	771716	chr11:771716:A:C	A	C	-0.3259	0.0663	8.73e-07	GCST90000256	chr11:771716-771716	rs3934992	ILMN_1744293	11	771716	A	C	chr11_771716_A_C	146	410	189	0.460976	0.0155534	0.0368497	0.0150955	ENSG00000099834	ENSG00000099834		0.9739	SNP	CDHR5	TRUE	FALSE	CEDAR	platelet	platelet	Blood	0.48814
Fairfax_2014.monocyte_IFN24	rs114173811	1	161253626	chr1:161253626:C:T	T	C	1.1809	0.2669	9.7e-06	GCST90000256	chr1:161253626-161253626	rs114173811	ILMN_1691071	1	161253626	C	T	chr1_161253626_C_T	23	740	23	0.0310811	0.0155017	0.235586	0.0968632	ENSG00000132185	ENSG00000132185		0.93095	SNP	FCRLA	FALSE	TRUE	Fairfax_2014	monocyte	monocyte	Blood	0.48814
Fairfax_2014.monocyte_IFN24	rs12610495	19	4717660	chr19:4717660:A:G	A	G	-0.3159	0.0704	7.16e-06	GCST90000256	chr19:4717660-4717660	rs12610495	ILMN_3242993	19	4717660	A	G	chr19_4717660_A_G	194	740	225	0.304054	0.0155996	-0.0372214	0.0153185	ENSG00000105278	ENSG00000105278		0.99795	SNP	ZFR2	TRUE	FALSE	Fairfax_2014	monocyte	monocyte	Blood	0.48814
Schmiedel_2018.NK-cell_naive	rs75558547	1	88527468	chr1:88527468:C:T	T	C	-0.7576	0.1596	2.06e-06	GCST90000256	chr1:88527468-88527468	rs75558547	ENSG00000137944	1	88527468	C	T	chr1_88527468_C_T	2	180	2	0.0111111	0.0155773	-0.226672	0.0916086	ENSG00000137944	ENSG00000137944	80.012	0.99405	SNP	CCBL2	FALSE	TRUE	Schmiedel_2018	NK cell	NK cell	Blood	0.48814
Schmiedel_2018.Th1_memory	rs3934992	11	771716	chr11:771716:A:C	A	C	-0.3259	0.0663	8.73e-07	GCST90000256	chr11:771716-771716	rs3934992	ENSG00000174915	11	771716	A	C	chr11_771716_A_C	51	164	67	0.408537	0.0156169	-0.0666953	0.0268924	ENSG00000174915	ENSG00000174915	8.572	0.98518	SNP	PTDSS2	TRUE	FALSE	Schmiedel_2018	Th1 cell	T-cell	Blood	0.48814
CEDAR.monocyte_CD14	rs134130	22	27732203	chr22:27732203:T:C	T	C	0.2876	0.0648	9.15e-06	GCST90000256	chr22:27732203-27732203	rs134130	ILMN_1697138	22	27732203	T	C	chr22_27732203_T_C	205	572	267	0.466783	0.0156618	-0.0225723	0.00928142	ENSG00000227838	ENSG00000227838		0.96698	SNP	RP1-213J1P__B.1	TRUE	FALSE	CEDAR	monocyte	monocyte	Blood	0.488845
Fairfax_2014.monocyte_LPS24	rs35344266	2	129711075	chr2:129711075:A:T	A	T	-0.3945	0.0744	1.13e-07	GCST90000256	chr2:129711075-129711075	rs35344266	ILMN_1770005	2	129711075	A	T	chr2_129711075_A_T	211	650	258	0.396923	0.0157332	-0.0376191	0.0154914	ENSG00000072135	ENSG00000072135		0.83037	SNP	PTPN18	TRUE	FALSE	Fairfax_2014	monocyte	monocyte	Blood	0.489714
TwinsUK.fat	rs3934992	11	771716	chr11:771716:A:C	A	C	-0.3259	0.0663	8.73e-07	GCST90000256	chr11:771716-771716	rs3934992	ENSG00000023191	11	771716	A	C	chr11_771716_A_C	272	762	355	0.465879	0.0157344	-0.020812	0.00857766	ENSG00000023191	ENSG00000023191	51.38	0.91564	SNP	RNH1	TRUE	FALSE	TwinsUK	adipose	adipose	Other	0.489714
CEDAR.T-cell_CD8	rs3934992	11	771716	chr11:771716:A:C	A	C	-0.3259	0.0663	8.73e-07	GCST90000256	chr11:771716-771716	rs3934992	ILMN_1743204	11	771716	A	C	chr11_771716_A_C	192	554	249	0.449458	0.0157761	0.0254973	0.0104935	ENSG00000184545	ENSG00000184545		0.9739	SNP	DUSP8	TRUE	FALSE	CEDAR	CD8+ T cell	T-cell	Blood	0.490314
Alasoo_2018.macrophage_Salmonella	rs12610495	19	4717660	chr19:4717660:A:G	A	G	-0.3159	0.0704	7.16e-06	GCST90000256	chr19:4717660-4717660	rs12610495	ENSG00000142002	19	4717660	A	G	chr19_4717660_A_G	38	168	45	0.267857	0.0160504	-0.0452414	0.0183342	ENSG00000142002	ENSG00000142002	24.492	0.95291	SNP	DPP9	TRUE	FALSE	Alasoo_2018	macrophage	macrophage	Blood	0.492542
CEDAR.T-cell_CD4	rs11385942	3	45834967	chr3:45834967:G:GA	G	GA	-0.745	0.1093	9.46e-12	GCST90000256	chr3:45834967-45834967	rs11385942	ILMN_2337386	3	45834967	G	GA	chr3_45834967_G_GA	55	580	57	0.0982759	0.0160492	0.0450202	0.0185826	ENSG00000173585	ENSG00000173585		0.99529	INDEL	CCR9	TRUE	FALSE	CEDAR	CD4+ T cell	T-cell	Blood	0.492542
CEDAR.monocyte_CD14	rs11385942	3	45834967	chr3:45834967:G:GA	G	GA	-0.745	0.1093	9.46e-12	GCST90000256	chr3:45834967-45834967	rs11385942	ILMN_1723332	3	45834967	G	GA	chr3_45834967_G_GA	52	572	54	0.0944056	0.0160199	-0.0320837	0.013238	ENSG00000206549	ENSG00000206549		0.99529	INDEL	PRSS50	TRUE	FALSE	CEDAR	monocyte	monocyte	Blood	0.492542
CEDAR.monocyte_CD14	rs76670680	8	22192922	chr8:22192922:C:T	T	C	-0.8321	0.1844	6.43e-06	GCST90000256	chr8:22192922-22192922	rs76670680	ILMN_1805903	8	22192922	C	T	chr8_22192922_C_T	9	572	9	0.0157343	0.0159311	0.0851799	0.035116	ENSG00000147443	ENSG00000147443		0.83699	SNP	DOK2	FALSE	TRUE	CEDAR	monocyte	monocyte	Blood	0.492542
Fairfax_2014.monocyte_naive	rs3934992	11	771716	chr11:771716:A:C	A	C	-0.3259	0.0663	8.73e-07	GCST90000256	chr11:771716-771716	rs3934992	ILMN_1658902	11	771716	A	C	chr11_771716_A_C	298	840	394	0.469048	0.0159829	0.0298865	0.0123527	ENSG00000177030	ENSG00000177030		0.96658	SNP	DEAF1	TRUE	FALSE	Fairfax_2014	monocyte	monocyte	Blood	0.492542
Lepik_2017.blood	rs3934992	11	771716	chr11:771716:A:C	A	C	-0.3259	0.0663	8.73e-07	GCST90000256	chr11:771716-771716	rs3934992	ENSG00000255328	11	771716	A	C	chr11_771716_A_C	322	942	433	0.45966	0.0159225	0.197644	0.0816813	ENSG00000255328	ENSG00000255328	12.002		SNP	RP11-326C3.12	TRUE	FALSE	Lepik_2017	blood	blood	Blood	0.492542
Nedelec_2016.macrophage_Listeria	rs12610495	19	4717660	chr19:4717660:A:G	A	G	-0.3159	0.0704	7.16e-06	GCST90000256	chr19:4717660-4717660	rs12610495	ENSG00000142002	19	4717660	A	G	chr19_4717660_A_G	80	326	92	0.282209	0.0159807	-0.0457294	0.0187633	ENSG00000142002	ENSG00000142002	18.45	0.99995	SNP	DPP9	TRUE	FALSE	Nedelec_2016	macrophage	macrophage	Blood	0.492542
Schmiedel_2018.CD8_T-cell_anti-CD3-CD28	rs3934992	11	771716	chr11:771716:A:C	A	C	-0.3259	0.0663	8.73e-07	GCST90000256	chr11:771716-771716	rs3934992	ENSG00000177030	11	771716	A	C	chr11_771716_A_C	52	176	69	0.392045	0.0160094	0.130282	0.0528466	ENSG00000177030	ENSG00000177030	18.365	0.98518	SNP	DEAF1	TRUE	FALSE	Schmiedel_2018	CD8+ T cell	T-cell	Blood	0.492542
Schmiedel_2018.Th1_memory	rs11385942	3	45834967	chr3:45834967:G:GA	G	GA	-0.745	0.1093	9.46e-12	GCST90000256	chr3:45834967-45834967	rs11385942	ENSG00000160791	3	45834967	G	GA	chr3_45834967_G_GA	9	164	11	0.0670732	0.0159079	-0.329648	0.133305	ENSG00000160791	ENSG00000160791	2.637	0.9398	INDEL	CCR5	TRUE	FALSE	Schmiedel_2018	Th1 cell	T-cell	Blood	0.492542
Alasoo_2018.macrophage_naive	rs3934992	11	771716	chr11:771716:A:C	A	C	-0.3259	0.0663	8.73e-07	GCST90000256	chr11:771716-771716	rs3934992	ENSG00000255284	11	771716	A	C	chr11_771716_A_C	62	168	81	0.482143	0.0161715	0.143048	0.0580396	ENSG00000255284	ENSG00000255284	0.555	0.96287	SNP	AP006621.5	TRUE	FALSE	Alasoo_2018	macrophage	macrophage	Blood	0.494929
TwinsUK.fat	rs3934992	11	771716	chr11:771716:A:C	A	C	-0.3259	0.0663	8.73e-07	GCST90000256	chr11:771716-771716	rs3934992	ENSG00000177685	11	771716	A	C	chr11_771716_A_C	272	762	355	0.465879	0.0161734	0.0477023	0.0197432	ENSG00000177685	ENSG00000177685	3.206	0.91564	SNP	EFCAB4A	TRUE	FALSE	TwinsUK	adipose	adipose	Other	0.494929
Quach_2016.monocyte_R848	rs3934992	11	771716	chr11:771716:A:C	A	C	-0.3259	0.0663	8.73e-07	GCST90000256	chr11:771716-771716	rs3934992	ENSG00000142082	11	771716	A	C	chr11_771716_A_C	88	382	106	0.277487	0.0162123	-0.110954	0.0457104	ENSG00000142082	ENSG00000142082	1.417	0.96913	SNP	SIRT3	TRUE	FALSE	Quach_2016	monocyte	monocyte	Blood	0.495426
Schmiedel_2018.Th2_memory	rs11385942	3	45834967	chr3:45834967:G:GA	G	GA	-0.745	0.1093	9.46e-12	GCST90000256	chr3:45834967-45834967	rs11385942	ENSG00000160791	3	45834967	G	GA	chr3_45834967_G_GA	9	178	11	0.0617978	0.0162367	-0.612753	0.249184	ENSG00000160791	ENSG00000160791	2.637	0.9398	INDEL	CCR5	TRUE	FALSE	Schmiedel_2018	Th2 cell	T-cell	Blood	0.49548
Fairfax_2014.monocyte_LPS2	rs11385942	3	45834967	chr3:45834967:G:GA	G	GA	-0.745	0.1093	9.46e-12	GCST90000256	chr3:45834967-45834967	rs11385942	ILMN_1719386	3	45834967	G	GA	chr3_45834967_G_GA	37	512	38	0.0742188	0.0163045	0.103757	0.0428936	ENSG00000163812	ENSG00000163812		0.99598	INDEL	ZDHHC3	TRUE	FALSE	Fairfax_2014	monocyte	monocyte	Blood	0.496165
Lepik_2017.blood	rs11385942	3	45834967	chr3:45834967:G:GA	G	GA	-0.745	0.1093	9.46e-12	GCST90000256	chr3:45834967-45834967	rs11385942	ENSG00000172215	3	45834967	G	GA	chr3_45834967_G_GA	90	942	93	0.0987261	0.0163012	-0.161046	0.0667954	ENSG00000172215	ENSG00000172215	10.937		INDEL	CXCR6	TRUE	FALSE	Lepik_2017	blood	blood	Blood	0.496165
CEDAR.T-cell_CD4	rs11385942	3	45834967	chr3:45834967:G:GA	G	GA	-0.745	0.1093	9.46e-12	GCST90000256	chr3:45834967-45834967	rs11385942	ILMN_1760245	3	45834967	G	GA	chr3_45834967_G_GA	55	580	57	0.0982759	0.0163272	-0.048934	0.0202514	ENSG00000169964	ENSG00000169964		0.99529	INDEL	TMEM42	TRUE	FALSE	CEDAR	CD4+ T cell	T-cell	Blood	0.496165
CEDAR.B-cell_CD19	rs12610495	19	4717660	chr19:4717660:A:G	A	G	-0.3159	0.0704	7.16e-06	GCST90000256	chr19:4717660-4717660	rs12610495	ILMN_1684346	19	4717660	A	G	chr19_4717660_A_G	130	524	167	0.318702	0.0163685	0.0434081	0.017959	ENSG00000185361	ENSG00000185361		0.99946	SNP	TNFAIP8L1	TRUE	FALSE	CEDAR	B cell	T-cell	Blood	0.496731
Fairfax_2014.monocyte_IFN24	rs3934992	11	771716	chr11:771716:A:C	A	C	-0.3259	0.0663	8.73e-07	GCST90000256	chr11:771716-771716	rs3934992	ILMN_2340027	11	771716	A	C	chr11_771716_A_C	267	740	355	0.47973	0.0164534	-0.0765281	0.0317527	ENSG00000214063	ENSG00000214063		0.96658	SNP	TSPAN4	TRUE	FALSE	Fairfax_2014	monocyte	monocyte	Blood	0.498189
Fairfax_2014.monocyte_LPS2	rs11385942	3	45834967	chr3:45834967:G:GA	G	GA	-0.745	0.1093	9.46e-12	GCST90000256	chr3:45834967-45834967	rs11385942	ILMN_2149204	3	45834967	G	GA	chr3_45834967_G_GA	37	512	38	0.0742188	0.0165263	0.0953607	0.0395049	ENSG00000163825	ENSG00000163825		0.99598	INDEL	RTP3	TRUE	FALSE	Fairfax_2014	monocyte	monocyte	Blood	0.498189
Kasela_2017.T-cell_CD4	rs114173811	1	161253626	chr1:161253626:C:T	T	C	1.1809	0.2669	9.7e-06	GCST90000256	chr1:161253626-161253626	rs114173811	ILMN_1810937	1	161253626	C	T	chr1_161253626_C_T	8	560	8	0.0142857	0.0164879	0.097884	0.0405613	ENSG00000158887	ENSG00000158887		0.93004	SNP	MPZ	FALSE	TRUE	Kasela_2017	CD4+ T cell	T-cell	Blood	0.498189
Schmiedel_2018.Th1-17_memory	rs12610495	19	4717660	chr19:4717660:A:G	A	G	-0.3159	0.0704	7.16e-06	GCST90000256	chr19:4717660-4717660	rs12610495	ENSG00000178078	19	4717660	A	G	chr19_4717660_A_G	38	176	42	0.238636	0.0164659	0.279445	0.113857	ENSG00000178078	ENSG00000178078	1.807	0.99999	SNP	STAP2	TRUE	FALSE	Schmiedel_2018	Th17 cell	T-cell	Blood	0.498189
Schmiedel_2018.Th1_memory	rs3934992	11	771716	chr11:771716:A:C	A	C	-0.3259	0.0663	8.73e-07	GCST90000256	chr11:771716-771716	rs3934992	ENSG00000177030	11	771716	A	C	chr11_771716_A_C	51	164	67	0.408537	0.0165304	0.0700282	0.0284915	ENSG00000177030	ENSG00000177030	18.365	0.98518	SNP	DEAF1	TRUE	FALSE	Schmiedel_2018	Th1 cell	T-cell	Blood	0.498189
GENCORD.LCL	rs114173811	1	161253626	chr1:161253626:C:T	T	C	1.1809	0.2669	9.7e-06	GCST90000256	chr1:161253626-161253626	rs114173811	ENSG00000283360	1	161253626	C	T	chr1_161253626_C_T	12	380	13	0.0342105	0.0165634	-0.53903	0.222793	ENSG00000283360	ENSG00000283360	4.098	0.99889	SNP		FALSE	TRUE	GENCORD	LCL	LCL	Other	0.498497
Schwartzentruber_2018.sensory_neuron	rs2279379	15	74128669	chr15:74128669:C:G	C	G	-0.3371	0.0746	6.25e-06	GCST90000256	chr15:74128669-74128669	rs2279379	ENSG00000261801	15	74128669	C	G	chr15_74128669_C_G	39	196	45	0.229592	0.016599	0.287944	0.117795	ENSG00000261801	ENSG00000261801	3.672	0.91666	SNP	LOXL1-AS1	TRUE	FALSE	Schwartzentruber_2018	sensory neuron	sensory neuron	Other	0.498882
Kasela_2017.T-cell_CD4	rs11385942	3	45834967	chr3:45834967:G:GA	G	GA	-0.745	0.1093	9.46e-12	GCST90000256	chr3:45834967-45834967	rs11385942	ILMN_2337386	3	45834967	G	GA	chr3_45834967_G_GA	48	560	50	0.0892857	0.0166588	0.036763	0.0152582	ENSG00000173585	ENSG00000173585		0.99305	INDEL	CCR9	TRUE	FALSE	Kasela_2017	CD4+ T cell	T-cell	Blood	0.499993
TwinsUK.LCL	rs3934992	11	771716	chr11:771716:A:C	A	C	-0.3259	0.0663	8.73e-07	GCST90000256	chr11:771716-771716	rs3934992	ENSG00000177947	11	771716	A	C	chr11_771716_A_C	299	836	392	0.4689	0.0167088	0.138324	0.0575618	ENSG00000177947	ENSG00000177947	0.423	0.91564	SNP	ODF3	TRUE	FALSE	TwinsUK	LCL	LCL	Other	0.500806
CEDAR.monocyte_CD14	rs73434199	6	44550391	chr6:44550391:G:A	A	G	0.449	0.0948	2.17e-06	GCST90000256	chr6:44550391-44550391	rs73434199	ILMN_1716651	6	44550391	G	A	chr6_44550391_G_A	60	572	63	0.11014	0.0168276	-0.0587979	0.0244452	ENSG00000124813	ENSG00000124813		0.96286	SNP	RUNX2	FALSE	TRUE	CEDAR	monocyte	monocyte	Blood	0.500936
CEDAR.platelet	rs114173811	1	161253626	chr1:161253626:C:T	T	C	1.1809	0.2669	9.7e-06	GCST90000256	chr1:161253626-161253626	rs114173811	ILMN_1678754	1	161253626	C	T	chr1_161253626_C_T	10	410	10	0.0243902	0.0168068	0.556621	0.230762	ENSG00000143256	ENSG00000143256		0.92275	SNP	PFDN2	FALSE	TRUE	CEDAR	platelet	platelet	Blood	0.500936
Fairfax_2012.B-cell_CD19	rs11385942	3	45834967	chr3:45834967:G:GA	G	GA	-0.745	0.1093	9.46e-12	GCST90000256	chr3:45834967-45834967	rs11385942	ILMN_1688670	3	45834967	G	GA	chr3_45834967_G_GA	31	562	32	0.0569395	0.0168244	0.0798144	0.033178	ENSG00000163814	ENSG00000163814		0.99598	INDEL	CDCP1	TRUE	FALSE	Fairfax_2012	B cell	T-cell	Blood	0.500936
Fairfax_2014.monocyte_naive	rs3934992	11	771716	chr11:771716:A:C	A	C	-0.3259	0.0663	8.73e-07	GCST90000256	chr11:771716-771716	rs3934992	ILMN_1794740	11	771716	A	C	chr11_771716_A_C	298	840	394	0.469048	0.0167666	0.0677379	0.0282039	ENSG00000177697	ENSG00000177697		0.96658	SNP	CD151	TRUE	FALSE	Fairfax_2014	monocyte	monocyte	Blood	0.500936
Schmiedel_2018.CD8_T-cell_naive	rs2279379	15	74128669	chr15:74128669:C:G	C	G	-0.3371	0.0746	6.25e-06	GCST90000256	chr15:74128669-74128669	rs2279379	ENSG00000178761	15	74128669	C	G	chr15_74128669_C_G	49	178	59	0.331461	0.0167896	-0.0585513	0.0239376	ENSG00000178761	ENSG00000178761	40.55	0.90551	SNP	FAM219B	TRUE	FALSE	Schmiedel_2018	CD8+ T cell	T-cell	Blood	0.500936
ROSMAP.brain_naive	rs3934992	11	771716	chr11:771716:A:C	A	C	-0.3259	0.0663	8.73e-07	GCST90000256	chr11:771716-771716	rs3934992	ENSG00000255108	11	771716	A	C	chr11_771716_A_C	414	1138	517	0.454306	0.0168708	-0.0838295	0.0349762	ENSG00000255108	ENSG00000255108	2.884	0.66971	SNP	AP006621.8	TRUE	FALSE	ROSMAP	DLPFC	DLPFC	CNS	0.50154
CEDAR.transverse_colon	rs3934992	11	771716	chr11:771716:A:C	A	C	-0.3259	0.0663	8.73e-07	GCST90000256	chr11:771716-771716	rs3934992	ILMN_1701525	11	771716	A	C	chr11_771716_A_C	198	572	258	0.451049	0.0169216	-0.0156629	0.00651751	ENSG00000196224	ENSG00000196224		0.9739	SNP	KRTAP5-3	TRUE	FALSE	CEDAR	transverse colon	transverse colon	Other	0.502367
BLUEPRINT.T-cell	rs11385942	3	45834967	chr3:45834967:G:GA	G	GA	-0.745	0.1093	9.46e-12	GCST90000256	chr3:45834967-45834967	rs11385942	ENSG00000172215	3	45834967	G	GA	chr3_45834967_G_GA	20	334	20	0.0598802	0.01706	-0.584734	0.242451	ENSG00000172215	ENSG00000172215	0.68		INDEL	CXCR6	TRUE	FALSE	BLUEPRINT	CD4+ T cell	T-cell	Blood	0.505689
Quach_2016.monocyte_naive	rs73434199	6	44550391	chr6:44550391:G:A	A	G	0.449	0.0948	2.17e-06	GCST90000256	chr6:44550391-44550391	rs73434199	ENSG00000096080	6	44550391	G	A	chr6_44550391_G_A	33	400	37	0.0925	0.0170797	0.0824756	0.0342704	ENSG00000096080	ENSG00000096080	9.387	0.98272	SNP	MRPS18A	FALSE	TRUE	Quach_2016	monocyte	monocyte	Blood	0.505689
Fairfax_2014.monocyte_IFN24	rs3934992	11	771716	chr11:771716:A:C	A	C	-0.3259	0.0663	8.73e-07	GCST90000256	chr11:771716-771716	rs3934992	ILMN_1670037	11	771716	A	C	chr11_771716_A_C	267	740	355	0.47973	0.0172284	0.0373054	0.0155893	ENSG00000177700	ENSG00000177700		0.96658	SNP	POLR2L	TRUE	FALSE	Fairfax_2014	monocyte	monocyte	Blood	0.505983
GENCORD.fibroblast	rs3934992	11	771716	chr11:771716:A:C	A	C	-0.3259	0.0663	8.73e-07	GCST90000256	chr11:771716-771716	rs3934992	ENSG00000214063	11	771716	A	C	chr11_771716_A_C	123	372	153	0.41129	0.017115	0.0577106	0.0239701	ENSG00000214063	ENSG00000214063	13.856	0.97247	SNP	TSPAN4	TRUE	FALSE	GENCORD	fibroblast	fibroblast	Other	0.505983
Quach_2016.monocyte_Pam3CSK4	rs114173811	1	161253626	chr1:161253626:C:T	T	C	1.1809	0.2669	9.7e-06	GCST90000256	chr1:161253626-161253626	rs114173811	ENSG00000162739	1	161253626	C	T	chr1_161253626_C_T	7	392	7	0.0178571	0.0171701	-0.630048	0.261963	ENSG00000162739	ENSG00000162739	8.867	0.93086	SNP	SLAMF6	FALSE	TRUE	Quach_2016	monocyte	monocyte	Blood	0.505983
ROSMAP.brain_naive	rs3934992	11	771716	chr11:771716:A:C	A	C	-0.3259	0.0663	8.73e-07	GCST90000256	chr11:771716-771716	rs3934992	ENSG00000177685	11	771716	A	C	chr11_771716_A_C	414	1138	517	0.454306	0.0172278	0.0734294	0.0307366	ENSG00000177685	ENSG00000177685	5.346	0.66971	SNP	EFCAB4A	TRUE	FALSE	ROSMAP	DLPFC	DLPFC	CNS	0.505983
Schmiedel_2018.Th2_memory	rs3934992	11	771716	chr11:771716:A:C	A	C	-0.3259	0.0663	8.73e-07	GCST90000256	chr11:771716-771716	rs3934992	ENSG00000177600	11	771716	A	C	chr11_771716_A_C	53	178	70	0.393258	0.0171685	-0.0560876	0.0230124	ENSG00000177600	ENSG00000177600	981.678	0.98518	SNP	RPLP2	TRUE	FALSE	Schmiedel_2018	Th2 cell	T-cell	Blood	0.505983
TwinsUK.blood	rs75558547	1	88527468	chr1:88527468:C:T	T	C	-0.7576	0.1596	2.06e-06	GCST90000256	chr1:88527468-88527468	rs75558547	ENSG00000284734	1	88527468	C	T	chr1_88527468_C_T	8	390	8	0.0205128	0.0171846	-0.490465	0.203944	ENSG00000284734	ENSG00000284734	1.019	0.58806	SNP		FALSE	TRUE	TwinsUK	blood	blood	Blood	0.505983
Fairfax_2014.monocyte_LPS2	rs114173811	1	161253626	chr1:161253626:C:T	T	C	1.1809	0.2669	9.7e-06	GCST90000256	chr1:161253626-161253626	rs114173811	ILMN_2123743	1	161253626	C	T	chr1_161253626_C_T	14	512	14	0.0273438	0.0172998	0.099463	0.0414987	ENSG00000158869	ENSG00000158869		0.93095	SNP	FCER1G	FALSE	TRUE	Fairfax_2014	monocyte	monocyte	Blood	0.507399
CEDAR.transverse_colon	rs12610495	19	4717660	chr19:4717660:A:G	A	G	-0.3159	0.0704	7.16e-06	GCST90000256	chr19:4717660-4717660	rs12610495	ILMN_1704987	19	4717660	A	G	chr19_4717660_A_G	138	572	176	0.307692	0.0173614	0.0211381	0.00883104	ENSG00000105278	ENSG00000105278		0.99946	SNP	ZFR2	TRUE	FALSE	CEDAR	transverse colon	transverse colon	Other	0.508524
Kasela_2017.T-cell_CD8	rs11385942	3	45834967	chr3:45834967:G:GA	G	GA	-0.745	0.1093	9.46e-12	GCST90000256	chr3:45834967-45834967	rs11385942	ILMN_1763322	3	45834967	G	GA	chr3_45834967_G_GA	45	538	46	0.0855019	0.017405	-0.039666	0.0165713	ENSG00000183625	ENSG00000183625		0.99305	INDEL	CCR3	TRUE	FALSE	Kasela_2017	CD8+ T cell	T-cell	Blood	0.50912
CEDAR.transverse_colon	rs114173811	1	161253626	chr1:161253626:C:T	T	C	1.1809	0.2669	9.7e-06	GCST90000256	chr1:161253626-161253626	rs114173811	ILMN_1666932	1	161253626	C	T	chr1_161253626_C_T	15	572	15	0.0262238	0.0174454	0.158422	0.0662353	ENSG00000143226	ENSG00000143226		0.92275	SNP	FCGR2A	FALSE	TRUE	CEDAR	transverse colon	transverse colon	Other	0.50962
CEDAR.transverse_colon	rs3934992	11	771716	chr11:771716:A:C	A	C	-0.3259	0.0663	8.73e-07	GCST90000256	chr11:771716-771716	rs3934992	ILMN_1680070	11	771716	A	C	chr11_771716_A_C	198	572	258	0.451049	0.0174753	-0.0208864	0.00873486	ENSG00000184956	ENSG00000184956		0.9739	SNP	MUC6	TRUE	FALSE	CEDAR	transverse colon	transverse colon	Other	0.509813
Fairfax_2014.monocyte_LPS2	rs9882319	3	8211793	chr3:8211793:A:G	A	G	0.3039	0.0676	6.95e-06	GCST90000256	chr3:8211793-8211793	rs9882319	ILMN_2052135	3	8211793	A	G	chr3_8211793_A_G	170	512	223	0.435547	0.017507	0.0498104	0.0208211	ENSG00000071282	ENSG00000071282		0.99991	SNP	LMCD1	TRUE	FALSE	Fairfax_2014	monocyte	monocyte	Blood	0.510057
Fairfax_2014.monocyte_LPS24	rs114173811	1	161253626	chr1:161253626:C:T	T	C	1.1809	0.2669	9.7e-06	GCST90000256	chr1:161253626-161253626	rs114173811	ILMN_1701918	1	161253626	C	T	chr1_161253626_C_T	21	650	21	0.0323077	0.0175376	0.133785	0.056024	ENSG00000162755	ENSG00000162755		0.93095	SNP	KLHDC9	FALSE	TRUE	Fairfax_2014	monocyte	monocyte	Blood	0.51027
BLUEPRINT.neutrophil	rs3934992	11	771716	chr11:771716:A:C	A	C	-0.3259	0.0663	8.73e-07	GCST90000256	chr11:771716-771716	rs3934992	ENSG00000230724	11	771716	A	C	chr11_771716_A_C	143	392	179	0.456633	0.0176518	-0.161473	0.0674311	ENSG00000230724	ENSG00000230724	6.373		SNP	LINC01001	TRUE	FALSE	BLUEPRINT	neutrophil	neutrophil	Blood	0.510875
CEDAR.monocyte_CD14	rs12610495	19	4717660	chr19:4717660:A:G	A	G	-0.3159	0.0704	7.16e-06	GCST90000256	chr19:4717660-4717660	rs12610495	ILMN_1719985	19	4717660	A	G	chr19_4717660_A_G	139	572	179	0.312937	0.0176347	-0.029723	0.0124481	ENSG00000141965	ENSG00000141965		0.99946	SNP	FEM1A	TRUE	FALSE	CEDAR	monocyte	monocyte	Blood	0.510875
GENCORD.T-cell	rs3934992	11	771716	chr11:771716:A:C	A	C	-0.3259	0.0663	8.73e-07	GCST90000256	chr11:771716-771716	rs3934992	ENSG00000185522	11	771716	A	C	chr11_771716_A_C	122	368	151	0.410326	0.0176337	-0.152796	0.0637557	ENSG00000185522	ENSG00000185522	7.175	0.97247	SNP	C11orf35	TRUE	FALSE	GENCORD	T cell	T-cell	Blood	0.510875
TwinsUK.skin	rs3934992	11	771716	chr11:771716:A:C	A	C	-0.3259	0.0663	8.73e-07	GCST90000256	chr11:771716-771716	rs3934992	ENSG00000177225	11	771716	A	C	chr11_771716_A_C	258	740	332	0.448649	0.017608	-0.0330772	0.0138696	ENSG00000177225	ENSG00000177225	25.783	0.91564	SNP	PDDC1	TRUE	FALSE	TwinsUK	skin	skin	Other	0.510875
Alasoo_2018.macrophage_IFNg	rs12610495	19	4717660	chr19:4717660:A:G	A	G	-0.3159	0.0704	7.16e-06	GCST90000256	chr19:4717660-4717660	rs12610495	ENSG00000267980	19	4717660	A	G	chr19_4717660_A_G	38	168	45	0.267857	0.0178255	-0.22556	0.0929582	ENSG00000267980	ENSG00000267980	1.585	0.95291	SNP	AC007292.6	TRUE	FALSE	Alasoo_2018	macrophage	macrophage	Blood	0.514226
CEDAR.B-cell_CD19	rs76670680	8	22192922	chr8:22192922:C:T	T	C	-0.8321	0.1844	6.43e-06	GCST90000256	chr8:22192922-22192922	rs76670680	ILMN_1771103	8	22192922	C	T	chr8_22192922_C_T	9	524	9	0.0171756	0.0178439	0.112157	0.0470315	ENSG00000120913	ENSG00000120913		0.83699	SNP	PDLIM2	FALSE	TRUE	CEDAR	B cell	T-cell	Blood	0.514226
CEDAR.transverse_colon	rs75558547	1	88527468	chr1:88527468:C:T	T	C	-0.7576	0.1596	2.06e-06	GCST90000256	chr1:88527468-88527468	rs75558547	ILMN_1701114	1	88527468	C	T	chr1_88527468_C_T	28	572	28	0.048951	0.0178436	-0.218798	0.0918036	ENSG00000117228	ENSG00000117228		0.94254	SNP	GBP1	FALSE	TRUE	CEDAR	transverse colon	transverse colon	Other	0.514226
van_de_Bunt_2015.pancreatic_islet	rs12610495	19	4717660	chr19:4717660:A:G	A	G	-0.3159	0.0704	7.16e-06	GCST90000256	chr19:4717660-4717660	rs12610495	ENSG00000105355	19	4717660	A	G	chr19_4717660_A_G	52	234	61	0.260684	0.0178616	-0.124464	0.0517078	ENSG00000105355	ENSG00000105355	87.673	0.92289	SNP	PLIN3	TRUE	FALSE	van_de_Bunt_2015	pancreatic islet	pancreatic islet	Other	0.514226
Schmiedel_2018.CD8_T-cell_anti-CD3-CD28	rs73434199	6	44550391	chr6:44550391:G:A	A	G	0.449	0.0948	2.17e-06	GCST90000256	chr6:44550391-44550391	rs73434199	ENSG00000124608	6	44550391	G	A	chr6_44550391_G_A	6	176	6	0.0340909	0.0180351	0.0900476	0.0372296	ENSG00000124608	ENSG00000124608	23.159	0.78616	SNP	AARS2	FALSE	TRUE	Schmiedel_2018	CD8+ T cell	T-cell	Blood	0.518539
Alasoo_2018.macrophage_naive	rs3934992	11	771716	chr11:771716:A:C	A	C	-0.3259	0.0663	8.73e-07	GCST90000256	chr11:771716-771716	rs3934992	ENSG00000174775	11	771716	A	C	chr11_771716_A_C	62	168	81	0.482143	0.018111	-0.0817682	0.0337858	ENSG00000174775	ENSG00000174775	14.345	0.96287	SNP	HRAS	TRUE	FALSE	Alasoo_2018	macrophage	macrophage	Blood	0.520038
CEDAR.transverse_colon	rs78243302	11	87850691	chr11:87850691:G:A	A	G	0.8433	0.1889	8.04e-06	GCST90000256	chr11:87850691-87850691	rs78243302	ILMN_1696347	11	87850691	G	A	chr11_87850691_G_A	16	572	16	0.027972	0.0182442	-0.212045	0.0892833	ENSG00000109861	ENSG00000109861		0.99769	SNP	CTSC	FALSE	TRUE	CEDAR	transverse colon	transverse colon	Other	0.52057
HipSci.iPSC	rs35344266	2	129711075	chr2:129711075:A:T	A	T	-0.3945	0.0744	1.13e-07	GCST90000256	chr2:129711075-129711075	rs35344266	ENSG00000136718	2	129711075	A	T	chr2_129711075_A_T	203	644	235	0.364907	0.0181763	0.0347571	0.0146365	ENSG00000136718	ENSG00000136718	78.399	0.76515	SNP	IMP4	TRUE	FALSE	HipSci	iPSC	iPSC	Other	0.52057
Nedelec_2016.macrophage_naive	rs3934992	11	771716	chr11:771716:A:C	A	C	-0.3259	0.0663	8.73e-07	GCST90000256	chr11:771716-771716	rs3934992	ENSG00000177963	11	771716	A	C	chr11_771716_A_C	97	326	124	0.380368	0.0182339	-0.0467775	0.0195956	ENSG00000177963	ENSG00000177963	18.969	0.98239	SNP	RIC8A	TRUE	FALSE	Nedelec_2016	macrophage	macrophage	Blood	0.52057
Schmiedel_2018.CD4_T-cell_naive	rs2279379	15	74128669	chr15:74128669:C:G	C	G	-0.3371	0.0746	6.25e-06	GCST90000256	chr15:74128669-74128669	rs2279379	ENSG00000179361	15	74128669	C	G	chr15_74128669_C_G	48	176	58	0.329545	0.018263	-0.0587619	0.0243445	ENSG00000179361	ENSG00000179361	37.822	0.90551	SNP	ARID3B	TRUE	FALSE	Schmiedel_2018	CD4+ T cell	T-cell	Blood	0.52057
Schmiedel_2018.CD8_T-cell_naive	rs2279379	15	74128669	chr15:74128669:C:G	C	G	-0.3371	0.0746	6.25e-06	GCST90000256	chr15:74128669-74128669	rs2279379	ENSG00000247240	15	74128669	C	G	chr15_74128669_C_G	49	178	59	0.331461	0.0182599	-0.107195	0.0444219	ENSG00000247240	ENSG00000247240	12.921	0.90551	SNP	UBL7-AS1	TRUE	FALSE	Schmiedel_2018	CD8+ T cell	T-cell	Blood	0.52057
Schwartzentruber_2018.sensory_neuron	rs3934992	11	771716	chr11:771716:A:C	A	C	-0.3259	0.0663	8.73e-07	GCST90000256	chr11:771716-771716	rs3934992	ENSG00000177225	11	771716	A	C	chr11_771716_A_C	69	196	90	0.459184	0.0182723	0.0644732	0.0267849	ENSG00000177225	ENSG00000177225	56.869	0.96287	SNP	PDDC1	TRUE	FALSE	Schwartzentruber_2018	sensory neuron	sensory neuron	Other	0.52057
Alasoo_2018.macrophage_IFNg+Salmonella	rs12610495	19	4717660	chr19:4717660:A:G	A	G	-0.3159	0.0704	7.16e-06	GCST90000256	chr19:4717660-4717660	rs12610495	ENSG00000008382	19	4717660	A	G	chr19_4717660_A_G	38	168	45	0.267857	0.0185252	-0.110342	0.0457613	ENSG00000008382	ENSG00000008382	16.007	0.95291	SNP	MPND	TRUE	FALSE	Alasoo_2018	macrophage	macrophage	Blood	0.521098
BLUEPRINT.T-cell	rs3934992	11	771716	chr11:771716:A:C	A	C	-0.3259	0.0663	8.73e-07	GCST90000256	chr11:771716-771716	rs3934992	ENSG00000185627	11	771716	A	C	chr11_771716_A_C	122	334	154	0.461078	0.0186326	0.0282799	0.0118914	ENSG00000185627	ENSG00000185627	65.452		SNP	PSMD13	TRUE	FALSE	BLUEPRINT	CD4+ T cell	T-cell	Blood	0.521098
BLUEPRINT.T-cell	rs3934992	11	771716	chr11:771716:A:C	A	C	-0.3259	0.0663	8.73e-07	GCST90000256	chr11:771716-771716	rs3934992	ENSG00000255089	11	771716	A	C	chr11_771716_A_C	122	334	154	0.461078	0.0184548	-0.189343	0.079494	ENSG00000255089	ENSG00000255089	7.104		SNP	RP11-326C3.10	TRUE	FALSE	BLUEPRINT	CD4+ T cell	T-cell	Blood	0.521098
BrainSeq.brain	rs75558547	1	88527468	chr1:88527468:C:T	T	C	-0.7576	0.1596	2.06e-06	GCST90000256	chr1:88527468-88527468	rs75558547	ENSG00000137944	1	88527468	C	T	chr1_88527468_C_T	30	958	31	0.0323591	0.0183819	-0.186841	0.0789633	ENSG00000137944	ENSG00000137944	45.662	0.96934	SNP	CCBL2	FALSE	TRUE	BrainSeq	DLPFC	DLPFC	CNS	0.521098
CEDAR.transverse_colon	rs114173811	1	161253626	chr1:161253626:C:T	T	C	1.1809	0.2669	9.7e-06	GCST90000256	chr1:161253626-161253626	rs114173811	ILMN_1703679	1	161253626	C	T	chr1_161253626_C_T	15	572	15	0.0262238	0.0186414	-0.102844	0.0434523	ENSG00000203747	ENSG00000203747		0.92275	SNP	FCGR3A	FALSE	TRUE	CEDAR	transverse colon	transverse colon	Other	0.521098
Fairfax_2012.B-cell_CD19	rs3934992	11	771716	chr11:771716:A:C	A	C	-0.3259	0.0663	8.73e-07	GCST90000256	chr11:771716-771716	rs3934992	ILMN_2400352	11	771716	A	C	chr11_771716_A_C	199	562	259	0.460854	0.0186323	0.031054	0.013118	ENSG00000177595	ENSG00000177595		0.96658	SNP	PIDD	TRUE	FALSE	Fairfax_2012	B cell	T-cell	Blood	0.521098
Fairfax_2014.monocyte_IFN24	rs114173811	1	161253626	chr1:161253626:C:T	T	C	1.1809	0.2669	9.7e-06	GCST90000256	chr1:161253626-161253626	rs114173811	ILMN_1702534	1	161253626	C	T	chr1_161253626_C_T	23	740	23	0.0310811	0.0186714	0.125311	0.0530336	ENSG00000122223	ENSG00000122223		0.93095	SNP	CD244	FALSE	TRUE	Fairfax_2014	monocyte	monocyte	Blood	0.521098
GENCORD.LCL	rs75558547	1	88527468	chr1:88527468:C:T	T	C	-0.7576	0.1596	2.06e-06	GCST90000256	chr1:88527468-88527468	rs75558547	ENSG00000162654	1	88527468	C	T	chr1_88527468_C_T	19	380	20	0.0526316	0.0186957	-0.28848	0.121539	ENSG00000162654	ENSG00000162654	123.303	0.99538	SNP	GBP4	FALSE	TRUE	GENCORD	LCL	LCL	Other	0.521098
Lepik_2017.blood	rs75558547	1	88527468	chr1:88527468:C:T	T	C	-0.7576	0.1596	2.06e-06	GCST90000256	chr1:88527468-88527468	rs75558547	ENSG00000137947	1	88527468	C	T	chr1_88527468_C_T	100	942	108	0.11465	0.0185513	-0.0288106	0.012193	ENSG00000137947	ENSG00000137947	66.082		SNP	GTF2B	FALSE	TRUE	Lepik_2017	blood	blood	Blood	0.521098
Lepik_2017.blood	rs2279379	15	74128669	chr15:74128669:C:G	C	G	-0.3371	0.0746	6.25e-06	GCST90000256	chr15:74128669-74128669	rs2279379	ENSG00000067221	15	74128669	C	G	chr15_74128669_C_G	168	942	187	0.198514	0.0186343	-0.0549268	0.0232621	ENSG00000067221	ENSG00000067221	2.44		SNP	STOML1	TRUE	FALSE	Lepik_2017	blood	blood	Blood	0.521098
Naranbhai_2015.neutrophil_CD16	rs114173811	1	161253626	chr1:161253626:C:T	T	C	1.1809	0.2669	9.7e-06	GCST90000256	chr1:161253626-161253626	rs114173811	ILMN_1777982	1	161253626	C	T	chr1_161253626_C_T	7	186	7	0.0376344	0.0185784	0.670436	0.278932	ENSG00000158773	ENSG00000158773		0.93095	SNP	USF1	FALSE	TRUE	Naranbhai_2015	neutrophil	neutrophil	Blood	0.521098
Quach_2016.monocyte_LPS	rs114173811	1	161253626	chr1:161253626:C:T	T	C	1.1809	0.2669	9.7e-06	GCST90000256	chr1:161253626-161253626	rs114173811	ENSG00000158874	1	161253626	C	T	chr1_161253626_C_T	7	368	7	0.0190217	0.0186692	0.540166	0.22745	ENSG00000158874	ENSG00000158874	2.351	0.93086	SNP	APOA2	FALSE	TRUE	Quach_2016	monocyte	monocyte	Blood	0.521098
ROSMAP.brain_naive	rs2279379	15	74128669	chr15:74128669:C:G	C	G	-0.3371	0.0746	6.25e-06	GCST90000256	chr15:74128669-74128669	rs2279379	ENSG00000178761	15	74128669	C	G	chr15_74128669_C_G	219	1138	243	0.213533	0.0184712	0.0185128	0.00783444	ENSG00000178761	ENSG00000178761	95.024	0.83524	SNP	FAM219B	TRUE	FALSE	ROSMAP	DLPFC	DLPFC	CNS	0.521098
Schmiedel_2018.NK-cell_naive	rs114173811	1	161253626	chr1:161253626:C:T	T	C	1.1809	0.2669	9.7e-06	GCST90000256	chr1:161253626-161253626	rs114173811	ENSG00000283317	1	161253626	C	T	chr1_161253626_C_T	4	180	4	0.0222222	0.018356	-0.878723	0.364566	ENSG00000283317	ENSG00000283317	8.718	0.82923	SNP		FALSE	TRUE	Schmiedel_2018	NK cell	NK cell	Blood	0.521098
Schmiedel_2018.Th2_memory	rs3934992	11	771716	chr11:771716:A:C	A	C	-0.3259	0.0663	8.73e-07	GCST90000256	chr11:771716-771716	rs3934992	ENSG00000184956	11	771716	A	C	chr11_771716_A_C	53	178	70	0.393258	0.018496	-0.230621	0.0957713	ENSG00000184956	ENSG00000184956	0.612	0.98518	SNP	MUC6	TRUE	FALSE	Schmiedel_2018	Th2 cell	T-cell	Blood	0.521098
Schmiedel_2018.Th2_memory	rs2279379	15	74128669	chr15:74128669:C:G	C	G	-0.3371	0.0746	6.25e-06	GCST90000256	chr15:74128669-74128669	rs2279379	ENSG00000178761	15	74128669	C	G	chr15_74128669_C_G	49	178	59	0.331461	0.0184976	-0.0551349	0.0228965	ENSG00000178761	ENSG00000178761	40.55	0.90551	SNP	FAM219B	TRUE	FALSE	Schmiedel_2018	Th2 cell	T-cell	Blood	0.521098
Schmiedel_2018.monocyte_naive	rs134130	22	27732203	chr22:27732203:T:C	T	C	0.2876	0.0648	9.15e-06	GCST90000256	chr22:27732203-27732203	rs134130	ENSG00000223704	22	27732203	T	C	chr22_27732203_T_C	70	182	90	0.494505	0.0186872	0.204444	0.0850926	ENSG00000223704	ENSG00000223704	9.54	0.93228	SNP	RP1-90L6.2	TRUE	FALSE	Schmiedel_2018	monocyte	monocyte	Blood	0.521098
BrainSeq.brain	rs2279379	15	74128669	chr15:74128669:C:G	C	G	-0.3371	0.0746	6.25e-06	GCST90000256	chr15:74128669-74128669	rs2279379	ENSG00000140474	15	74128669	C	G	chr15_74128669_C_G	305	958	403	0.420668	0.0188262	-0.0309867	0.0131455	ENSG00000140474	ENSG00000140474	116.133	0.94485	SNP	ULK3	TRUE	FALSE	BrainSeq	DLPFC	DLPFC	CNS	0.523402
GEUVADIS.LCL	rs114173811	1	161253626	chr1:161253626:C:T	T	C	1.1809	0.2669	9.7e-06	GCST90000256	chr1:161253626-161253626	rs114173811	ENSG00000248485	1	161253626	C	T	chr1_161253626_C_T	16	890	16	0.0179775	0.0188109	-0.563221	0.238838	ENSG00000248485	ENSG00000248485	3.415		SNP	PCP4L1	FALSE	TRUE	GEUVADIS	LCL	LCL	Other	0.523402
Alasoo_2018.macrophage_IFNg	rs3934992	11	771716	chr11:771716:A:C	A	C	-0.3259	0.0663	8.73e-07	GCST90000256	chr11:771716-771716	rs3934992	ENSG00000255142	11	771716	A	C	chr11_771716_A_C	62	168	81	0.482143	0.0196373	0.2922	0.122356	ENSG00000255142	ENSG00000255142	0.763	0.96287	SNP	AP006621.6	TRUE	FALSE	Alasoo_2018	macrophage	macrophage	Blood	0.524837
Alasoo_2018.macrophage_Salmonella	rs3934992	11	771716	chr11:771716:A:C	A	C	-0.3259	0.0663	8.73e-07	GCST90000256	chr11:771716-771716	rs3934992	ENSG00000182208	11	771716	A	C	chr11_771716_A_C	62	168	81	0.482143	0.0191741	-0.0689212	0.0287459	ENSG00000182208	ENSG00000182208	20.179	0.96287	SNP	MOB2	TRUE	FALSE	Alasoo_2018	macrophage	macrophage	Blood	0.524837
Alasoo_2018.macrophage_Salmonella	rs12814401	12	126695322	chr12:126695322:A:T	A	T	-1.2039	0.2613	4.07e-06	GCST90000256	chr12:126695322-126695322	rs12814401	ENSG00000256292	12	126695322	A	T	chr12_126695322_A_T	2	168	2	0.0119048	0.0191483	3.00649	1.25368	ENSG00000256292	ENSG00000256292	0	0.43825	SNP	RP11-955H22.1	TRUE	FALSE	Alasoo_2018	macrophage	macrophage	Blood	0.524837
BLUEPRINT.T-cell	rs11385942	3	45834967	chr3:45834967:G:GA	G	GA	-0.745	0.1093	9.46e-12	GCST90000256	chr3:45834967-45834967	rs11385942	ENSG00000144791	3	45834967	G	GA	chr3_45834967_G_GA	20	334	20	0.0598802	0.0195213	0.0743872	0.031516	ENSG00000144791	ENSG00000144791	15.233		INDEL	LIMD1	TRUE	FALSE	BLUEPRINT	CD4+ T cell	T-cell	Blood	0.524837
CEDAR.B-cell_CD19	rs2279379	15	74128669	chr15:74128669:C:G	C	G	-0.3371	0.0746	6.25e-06	GCST90000256	chr15:74128669-74128669	rs2279379	ILMN_1792997	15	74128669	C	G	chr15_74128669_C_G	136	524	159	0.303435	0.0191862	-0.0537245	0.0227907	ENSG00000156642	ENSG00000156642		0.97533	SNP	NPTN	TRUE	FALSE	CEDAR	B cell	T-cell	Blood	0.524837
CEDAR.B-cell_CD19	rs12610495	19	4717660	chr19:4717660:A:G	A	G	-0.3159	0.0704	7.16e-06	GCST90000256	chr19:4717660-4717660	rs12610495	ILMN_1658624	19	4717660	A	G	chr19_4717660_A_G	130	524	167	0.318702	0.019477	0.0342784	0.0145768	ENSG00000167671	ENSG00000167671		0.99946	SNP	UBXN6	TRUE	FALSE	CEDAR	B cell	T-cell	Blood	0.524837
CEDAR.rectum	rs12610495	19	4717660	chr19:4717660:A:G	A	G	-0.3159	0.0704	7.16e-06	GCST90000256	chr19:4717660-4717660	rs12610495	ILMN_1703430	19	4717660	A	G	chr19_4717660_A_G	132	542	165	0.304428	0.0192342	0.0489707	0.0207872	ENSG00000105248	ENSG00000105248		0.99946	SNP	CCDC94	TRUE	FALSE	CEDAR	rectum	rectum	Other	0.524837
CEDAR.transverse_colon	rs12610495	19	4717660	chr19:4717660:A:G	A	G	-0.3159	0.0704	7.16e-06	GCST90000256	chr19:4717660-4717660	rs12610495	ILMN_2209993	19	4717660	A	G	chr19_4717660_A_G	138	572	176	0.307692	0.0191129	0.0833443	0.0353546	ENSG00000214456	ENSG00000214456		0.99946	SNP	PLIN5	TRUE	FALSE	CEDAR	transverse colon	transverse colon	Other	0.524837
Fairfax_2014.monocyte_LPS2	rs78243302	11	87850691	chr11:87850691:G:A	A	G	0.8433	0.1889	8.04e-06	GCST90000256	chr11:87850691-87850691	rs78243302	ILMN_1696347	11	87850691	G	A	chr11_87850691_G_A	7	512	7	0.0136719	0.0195488	0.251425	0.106964	ENSG00000109861	ENSG00000109861		0.98693	SNP	CTSC	FALSE	TRUE	Fairfax_2014	monocyte	monocyte	Blood	0.524837
Fairfax_2014.monocyte_naive	rs35344266	2	129711075	chr2:129711075:A:T	A	T	-0.3945	0.0744	1.13e-07	GCST90000256	chr2:129711075-129711075	rs35344266	ILMN_1652464	2	129711075	A	T	chr2_129711075_A_T	278	840	336	0.4	0.0195533	0.0402833	0.0171848	ENSG00000152086	ENSG00000152086		0.83037	SNP	TUBA3E	TRUE	FALSE	Fairfax_2014	monocyte	monocyte	Blood	0.524837
GENCORD.LCL	rs79300914	16	82357915	chr16:82357915:T:C	T	C	0.8966	0.1867	1.57e-06	GCST90000256	chr16:82357915-82357915	rs79300914	ENSG00000197943	16	82357915	T	C	chr16_82357915_T_C	15	380	15	0.0394737	0.0192339	-0.142239	0.0602016	ENSG00000197943	ENSG00000197943	23.481	0.99988	SNP	PLCG2	TRUE	FALSE	GENCORD	LCL	LCL	Other	0.524837
GENCORD.T-cell	rs3934992	11	771716	chr11:771716:A:C	A	C	-0.3259	0.0663	8.73e-07	GCST90000256	chr11:771716-771716	rs3934992	ENSG00000177542	11	771716	A	C	chr11_771716_A_C	122	368	151	0.410326	0.0195849	-0.0531229	0.0225427	ENSG00000177542	ENSG00000177542	30.23	0.97247	SNP	SLC25A22	TRUE	FALSE	GENCORD	T cell	T-cell	Blood	0.524837
GEUVADIS.LCL	rs3934992	11	771716	chr11:771716:A:C	A	C	-0.3259	0.0663	8.73e-07	GCST90000256	chr11:771716-771716	rs3934992	ENSG00000177106	11	771716	A	C	chr11_771716_A_C	268	890	350	0.393258	0.0191853	0.0710676	0.0302318	ENSG00000177106	ENSG00000177106	9.587		SNP	EPS8L2	TRUE	FALSE	GEUVADIS	LCL	LCL	Other	0.524837
HipSci.iPSC	rs35344266	2	129711075	chr2:129711075:A:T	A	T	-0.3945	0.0744	1.13e-07	GCST90000256	chr2:129711075-129711075	rs35344266	ENSG00000152076	2	129711075	A	T	chr2_129711075_A_T	203	644	235	0.364907	0.0196356	-0.117511	0.0501007	ENSG00000152076	ENSG00000152076	5.101	0.76515	SNP	CCDC74B	TRUE	FALSE	HipSci	iPSC	iPSC	Other	0.524837
Kasela_2017.T-cell_CD4	rs12814401	12	126695322	chr12:126695322:A:T	A	T	-1.2039	0.2613	4.07e-06	GCST90000256	chr12:126695322-126695322	rs12814401	ILMN_1874577	12	126695322	A	T	chr12_126695322_A_T	21	560	22	0.0392857	0.0191472	0.0633916	0.0268948	ENSG00000249873	ENSG00000249873		0.72493	SNP	RP11-983C2.2	TRUE	FALSE	Kasela_2017	CD4+ T cell	T-cell	Blood	0.524837
Lepik_2017.blood	rs114173811	1	161253626	chr1:161253626:C:T	T	C	1.1809	0.2669	9.7e-06	GCST90000256	chr1:161253626-161253626	rs114173811	ENSG00000158869	1	161253626	C	T	chr1_161253626_C_T	22	942	22	0.0233546	0.0194573	0.14387	0.0613536	ENSG00000158869	ENSG00000158869	1245.8		SNP	FCER1G	FALSE	TRUE	Lepik_2017	blood	blood	Blood	0.524837
Lepik_2017.blood	rs3934992	11	771716	chr11:771716:A:C	A	C	-0.3259	0.0663	8.73e-07	GCST90000256	chr11:771716-771716	rs3934992	ENSG00000270972	11	771716	A	C	chr11_771716_A_C	322	942	433	0.45966	0.0196321	0.202542	0.0864988	ENSG00000270972	ENSG00000270972	27.251		SNP	RP11-326C3.15	TRUE	FALSE	Lepik_2017	blood	blood	Blood	0.524837
Naranbhai_2015.neutrophil_CD16	rs114173811	1	161253626	chr1:161253626:C:T	T	C	1.1809	0.2669	9.7e-06	GCST90000256	chr1:161253626-161253626	rs114173811	ILMN_2349006	1	161253626	C	T	chr1_161253626_C_T	7	186	7	0.0376344	0.0193355	-0.197315	0.082633	ENSG00000143258	ENSG00000143258		0.93095	SNP	USP21	FALSE	TRUE	Naranbhai_2015	neutrophil	neutrophil	Blood	0.524837
Naranbhai_2015.neutrophil_CD16	rs2440652	8	79732638	chr8:79732638:G:T	T	G	-0.2984	0.0659	5.88e-06	GCST90000256	chr8:79732638-79732638	rs2440652	ILMN_1661843	8	79732638	G	T	chr8_79732638_G_T	59	186	72	0.387097	0.0189853	-0.096148	0.0401444	ENSG00000076554	ENSG00000076554		0.99489	SNP	TPD52	FALSE	TRUE	Naranbhai_2015	neutrophil	neutrophil	Blood	0.524837
Nedelec_2016.macrophage_naive	rs3934992	11	771716	chr11:771716:A:C	A	C	-0.3259	0.0663	8.73e-07	GCST90000256	chr11:771716-771716	rs3934992	ENSG00000177697	11	771716	A	C	chr11_771716_A_C	97	326	124	0.380368	0.0192653	0.103136	0.0435896	ENSG00000177697	ENSG00000177697	53.346	0.98239	SNP	CD151	TRUE	FALSE	Nedelec_2016	macrophage	macrophage	Blood	0.524837
Quach_2016.monocyte_naive	rs114173811	1	161253626	chr1:161253626:C:T	T	C	1.1809	0.2669	9.7e-06	GCST90000256	chr1:161253626-161253626	rs114173811	ENSG00000171786	1	161253626	C	T	chr1_161253626_C_T	7	400	7	0.0175	0.0194928	-0.324702	0.137795	ENSG00000171786	ENSG00000171786	16.683	0.93086	SNP	NHLH1	FALSE	TRUE	Quach_2016	monocyte	monocyte	Blood	0.524837
ROSMAP.brain_naive	rs75413529	18	6742690	chr18:6742690:G:A	A	G	-1.1996	0.2511	1.77e-06	GCST90000256	chr18:6742690-6742690	rs75413529	ENSG00000154655	18	6742690	G	A	chr18_6742690_G_A	14	1138	14	0.0123023	0.0193939	-0.160307	0.0683697	ENSG00000154655	ENSG00000154655	4.819	0.52328	SNP	L3MBTL4	FALSE	TRUE	ROSMAP	DLPFC	DLPFC	CNS	0.524837
Schmiedel_2018.B-cell_naive	rs12610495	19	4717660	chr19:4717660:A:G	A	G	-0.3159	0.0704	7.16e-06	GCST90000256	chr19:4717660-4717660	rs12610495	ENSG00000105246	19	4717660	A	G	chr19_4717660_A_G	41	182	45	0.247253	0.0195739	-0.375184	0.157357	ENSG00000105246	ENSG00000105246	0	0.99999	SNP	EBI3	TRUE	FALSE	Schmiedel_2018	B cell	T-cell	Blood	0.524837
Schmiedel_2018.CD8_T-cell_naive	rs576557083	9	27242271	chr9:27242271:C:T	T	C	1.3113	0.2785	2.5e-06	GCST90000256	chr9:27242271-27242271	rs576557083	ENSG00000137055	9	27242271	C	T	chr9_27242271_C_T	2	178	2	0.011236	0.0195699	0.198295	0.083117	ENSG00000137055	ENSG00000137055	47.408	0.71849	SNP	PLAA	FALSE	TRUE	Schmiedel_2018	CD8+ T cell	T-cell	Blood	0.524837
Schmiedel_2018.CD8_T-cell_naive	rs3934992	11	771716	chr11:771716:A:C	A	C	-0.3259	0.0663	8.73e-07	GCST90000256	chr11:771716-771716	rs3934992	ENSG00000182208	11	771716	A	C	chr11_771716_A_C	53	178	70	0.393258	0.0194788	-0.0548697	0.0229813	ENSG00000182208	ENSG00000182208	41.966	0.98518	SNP	MOB2	TRUE	FALSE	Schmiedel_2018	CD8+ T cell	T-cell	Blood	0.524837
Schmiedel_2018.Tfh_memory	rs114173811	1	161253626	chr1:161253626:C:T	T	C	1.1809	0.2669	9.7e-06	GCST90000256	chr1:161253626-161253626	rs114173811	ENSG00000270149	1	161253626	C	T	chr1_161253626_C_T	3	178	3	0.0168539	0.0191419	-1.43471	0.599171	ENSG00000270149	ENSG00000270149	1.168	0.82923	SNP	RP11-544M22.13	FALSE	TRUE	Schmiedel_2018	Tfh cell	T-cell	Blood	0.524837
Schmiedel_2018.Treg_naive	rs12610495	19	4717660	chr19:4717660:A:G	A	G	-0.3159	0.0704	7.16e-06	GCST90000256	chr19:4717660-4717660	rs12610495	ENSG00000126934	19	4717660	A	G	chr19_4717660_A_G	39	178	43	0.241573	0.0190654	0.049497	0.0206575	ENSG00000126934	ENSG00000126934	83.099	0.99999	SNP	MAP2K2	TRUE	FALSE	Schmiedel_2018	Treg memory	T-cell	Blood	0.524837
Schmiedel_2018.monocyte_naive	rs75558547	1	88527468	chr1:88527468:C:T	T	C	-0.7576	0.1596	2.06e-06	GCST90000256	chr1:88527468-88527468	rs75558547	ENSG00000197147	1	88527468	C	T	chr1_88527468_C_T	2	182	2	0.010989	0.0194647	-1.01926	0.427091	ENSG00000197147	ENSG00000197147	2.828	0.99405	SNP	LRRC8B	FALSE	TRUE	Schmiedel_2018	monocyte	monocyte	Blood	0.524837
TwinsUK.blood	rs114173811	1	161253626	chr1:161253626:C:T	T	C	1.1809	0.2669	9.7e-06	GCST90000256	chr1:161253626-161253626	rs114173811	ENSG00000234425	1	161253626	C	T	chr1_161253626_C_T	9	390	9	0.0230769	0.0196454	-0.414909	0.176257	ENSG00000234425	ENSG00000234425	0.874	0.77472	SNP	RP11-528G1.2	FALSE	TRUE	TwinsUK	blood	blood	Blood	0.524837
TwinsUK.fat	rs3934992	11	771716	chr11:771716:A:C	A	C	-0.3259	0.0663	8.73e-07	GCST90000256	chr11:771716-771716	rs3934992	ENSG00000177700	11	771716	A	C	chr11_771716_A_C	272	762	355	0.465879	0.0190899	-0.0277724	0.0117971	ENSG00000177700	ENSG00000177700	75.327	0.91564	SNP	POLR2L	TRUE	FALSE	TwinsUK	adipose	adipose	Other	0.524837
TwinsUK.skin	rs12610495	19	4717660	chr19:4717660:A:G	A	G	-0.3159	0.0704	7.16e-06	GCST90000256	chr19:4717660-4717660	rs12610495	ENSG00000141965	19	4717660	A	G	chr19_4717660_A_G	177	740	184	0.248649	0.019477	0.150655	0.0641929	ENSG00000141965	ENSG00000141965	1.119	0.40889	SNP	FEM1A	TRUE	FALSE	TwinsUK	skin	skin	Other	0.524837
van_de_Bunt_2015.pancreatic_islet	rs12610495	19	4717660	chr19:4717660:A:G	A	G	-0.3159	0.0704	7.16e-06	GCST90000256	chr19:4717660-4717660	rs12610495	ENSG00000276043	19	4717660	A	G	chr19_4717660_A_G	52	234	61	0.260684	0.0194761	0.281672	0.118675	ENSG00000276043	ENSG00000276043	0.848	0.92289	SNP		TRUE	FALSE	van_de_Bunt_2015	pancreatic islet	pancreatic islet	Other	0.524837
GENCORD.fibroblast	rs75558547	1	88527468	chr1:88527468:C:T	T	C	-0.7576	0.1596	2.06e-06	GCST90000256	chr1:88527468-88527468	rs75558547	ENSG00000137944	1	88527468	C	T	chr1_88527468_C_T	19	372	20	0.0537634	0.0196825	-0.166763	0.070831	ENSG00000137944	ENSG00000137944	72.658	0.99538	SNP	CCBL2	FALSE	TRUE	GENCORD	fibroblast	fibroblast	Other	0.525187
CEDAR.monocyte_CD14	rs12610495	19	4717660	chr19:4717660:A:G	A	G	-0.3159	0.0704	7.16e-06	GCST90000256	chr19:4717660-4717660	rs12610495	ILMN_3239653	19	4717660	A	G	chr19_4717660_A_G	139	572	179	0.312937	0.0197272	-0.0416033	0.0177385	ENSG00000173976	ENSG00000173976		0.99946	SNP	RAX2	TRUE	FALSE	CEDAR	monocyte	monocyte	Blood	0.525738
Fairfax_2014.monocyte_IFN24	rs3934992	11	771716	chr11:771716:A:C	A	C	-0.3259	0.0663	8.73e-07	GCST90000256	chr11:771716-771716	rs3934992	ILMN_1706718	11	771716	A	C	chr11_771716_A_C	267	740	355	0.47973	0.0198454	-0.0442247	0.018901	ENSG00000177042	ENSG00000177042		0.96658	SNP	TMEM80	TRUE	FALSE	Fairfax_2014	monocyte	monocyte	Blood	0.527747
Schmiedel_2018.Th1-17_memory	rs3934992	11	771716	chr11:771716:A:C	A	C	-0.3259	0.0663	8.73e-07	GCST90000256	chr11:771716-771716	rs3934992	ENSG00000177030	11	771716	A	C	chr11_771716_A_C	52	176	68	0.386364	0.0198508	0.0607654	0.0255233	ENSG00000177030	ENSG00000177030	18.365	0.98518	SNP	DEAF1	TRUE	FALSE	Schmiedel_2018	Th17 cell	T-cell	Blood	0.527747
CEDAR.B-cell_CD19	rs2279379	15	74128669	chr15:74128669:C:G	C	G	-0.3371	0.0746	6.25e-06	GCST90000256	chr15:74128669-74128669	rs2279379	ILMN_1750447	15	74128669	C	G	chr15_74128669_C_G	136	524	159	0.303435	0.0199155	0.0292469	0.0124822	ENSG00000159289	ENSG00000159289		0.97533	SNP	GOLGA6A	TRUE	FALSE	CEDAR	B cell	T-cell	Blood	0.528824
GENCORD.fibroblast	rs73434199	6	44550391	chr6:44550391:G:A	A	G	0.449	0.0948	2.17e-06	GCST90000256	chr6:44550391-44550391	rs73434199	ENSG00000112759	6	44550391	G	A	chr6_44550391_G_A	50	372	51	0.137097	0.0199749	-0.114309	0.0486691	ENSG00000112759	ENSG00000112759	31.721	0.98835	SNP	SLC29A1	FALSE	TRUE	GENCORD	fibroblast	fibroblast	Other	0.529759
CEDAR.T-cell_CD8	rs73434199	6	44550391	chr6:44550391:G:A	A	G	0.449	0.0948	2.17e-06	GCST90000256	chr6:44550391-44550391	rs73434199	ILMN_1652907	6	44550391	G	A	chr6_44550391_G_A	60	554	63	0.113718	0.0200471	0.0712337	0.0304455	ENSG00000096401	ENSG00000096401		0.96286	SNP	CDC5L	FALSE	TRUE	CEDAR	CD8+ T cell	T-cell	Blood	0.530388
HipSci.iPSC	rs3934992	11	771716	chr11:771716:A:C	A	C	-0.3259	0.0663	8.73e-07	GCST90000256	chr11:771716-771716	rs3934992	ENSG00000161328	11	771716	A	C	chr11_771716_A_C	242	644	309	0.479814	0.0200451	-0.0657363	0.0281206	ENSG00000161328	ENSG00000161328	3.074	0.96287	SNP	LRRC56	TRUE	FALSE	HipSci	iPSC	iPSC	Other	0.530388
Fairfax_2012.B-cell_CD19	rs3934992	11	771716	chr11:771716:A:C	A	C	-0.3259	0.0663	8.73e-07	GCST90000256	chr11:771716-771716	rs3934992	ILMN_1802360	11	771716	A	C	chr11_771716_A_C	199	562	259	0.460854	0.0201152	-0.0322373	0.0137872	ENSG00000205867	ENSG00000205867		0.96658	SNP	KRTAP5-2	TRUE	FALSE	Fairfax_2012	B cell	T-cell	Blood	0.531547
CEDAR.neutrophil_CD15	rs3934992	11	771716	chr11:771716:A:C	A	C	-0.3259	0.0663	8.73e-07	GCST90000256	chr11:771716-771716	rs3934992	ILMN_2326713	11	771716	A	C	chr11_771716_A_C	197	560	259	0.4625	0.0201717	0.0808767	0.0346043	ENSG00000177697	ENSG00000177697		0.9739	SNP	CD151	TRUE	FALSE	CEDAR	neutrophil	neutrophil	Blood	0.531755
GENCORD.LCL	rs76670680	8	22192922	chr8:22192922:C:T	T	C	-0.8321	0.1844	6.43e-06	GCST90000256	chr8:22192922-22192922	rs76670680	ENSG00000120913	8	22192922	C	T	chr8_22192922_C_T	9	380	9	0.0236842	0.0201707	0.309258	0.131911	ENSG00000120913	ENSG00000120913	12.942	0.86179	SNP	PDLIM2	FALSE	TRUE	GENCORD	LCL	LCL	Other	0.531755
Fairfax_2014.monocyte_LPS2	rs73434199	6	44550391	chr6:44550391:G:A	A	G	0.449	0.0948	2.17e-06	GCST90000256	chr6:44550391-44550391	rs73434199	ILMN_1673711	6	44550391	G	A	chr6_44550391_G_A	58	512	61	0.119141	0.0202039	-0.0509162	0.0217779	ENSG00000096384	ENSG00000096384		0.96843	SNP	HSP90AB1	FALSE	TRUE	Fairfax_2014	monocyte	monocyte	Blood	0.531963
Quach_2016.monocyte_Pam3CSK4	rs3934992	11	771716	chr11:771716:A:C	A	C	-0.3259	0.0663	8.73e-07	GCST90000256	chr11:771716-771716	rs3934992	ENSG00000161328	11	771716	A	C	chr11_771716_A_C	92	392	110	0.280612	0.0202505	-0.137782	0.0588254	ENSG00000161328	ENSG00000161328	1.267	0.96913	SNP	LRRC56	TRUE	FALSE	Quach_2016	monocyte	monocyte	Blood	0.532549
Schmiedel_2018.Th2_memory	rs73434199	6	44550391	chr6:44550391:G:A	A	G	0.449	0.0948	2.17e-06	GCST90000256	chr6:44550391-44550391	rs73434199	ENSG00000271857	6	44550391	G	A	chr6_44550391_G_A	6	178	6	0.0337079	0.0204153	0.693852	0.292898	ENSG00000271857	ENSG00000271857	1.292	0.78616	SNP	RP1-244F24.1	FALSE	TRUE	Schmiedel_2018	Th2 cell	T-cell	Blood	0.536239
CEDAR.rectum	rs75413529	18	6742690	chr18:6742690:G:A	A	G	-1.1996	0.2511	1.77e-06	GCST90000256	chr18:6742690-6742690	rs75413529	ILMN_1770038	18	6742690	G	A	chr18_6742690_G_A	8	542	8	0.0147601	0.0204798	-0.0726592	0.031159	ENSG00000101680	ENSG00000101680		0.50554	SNP	LAMA1	FALSE	TRUE	CEDAR	rectum	rectum	Other	0.536678
CEDAR.transverse_colon	rs12610495	19	4717660	chr19:4717660:A:G	A	G	-0.3159	0.0704	7.16e-06	GCST90000256	chr19:4717660-4717660	rs12610495	ILMN_2384237	19	4717660	A	G	chr19_4717660_A_G	138	572	176	0.307692	0.0204811	0.0525781	0.0225554	ENSG00000178078	ENSG00000178078		0.99946	SNP	STAP2	TRUE	FALSE	CEDAR	transverse colon	transverse colon	Other	0.536678
Schmiedel_2018.Th17_memory	rs3934992	11	771716	chr11:771716:A:C	A	C	-0.3259	0.0663	8.73e-07	GCST90000256	chr11:771716-771716	rs3934992	ENSG00000177600	11	771716	A	C	chr11_771716_A_C	53	178	70	0.393258	0.0205339	-0.060087	0.0253894	ENSG00000177600	ENSG00000177600	981.678	0.98518	SNP	RPLP2	TRUE	FALSE	Schmiedel_2018	Th17 cell	T-cell	Blood	0.537418
Fairfax_2014.monocyte_LPS2	rs11385942	3	45834967	chr3:45834967:G:GA	G	GA	-0.745	0.1093	9.46e-12	GCST90000256	chr3:45834967-45834967	rs11385942	ILMN_2201347	3	45834967	G	GA	chr3_45834967_G_GA	37	512	38	0.0742188	0.020574	-0.0686665	0.0294576	ENSG00000163812	ENSG00000163812		0.99598	INDEL	ZDHHC3	TRUE	FALSE	Fairfax_2014	monocyte	monocyte	Blood	0.537825
CEDAR.T-cell_CD4	rs2279379	15	74128669	chr15:74128669:C:G	C	G	-0.3371	0.0746	6.25e-06	GCST90000256	chr15:74128669-74128669	rs2279379	ILMN_1905711	15	74128669	C	G	chr15_74128669_C_G	147	580	171	0.294828	0.0207545	-0.0220883	0.00949713	ENSG00000276807	ENSG00000276807		0.97533	SNP		TRUE	FALSE	CEDAR	CD4+ T cell	T-cell	Blood	0.53866
CEDAR.platelet	rs11385942	3	45834967	chr3:45834967:G:GA	G	GA	-0.745	0.1093	9.46e-12	GCST90000256	chr3:45834967-45834967	rs11385942	ILMN_1669363	3	45834967	G	GA	chr3_45834967_G_GA	32	410	32	0.0780488	0.0206828	0.123253	0.0528274	ENSG00000163810	ENSG00000163810		0.99529	INDEL	TGM4	TRUE	FALSE	CEDAR	platelet	platelet	Blood	0.53866
Fairfax_2012.B-cell_CD19	rs3934992	11	771716	chr11:771716:A:C	A	C	-0.3259	0.0663	8.73e-07	GCST90000256	chr11:771716-771716	rs3934992	ILMN_1658902	11	771716	A	C	chr11_771716_A_C	199	562	259	0.460854	0.0207717	0.0314106	0.0135046	ENSG00000177030	ENSG00000177030		0.96658	SNP	DEAF1	TRUE	FALSE	Fairfax_2012	B cell	T-cell	Blood	0.53866
Schmiedel_2018.CD4_T-cell_anti-CD3-CD28	rs114173811	1	161253626	chr1:161253626:C:T	T	C	1.1809	0.2669	9.7e-06	GCST90000256	chr1:161253626-161253626	rs114173811	ENSG00000186517	1	161253626	C	T	chr1_161253626_C_T	3	178	3	0.0168539	0.0207783	-0.155518	0.0658446	ENSG00000186517	ENSG00000186517	764.495	0.82923	SNP	ARHGAP30	FALSE	TRUE	Schmiedel_2018	CD4+ T cell	T-cell	Blood	0.53866
Schmiedel_2018.Th2_memory	rs3934992	11	771716	chr11:771716:A:C	A	C	-0.3259	0.0663	8.73e-07	GCST90000256	chr11:771716-771716	rs3934992	ENSG00000255237	11	771716	A	C	chr11_771716_A_C	53	178	70	0.393258	0.0207394	0.284688	0.120496	ENSG00000255237	ENSG00000255237	1.658	0.98518	SNP	RP13-317D12.3	TRUE	FALSE	Schmiedel_2018	Th2 cell	T-cell	Blood	0.53866
van_de_Bunt_2015.pancreatic_islet	rs3934992	11	771716	chr11:771716:A:C	A	C	-0.3259	0.0663	8.73e-07	GCST90000256	chr11:771716-771716	rs3934992	ENSG00000177225	11	771716	A	C	chr11_771716_A_C	83	234	108	0.461538	0.0206534	0.115765	0.0492513	ENSG00000177225	ENSG00000177225	18.137	0.91834	SNP	PDDC1	TRUE	FALSE	van_de_Bunt_2015	pancreatic islet	pancreatic islet	Other	0.53866
van_de_Bunt_2015.pancreatic_islet	rs12610495	19	4717660	chr19:4717660:A:G	A	G	-0.3159	0.0704	7.16e-06	GCST90000256	chr19:4717660-4717660	rs12610495	ENSG00000178078	19	4717660	A	G	chr19_4717660_A_G	52	234	61	0.260684	0.0207191	-0.17112	0.0728401	ENSG00000178078	ENSG00000178078	34.311	0.92289	SNP	STAP2	TRUE	FALSE	van_de_Bunt_2015	pancreatic islet	pancreatic islet	Other	0.53866
Fairfax_2014.monocyte_naive	rs12610495	19	4717660	chr19:4717660:A:G	A	G	-0.3159	0.0704	7.16e-06	GCST90000256	chr19:4717660-4717660	rs12610495	ILMN_1673069	19	4717660	A	G	chr19_4717660_A_G	214	840	248	0.295238	0.0208516	-0.0252625	0.0108904	ENSG00000142002	ENSG00000142002		0.99795	SNP	DPP9	TRUE	FALSE	Fairfax_2014	monocyte	monocyte	Blood	0.539921
CEDAR.monocyte_CD14	rs114173811	1	161253626	chr1:161253626:C:T	T	C	1.1809	0.2669	9.7e-06	GCST90000256	chr1:161253626-161253626	rs114173811	ILMN_2406532	1	161253626	C	T	chr1_161253626_C_T	19	572	19	0.0332168	0.0209265	-0.167878	0.0722734	ENSG00000158769	ENSG00000158769		0.92275	SNP	F11R	FALSE	TRUE	CEDAR	monocyte	monocyte	Blood	0.540034
CEDAR.neutrophil_CD15	rs12610495	19	4717660	chr19:4717660:A:G	A	G	-0.3159	0.0704	7.16e-06	GCST90000256	chr19:4717660-4717660	rs12610495	ILMN_1716426	19	4717660	A	G	chr19_4717660_A_G	146	560	185	0.330357	0.0209547	0.0415249	0.0178785	ENSG00000105278	ENSG00000105278		0.99946	SNP	ZFR2	TRUE	FALSE	CEDAR	neutrophil	neutrophil	Blood	0.540034
HipSci.iPSC	rs35344266	2	129711075	chr2:129711075:A:T	A	T	-0.3945	0.0744	1.13e-07	GCST90000256	chr2:129711075-129711075	rs35344266	ENSG00000136699	2	129711075	A	T	chr2_129711075_A_T	203	644	235	0.364907	0.0209375	-0.0294231	0.0126767	ENSG00000136699	ENSG00000136699	81.323	0.76515	SNP	SMPD4	TRUE	FALSE	HipSci	iPSC	iPSC	Other	0.540034
Schmiedel_2018.Th17_memory	rs2279379	15	74128669	chr15:74128669:C:G	C	G	-0.3371	0.0746	6.25e-06	GCST90000256	chr15:74128669-74128669	rs2279379	ENSG00000198794	15	74128669	C	G	chr15_74128669_C_G	49	178	59	0.331461	0.0208905	-0.322913	0.136842	ENSG00000198794	ENSG00000198794	0.293	0.90551	SNP	SCAMP5	TRUE	FALSE	Schmiedel_2018	Th17 cell	T-cell	Blood	0.540034
CEDAR.platelet	rs3934992	11	771716	chr11:771716:A:C	A	C	-0.3259	0.0663	8.73e-07	GCST90000256	chr11:771716-771716	rs3934992	ILMN_2326713	11	771716	A	C	chr11_771716_A_C	146	410	189	0.460976	0.0210037	0.0904402	0.0388625	ENSG00000177697	ENSG00000177697		0.9739	SNP	CD151	TRUE	FALSE	CEDAR	platelet	platelet	Blood	0.54066
Alasoo_2018.macrophage_IFNg	rs12610495	19	4717660	chr19:4717660:A:G	A	G	-0.3159	0.0704	7.16e-06	GCST90000256	chr19:4717660-4717660	rs12610495	ENSG00000269318	19	4717660	A	G	chr19_4717660_A_G	38	168	45	0.267857	0.0211203	0.253182	0.107327	ENSG00000269318	ENSG00000269318	0.27	0.95291	SNP	AC007292.3	TRUE	FALSE	Alasoo_2018	macrophage	macrophage	Blood	0.541115
Schmiedel_2018.B-cell_naive	rs134130	22	27732203	chr22:27732203:T:C	T	C	0.2876	0.0648	9.15e-06	GCST90000256	chr22:27732203-27732203	rs134130	ENSG00000223704	22	27732203	T	C	chr22_27732203_T_C	70	182	90	0.494505	0.0211085	0.109246	0.046403	ENSG00000223704	ENSG00000223704	9.54	0.93228	SNP	RP1-90L6.2	TRUE	FALSE	Schmiedel_2018	B cell	T-cell	Blood	0.541115
Schmiedel_2018.Th2_memory	rs12610495	19	4717660	chr19:4717660:A:G	A	G	-0.3159	0.0704	7.16e-06	GCST90000256	chr19:4717660-4717660	rs12610495	ENSG00000105255	19	4717660	A	G	chr19_4717660_A_G	39	178	43	0.241573	0.0210654	0.390966	0.165916	ENSG00000105255	ENSG00000105255	34.72	0.99999	SNP	FSD1	TRUE	FALSE	Schmiedel_2018	Th2 cell	T-cell	Blood	0.541115
TwinsUK.LCL	rs114173811	1	161253626	chr1:161253626:C:T	T	C	1.1809	0.2669	9.7e-06	GCST90000256	chr1:161253626-161253626	rs114173811	ENSG00000215845	1	161253626	C	T	chr1_161253626_C_T	19	836	19	0.0227273	0.0211008	-0.175452	0.0757817	ENSG00000215845	ENSG00000215845	48.323	0.77472	SNP	TSTD1	FALSE	TRUE	TwinsUK	LCL	LCL	Other	0.541115
TwinsUK.blood	rs11385942	3	45834967	chr3:45834967:G:GA	G	GA	-0.745	0.1093	9.46e-12	GCST90000256	chr3:45834967-45834967	rs11385942	ENSG00000172215	3	45834967	G	GA	chr3_45834967_G_GA	25	390	27	0.0692308	0.0211982	-0.212633	0.0914673	ENSG00000172215	ENSG00000172215	4.506	0.97538	INDEL	CXCR6	TRUE	FALSE	TwinsUK	blood	blood	Blood	0.542476
Kasela_2017.T-cell_CD8	rs3934992	11	771716	chr11:771716:A:C	A	C	-0.3259	0.0663	8.73e-07	GCST90000256	chr11:771716-771716	rs3934992	ILMN_1705763	11	771716	A	C	chr11_771716_A_C	189	538	245	0.45539	0.0212533	0.0153897	0.00663986	ENSG00000070031	ENSG00000070031		0.97197	SNP	SCT	TRUE	FALSE	Kasela_2017	CD8+ T cell	T-cell	Blood	0.54325
Fairfax_2014.monocyte_LPS24	rs3934992	11	771716	chr11:771716:A:C	A	C	-0.3259	0.0663	8.73e-07	GCST90000256	chr11:771716-771716	rs3934992	ILMN_1794740	11	771716	A	C	chr11_771716_A_C	235	650	313	0.481538	0.0213329	0.0640832	0.0276966	ENSG00000177697	ENSG00000177697		0.96658	SNP	CD151	TRUE	FALSE	Fairfax_2014	monocyte	monocyte	Blood	0.544014
TwinsUK.skin	rs76670680	8	22192922	chr8:22192922:C:T	T	C	-0.8321	0.1844	6.43e-06	GCST90000256	chr8:22192922-22192922	rs76670680	ENSG00000253200	8	22192922	C	T	chr8_22192922_C_T	8	740	8	0.0108108	0.0213309	-0.590555	0.255397	ENSG00000253200	ENSG00000253200	3.435	0.8734	SNP	RP11-582J16.5	FALSE	TRUE	TwinsUK	skin	skin	Other	0.544014
Schmiedel_2018.monocyte_CD16_naive	rs114173811	1	161253626	chr1:161253626:C:T	T	C	1.1809	0.2669	9.7e-06	GCST90000256	chr1:161253626-161253626	rs114173811	ENSG00000081721	1	161253626	C	T	chr1_161253626_C_T	4	180	4	0.0222222	0.0213728	-0.153938	0.0655067	ENSG00000081721	ENSG00000081721	112.308	0.82923	SNP	DUSP12	FALSE	TRUE	Schmiedel_2018	CD16+ monocyte	CD16+ monocyte	Blood	0.544397
GENCORD.T-cell	rs3934992	11	771716	chr11:771716:A:C	A	C	-0.3259	0.0663	8.73e-07	GCST90000256	chr11:771716-771716	rs3934992	ENSG00000255108	11	771716	A	C	chr11_771716_A_C	122	368	151	0.410326	0.0214051	-0.127658	0.0549717	ENSG00000255108	ENSG00000255108	0	0.97247	SNP	AP006621.8	TRUE	FALSE	GENCORD	T cell	T-cell	Blood	0.544586
BLUEPRINT.monocyte	rs3934992	11	771716	chr11:771716:A:C	A	C	-0.3259	0.0663	8.73e-07	GCST90000256	chr11:771716-771716	rs3934992	ENSG00000177225	11	771716	A	C	chr11_771716_A_C	139	382	174	0.455497	0.0215054	0.0411339	0.0177334	ENSG00000177225	ENSG00000177225	2.07		SNP	PDDC1	TRUE	FALSE	BLUEPRINT	monocyte	monocyte	Blood	0.544604
CEDAR.monocyte_CD14	rs114173811	1	161253626	chr1:161253626:C:T	T	C	1.1809	0.2669	9.7e-06	GCST90000256	chr1:161253626-161253626	rs114173811	ILMN_1812278	1	161253626	C	T	chr1_161253626_C_T	19	572	19	0.0332168	0.0214698	0.0584685	0.0252784	ENSG00000122224	ENSG00000122224		0.92275	SNP	LY9	FALSE	TRUE	CEDAR	monocyte	monocyte	Blood	0.544604
CEDAR.monocyte_CD14	rs3934992	11	771716	chr11:771716:A:C	A	C	-0.3259	0.0663	8.73e-07	GCST90000256	chr11:771716-771716	rs3934992	ILMN_1769259	11	771716	A	C	chr11_771716_A_C	201	572	262	0.458042	0.0214319	0.0200983	0.00868678	ENSG00000185101	ENSG00000185101		0.9739	SNP	ANO9	TRUE	FALSE	CEDAR	monocyte	monocyte	Blood	0.544604
ROSMAP.brain_naive	rs3934992	11	771716	chr11:771716:A:C	A	C	-0.3259	0.0663	8.73e-07	GCST90000256	chr11:771716-771716	rs3934992	ENSG00000274897	11	771716	A	C	chr11_771716_A_C	414	1138	517	0.454306	0.021496	-0.0669783	0.0290492	ENSG00000274897	ENSG00000274897	5.051	0.66971	SNP		TRUE	FALSE	ROSMAP	DLPFC	DLPFC	CNS	0.544604
Alasoo_2018.macrophage_Salmonella	rs134130	22	27732203	chr22:27732203:T:C	T	C	0.2876	0.0648	9.15e-06	GCST90000256	chr22:27732203-27732203	rs134130	ENSG00000233521	22	27732203	T	C	chr22_27732203_T_C	59	168	77	0.458333	0.0215908	-0.286396	0.121864	ENSG00000233521	ENSG00000233521	0.465	0.89638	SNP	RP5-1172A22.1	TRUE	FALSE	Alasoo_2018	macrophage	macrophage	Blood	0.545504
Schmiedel_2018.Th1-17_memory	rs114173811	1	161253626	chr1:161253626:C:T	T	C	1.1809	0.2669	9.7e-06	GCST90000256	chr1:161253626-161253626	rs114173811	ENSG00000158859	1	161253626	C	T	chr1_161253626_C_T	3	176	3	0.0170455	0.0215718	0.737574	0.314184	ENSG00000158859	ENSG00000158859	1.101	0.82923	SNP	ADAMTS4	FALSE	TRUE	Schmiedel_2018	Th17 cell	T-cell	Blood	0.545504
CEDAR.neutrophil_CD15	rs114173811	1	161253626	chr1:161253626:C:T	T	C	1.1809	0.2669	9.7e-06	GCST90000256	chr1:161253626-161253626	rs114173811	ILMN_2405470	1	161253626	C	T	chr1_161253626_C_T	19	560	19	0.0339286	0.021693	0.0681218	0.0294988	ENSG00000162755	ENSG00000162755		0.92275	SNP	KLHDC9	FALSE	TRUE	CEDAR	neutrophil	neutrophil	Blood	0.546194
Naranbhai_2015.neutrophil_CD16	rs73434199	6	44550391	chr6:44550391:G:A	A	G	0.449	0.0948	2.17e-06	GCST90000256	chr6:44550391-44550391	rs73434199	ILMN_1765274	6	44550391	G	A	chr6_44550391_G_A	22	186	23	0.123656	0.0216902	-0.152258	0.0650069	ENSG00000137225	ENSG00000137225		0.96843	SNP	CAPN11	FALSE	TRUE	Naranbhai_2015	neutrophil	neutrophil	Blood	0.546194
Schmiedel_2018.CD8_T-cell_anti-CD3-CD28	rs73434199	6	44550391	chr6:44550391:G:A	A	G	0.449	0.0948	2.17e-06	GCST90000256	chr6:44550391-44550391	rs73434199	ENSG00000271857	6	44550391	G	A	chr6_44550391_G_A	6	176	6	0.0340909	0.0216746	-0.523287	0.223086	ENSG00000271857	ENSG00000271857	1.292	0.78616	SNP	RP1-244F24.1	FALSE	TRUE	Schmiedel_2018	CD8+ T cell	T-cell	Blood	0.546194
HipSci.iPSC	rs114173811	1	161253626	chr1:161253626:C:T	T	C	1.1809	0.2669	9.7e-06	GCST90000256	chr1:161253626-161253626	rs114173811	ENSG00000158769	1	161253626	C	T	chr1_161253626_C_T	16	644	16	0.0248447	0.0217596	-0.110025	0.0477072	ENSG00000158769	ENSG00000158769	182.8	0.87216	SNP	F11R	FALSE	TRUE	HipSci	iPSC	iPSC	Other	0.547005
Lepik_2017.blood	rs3934992	11	771716	chr11:771716:A:C	A	C	-0.3259	0.0663	8.73e-07	GCST90000256	chr11:771716-771716	rs3934992	ENSG00000255108	11	771716	A	C	chr11_771716_A_C	322	942	433	0.45966	0.0217752	0.0942344	0.0409332	ENSG00000255108	ENSG00000255108	0.338		SNP	AP006621.8	TRUE	FALSE	Lepik_2017	blood	blood	Blood	0.547005
CEDAR.T-cell_CD4	rs9882319	3	8211793	chr3:8211793:A:G	A	G	0.3039	0.0676	6.95e-06	GCST90000256	chr3:8211793-8211793	rs9882319	ILMN_2052135	3	8211793	A	G	chr3_8211793_A_G	215	580	278	0.47931	0.0219889	-0.0179142	0.00777666	ENSG00000071282	ENSG00000071282		0.99909	SNP	LMCD1	TRUE	FALSE	CEDAR	CD4+ T cell	T-cell	Blood	0.548053
CEDAR.T-cell_CD8	rs73434199	6	44550391	chr6:44550391:G:A	A	G	0.449	0.0948	2.17e-06	GCST90000256	chr6:44550391-44550391	rs73434199	ILMN_1803882	6	44550391	G	A	chr6_44550391_G_A	60	554	63	0.113718	0.0218938	0.0292671	0.0126922	ENSG00000112715	ENSG00000112715		0.96286	SNP	VEGFA	FALSE	TRUE	CEDAR	CD8+ T cell	T-cell	Blood	0.548053
CEDAR.monocyte_CD14	rs75558547	1	88527468	chr1:88527468:C:T	T	C	-0.7576	0.1596	2.06e-06	GCST90000256	chr1:88527468-88527468	rs75558547	ILMN_1712128	1	88527468	C	T	chr1_88527468_C_T	34	572	34	0.0594406	0.0219859	0.0346309	0.0150319	ENSG00000197147	ENSG00000197147		0.94254	SNP	LRRC8B	FALSE	TRUE	CEDAR	monocyte	monocyte	Blood	0.548053
Fairfax_2014.monocyte_naive	rs12610495	19	4717660	chr19:4717660:A:G	A	G	-0.3159	0.0704	7.16e-06	GCST90000256	chr19:4717660-4717660	rs12610495	ILMN_1779524	19	4717660	A	G	chr19_4717660_A_G	214	840	248	0.295238	0.0220007	-0.053819	0.0234077	ENSG00000060566	ENSG00000060566		0.99795	SNP	CREB3L3	TRUE	FALSE	Fairfax_2014	monocyte	monocyte	Blood	0.548053
Schmiedel_2018.CD4_T-cell_naive	rs11385942	3	45834967	chr3:45834967:G:GA	G	GA	-0.745	0.1093	9.46e-12	GCST90000256	chr3:45834967-45834967	rs11385942	ENSG00000223552	3	45834967	G	GA	chr3_45834967_G_GA	9	176	11	0.0625	0.0219546	0.392209	0.167574	ENSG00000223552	ENSG00000223552	0	0.9398	INDEL	RP11-24F11.2	TRUE	FALSE	Schmiedel_2018	CD4+ T cell	T-cell	Blood	0.548053
Schmiedel_2018.CD8_T-cell_naive	rs3934992	11	771716	chr11:771716:A:C	A	C	-0.3259	0.0663	8.73e-07	GCST90000256	chr11:771716-771716	rs3934992	ENSG00000177600	11	771716	A	C	chr11_771716_A_C	53	178	70	0.393258	0.0220173	-0.0561411	0.0240052	ENSG00000177600	ENSG00000177600	981.678	0.98518	SNP	RPLP2	TRUE	FALSE	Schmiedel_2018	CD8+ T cell	T-cell	Blood	0.548053
Schmiedel_2018.NK-cell_naive	rs114173811	1	161253626	chr1:161253626:C:T	T	C	1.1809	0.2669	9.7e-06	GCST90000256	chr1:161253626-161253626	rs114173811	ENSG00000162747	1	161253626	C	T	chr1_161253626_C_T	4	180	4	0.0222222	0.0220141	-1.56828	0.670749	ENSG00000162747	ENSG00000162747	21.268	0.82923	SNP	FCGR3B	FALSE	TRUE	Schmiedel_2018	NK cell	NK cell	Blood	0.548053
TwinsUK.LCL	rs3934992	11	771716	chr11:771716:A:C	A	C	-0.3259	0.0663	8.73e-07	GCST90000256	chr11:771716-771716	rs3934992	ENSG00000255158	11	771716	A	C	chr11_771716_A_C	299	836	392	0.4689	0.0219052	0.0722934	0.0314195	ENSG00000255158	ENSG00000255158	1.813	0.91564	SNP	RP11-754B17.1	TRUE	FALSE	TwinsUK	LCL	LCL	Other	0.548053
Alasoo_2018.macrophage_Salmonella	rs2279379	15	74128669	chr15:74128669:C:G	C	G	-0.3371	0.0746	6.25e-06	GCST90000256	chr15:74128669-74128669	rs2279379	ENSG00000103855	15	74128669	C	G	chr15_74128669_C_G	32	168	37	0.220238	0.0222208	0.0762233	0.0325944	ENSG00000103855	ENSG00000103855	95.682	0.91666	SNP	CD276	TRUE	FALSE	Alasoo_2018	macrophage	macrophage	Blood	0.549368
BrainSeq.brain	rs134130	22	27732203	chr22:27732203:T:C	T	C	0.2876	0.0648	9.15e-06	GCST90000256	chr22:27732203-27732203	rs134130	ENSG00000223726	22	27732203	T	C	chr22_27732203_T_C	285	958	359	0.374739	0.0221552	0.0674196	0.0293718	ENSG00000223726	ENSG00000223726	0	0.97181	SNP	CTA-929C8.7	TRUE	FALSE	BrainSeq	DLPFC	DLPFC	CNS	0.549368
CEDAR.monocyte_CD14	rs12610495	19	4717660	chr19:4717660:A:G	A	G	-0.3159	0.0704	7.16e-06	GCST90000256	chr19:4717660-4717660	rs12610495	ILMN_2209993	19	4717660	A	G	chr19_4717660_A_G	139	572	179	0.312937	0.0221384	-0.0434643	0.0188879	ENSG00000214456	ENSG00000214456		0.99946	SNP	PLIN5	TRUE	FALSE	CEDAR	monocyte	monocyte	Blood	0.549368
CEDAR.platelet	rs12610495	19	4717660	chr19:4717660:A:G	A	G	-0.3159	0.0704	7.16e-06	GCST90000256	chr19:4717660-4717660	rs12610495	ILMN_1779524	19	4717660	A	G	chr19_4717660_A_G	116	410	146	0.356098	0.022107	-0.0238722	0.0103461	ENSG00000060566	ENSG00000060566		0.99946	SNP	CREB3L3	TRUE	FALSE	CEDAR	platelet	platelet	Blood	0.549368
Fairfax_2014.monocyte_LPS24	rs3934992	11	771716	chr11:771716:A:C	A	C	-0.3259	0.0663	8.73e-07	GCST90000256	chr11:771716-771716	rs3934992	ILMN_1691047	11	771716	A	C	chr11_771716_A_C	235	650	313	0.481538	0.0222041	-0.0307488	0.0133786	ENSG00000177106	ENSG00000177106		0.96658	SNP	EPS8L2	TRUE	FALSE	Fairfax_2014	monocyte	monocyte	Blood	0.549368
Quach_2016.monocyte_Pam3CSK4	rs3934992	11	771716	chr11:771716:A:C	A	C	-0.3259	0.0663	8.73e-07	GCST90000256	chr11:771716-771716	rs3934992	ENSG00000184545	11	771716	A	C	chr11_771716_A_C	92	392	110	0.280612	0.0221917	0.0788055	0.0341622	ENSG00000184545	ENSG00000184545	2.152	0.96913	SNP	DUSP8	TRUE	FALSE	Quach_2016	monocyte	monocyte	Blood	0.549368
Lepik_2017.blood	rs3934992	11	771716	chr11:771716:A:C	A	C	-0.3259	0.0663	8.73e-07	GCST90000256	chr11:771716-771716	rs3934992	ENSG00000270030	11	771716	A	C	chr11_771716_A_C	322	942	433	0.45966	0.0222625	0.123701	0.0539316	ENSG00000270030	ENSG00000270030	1.186		SNP	RP11-326C3.13	TRUE	FALSE	Lepik_2017	blood	blood	Blood	0.549778
CEDAR.T-cell_CD4	rs11385942	3	45834967	chr3:45834967:G:GA	G	GA	-0.745	0.1093	9.46e-12	GCST90000256	chr3:45834967-45834967	rs11385942	ILMN_1815705	3	45834967	G	GA	chr3_45834967_G_GA	55	580	57	0.0982759	0.0223433	0.0322671	0.0140449	ENSG00000163818	ENSG00000163818		0.99529	INDEL	LZTFL1	TRUE	FALSE	CEDAR	CD4+ T cell	T-cell	Blood	0.549998
GENCORD.LCL	rs114173811	1	161253626	chr1:161253626:C:T	T	C	1.1809	0.2669	9.7e-06	GCST90000256	chr1:161253626-161253626	rs114173811	ENSG00000143258	1	161253626	C	T	chr1_161253626_C_T	12	380	13	0.0342105	0.0223971	0.0825825	0.0358447	ENSG00000143258	ENSG00000143258	46.616	0.99889	SNP	USP21	FALSE	TRUE	GENCORD	LCL	LCL	Other	0.549998
Kasela_2017.T-cell_CD8	rs3934992	11	771716	chr11:771716:A:C	A	C	-0.3259	0.0663	8.73e-07	GCST90000256	chr11:771716-771716	rs3934992	ILMN_2400352	11	771716	A	C	chr11_771716_A_C	189	538	245	0.45539	0.0223821	0.0413613	0.0180002	ENSG00000177595	ENSG00000177595		0.97197	SNP	PIDD	TRUE	FALSE	Kasela_2017	CD8+ T cell	T-cell	Blood	0.549998
Schmiedel_2018.B-cell_naive	rs114173811	1	161253626	chr1:161253626:C:T	T	C	1.1809	0.2669	9.7e-06	GCST90000256	chr1:161253626-161253626	rs114173811	ENSG00000283317	1	161253626	C	T	chr1_161253626_C_T	4	182	4	0.021978	0.0223493	-0.844295	0.36214	ENSG00000283317	ENSG00000283317	8.718	0.82923	SNP		FALSE	TRUE	Schmiedel_2018	B cell	T-cell	Blood	0.549998
Schmiedel_2018.NK-cell_naive	rs2279379	15	74128669	chr15:74128669:C:G	C	G	-0.3371	0.0746	6.25e-06	GCST90000256	chr15:74128669-74128669	rs2279379	ENSG00000140497	15	74128669	C	G	chr15_74128669_C_G	49	180	59	0.327778	0.0223318	-0.0465174	0.0199444	ENSG00000140497	ENSG00000140497	108.778	0.90551	SNP	SCAMP2	TRUE	FALSE	Schmiedel_2018	NK cell	NK cell	Blood	0.549998
Quach_2016.monocyte_R848	rs3934992	11	771716	chr11:771716:A:C	A	C	-0.3259	0.0663	8.73e-07	GCST90000256	chr11:771716-771716	rs3934992	ENSG00000270105	11	771716	A	C	chr11_771716_A_C	88	382	106	0.277487	0.0224696	-0.20921	0.0908614	ENSG00000270105	ENSG00000270105	1.622	0.96913	SNP	RP11-326C3.14	TRUE	FALSE	Quach_2016	monocyte	monocyte	Blood	0.550898
ROSMAP.brain_naive	rs2440652	8	79732638	chr8:79732638:G:T	T	G	-0.2984	0.0659	5.88e-06	GCST90000256	chr8:79732638-79732638	rs2440652	ENSG00000260317	8	79732638	G	T	chr8_79732638_G_T	348	1138	438	0.384886	0.0224841	0.0675074	0.0294987	ENSG00000260317	ENSG00000260317	3.554	0.99955	SNP	RP11-48B3.4	FALSE	TRUE	ROSMAP	DLPFC	DLPFC	CNS	0.550898
Alasoo_2018.macrophage_IFNg+Salmonella	rs3934992	11	771716	chr11:771716:A:C	A	C	-0.3259	0.0663	8.73e-07	GCST90000256	chr11:771716-771716	rs3934992	ENSG00000070047	11	771716	A	C	chr11_771716_A_C	62	168	81	0.482143	0.0226883	-0.0528797	0.0226939	ENSG00000070047	ENSG00000070047	22.01	0.96287	SNP	PHRF1	TRUE	FALSE	Alasoo_2018	macrophage	macrophage	Blood	0.553098
Alasoo_2018.macrophage_naive	rs11385942	3	45834967	chr3:45834967:G:GA	G	GA	-0.745	0.1093	9.46e-12	GCST90000256	chr3:45834967-45834967	rs11385942	ENSG00000121797	3	45834967	G	GA	chr3_45834967_G_GA	9	168	9	0.0535714	0.0228892	-0.162834	0.0699896	ENSG00000121797	ENSG00000121797	391.236	0.91206	INDEL	CCRL2	TRUE	FALSE	Alasoo_2018	macrophage	macrophage	Blood	0.553098
BLUEPRINT.T-cell	rs12610495	19	4717660	chr19:4717660:A:G	A	G	-0.3159	0.0704	7.16e-06	GCST90000256	chr19:4717660-4717660	rs12610495	ENSG00000074842	19	4717660	A	G	chr19_4717660_A_G	93	334	108	0.323353	0.0229113	-0.0407629	0.0177378	ENSG00000074842	ENSG00000074842	45.111		SNP	C19orf10	TRUE	FALSE	BLUEPRINT	CD4+ T cell	T-cell	Blood	0.553098
BLUEPRINT.neutrophil	rs75558547	1	88527468	chr1:88527468:C:T	T	C	-0.7576	0.1596	2.06e-06	GCST90000256	chr1:88527468-88527468	rs75558547	ENSG00000117226	1	88527468	C	T	chr1_88527468_C_T	18	392	18	0.0459184	0.0231553	0.265489	0.115923	ENSG00000117226	ENSG00000117226	19.718		SNP	GBP3	FALSE	TRUE	BLUEPRINT	neutrophil	neutrophil	Blood	0.553098
CEDAR.monocyte_CD14	rs11385942	3	45834967	chr3:45834967:G:GA	G	GA	-0.745	0.1093	9.46e-12	GCST90000256	chr3:45834967-45834967	rs11385942	ILMN_1669062	3	45834967	G	GA	chr3_45834967_G_GA	52	572	54	0.0944056	0.0230461	-0.0974529	0.0426374	ENSG00000121807	ENSG00000121807		0.99529	INDEL	CCR2	TRUE	FALSE	CEDAR	monocyte	monocyte	Blood	0.553098
CEDAR.neutrophil_CD15	rs12610495	19	4717660	chr19:4717660:A:G	A	G	-0.3159	0.0704	7.16e-06	GCST90000256	chr19:4717660-4717660	rs12610495	ILMN_3202710	19	4717660	A	G	chr19_4717660_A_G	146	560	185	0.330357	0.0228358	-0.0283198	0.0123696	ENSG00000269604	ENSG00000269604		0.99946	SNP	AC005523.2	TRUE	FALSE	CEDAR	neutrophil	neutrophil	Blood	0.553098
CEDAR.rectum	rs76670680	8	22192922	chr8:22192922:C:T	T	C	-0.8321	0.1844	6.43e-06	GCST90000256	chr8:22192922-22192922	rs76670680	ILMN_1775736	8	22192922	C	T	chr8_22192922_C_T	9	542	9	0.0166052	0.0227353	-0.070523	0.030774	ENSG00000158806	ENSG00000158806		0.83699	SNP	NPM2	FALSE	TRUE	CEDAR	rectum	rectum	Other	0.553098
Fairfax_2014.monocyte_LPS2	rs114173811	1	161253626	chr1:161253626:C:T	T	C	1.1809	0.2669	9.7e-06	GCST90000256	chr1:161253626-161253626	rs114173811	ILMN_1715647	1	161253626	C	T	chr1_161253626_C_T	14	512	14	0.0273438	0.0230803	0.154067	0.0673765	ENSG00000162738	ENSG00000162738		0.93095	SNP	VANGL2	FALSE	TRUE	Fairfax_2014	monocyte	monocyte	Blood	0.553098
Fairfax_2014.monocyte_LPS2	rs3934992	11	771716	chr11:771716:A:C	A	C	-0.3259	0.0663	8.73e-07	GCST90000256	chr11:771716-771716	rs3934992	ILMN_1704404	11	771716	A	C	chr11_771716_A_C	181	512	243	0.474609	0.0227042	-0.0380042	0.0165737	ENSG00000185627	ENSG00000185627		0.96658	SNP	PSMD13	TRUE	FALSE	Fairfax_2014	monocyte	monocyte	Blood	0.553098
Fairfax_2014.monocyte_LPS2	rs12610495	19	4717660	chr19:4717660:A:G	A	G	-0.3159	0.0704	7.16e-06	GCST90000256	chr19:4717660-4717660	rs12610495	ILMN_1654246	19	4717660	A	G	chr19_4717660_A_G	136	512	157	0.306641	0.022825	-0.0734491	0.0320602	ENSG00000077463	ENSG00000077463		0.99795	SNP	SIRT6	TRUE	FALSE	Fairfax_2014	monocyte	monocyte	Blood	0.553098
HipSci.iPSC	rs12610495	19	4717660	chr19:4717660:A:G	A	G	-0.3159	0.0704	7.16e-06	GCST90000256	chr19:4717660-4717660	rs12610495	ENSG00000174917	19	4717660	A	G	chr19_4717660_A_G	161	644	186	0.28882	0.0230937	0.0318043	0.0139291	ENSG00000174917	ENSG00000174917	27.582	0.95291	SNP	C19orf70	TRUE	FALSE	HipSci	iPSC	iPSC	Other	0.553098
Kasela_2017.T-cell_CD4	rs12610495	19	4717660	chr19:4717660:A:G	A	G	-0.3159	0.0704	7.16e-06	GCST90000256	chr19:4717660-4717660	rs12610495	ILMN_1802653	19	4717660	A	G	chr19_4717660_A_G	142	560	166	0.296429	0.02315	0.0176256	0.00771644	ENSG00000105246	ENSG00000105246		0.99994	SNP	EBI3	TRUE	FALSE	Kasela_2017	CD4+ T cell	T-cell	Blood	0.553098
Quach_2016.monocyte_naive	rs114173811	1	161253626	chr1:161253626:C:T	T	C	1.1809	0.2669	9.7e-06	GCST90000256	chr1:161253626-161253626	rs114173811	ENSG00000122224	1	161253626	C	T	chr1_161253626_C_T	7	400	7	0.0175	0.0229981	-0.444244	0.193784	ENSG00000122224	ENSG00000122224	16.664	0.93086	SNP	LY9	FALSE	TRUE	Quach_2016	monocyte	monocyte	Blood	0.553098
ROSMAP.brain_naive	rs3934992	11	771716	chr11:771716:A:C	A	C	-0.3259	0.0663	8.73e-07	GCST90000256	chr11:771716-771716	rs3934992	ENSG00000070031	11	771716	A	C	chr11_771716_A_C	414	1138	517	0.454306	0.0231295	0.12784	0.0561291	ENSG00000070031	ENSG00000070031	1.839	0.66971	SNP	SCT	TRUE	FALSE	ROSMAP	DLPFC	DLPFC	CNS	0.553098
Schmiedel_2018.CD8_T-cell_anti-CD3-CD28	rs3934992	11	771716	chr11:771716:A:C	A	C	-0.3259	0.0663	8.73e-07	GCST90000256	chr11:771716-771716	rs3934992	ENSG00000177697	11	771716	A	C	chr11_771716_A_C	52	176	69	0.392045	0.0230143	0.137902	0.0594015	ENSG00000177697	ENSG00000177697	22.555	0.98518	SNP	CD151	TRUE	FALSE	Schmiedel_2018	CD8+ T cell	T-cell	Blood	0.553098
Schmiedel_2018.Tfh_memory	rs3934992	11	771716	chr11:771716:A:C	A	C	-0.3259	0.0663	8.73e-07	GCST90000256	chr11:771716-771716	rs3934992	ENSG00000177030	11	771716	A	C	chr11_771716_A_C	53	178	70	0.393258	0.022966	0.0786803	0.0338889	ENSG00000177030	ENSG00000177030	18.365	0.98518	SNP	DEAF1	TRUE	FALSE	Schmiedel_2018	Tfh cell	T-cell	Blood	0.553098
Schmiedel_2018.Tfh_memory	rs12610495	19	4717660	chr19:4717660:A:G	A	G	-0.3159	0.0704	7.16e-06	GCST90000256	chr19:4717660-4717660	rs12610495	ENSG00000142002	19	4717660	A	G	chr19_4717660_A_G	39	178	43	0.241573	0.0230566	-0.0576767	0.0248593	ENSG00000142002	ENSG00000142002	78.78	0.99999	SNP	DPP9	TRUE	FALSE	Schmiedel_2018	Tfh cell	T-cell	Blood	0.553098
Schmiedel_2018.Th17_memory	rs12610495	19	4717660	chr19:4717660:A:G	A	G	-0.3159	0.0704	7.16e-06	GCST90000256	chr19:4717660-4717660	rs12610495	ENSG00000141965	19	4717660	A	G	chr19_4717660_A_G	39	178	43	0.241573	0.0228317	0.192881	0.0829923	ENSG00000141965	ENSG00000141965	2.137	0.99999	SNP	FEM1A	TRUE	FALSE	Schmiedel_2018	Th17 cell	T-cell	Blood	0.553098
Schmiedel_2018.Th17_memory	rs12610495	19	4717660	chr19:4717660:A:G	A	G	-0.3159	0.0704	7.16e-06	GCST90000256	chr19:4717660-4717660	rs12610495	ENSG00000167676	19	4717660	A	G	chr19_4717660_A_G	39	178	43	0.241573	0.0226466	0.211285	0.090783	ENSG00000167676	ENSG00000167676	1.142	0.99999	SNP	PLIN4	TRUE	FALSE	Schmiedel_2018	Th17 cell	T-cell	Blood	0.553098
TwinsUK.blood	rs3934992	11	771716	chr11:771716:A:C	A	C	-0.3259	0.0663	8.73e-07	GCST90000256	chr11:771716-771716	rs3934992	ENSG00000255158	11	771716	A	C	chr11_771716_A_C	142	390	188	0.482051	0.0231257	-0.128891	0.0562638	ENSG00000255158	ENSG00000255158	1.813	0.91564	SNP	RP11-754B17.1	TRUE	FALSE	TwinsUK	blood	blood	Blood	0.553098
TwinsUK.blood	rs12610495	19	4717660	chr19:4717660:A:G	A	G	-0.3159	0.0704	7.16e-06	GCST90000256	chr19:4717660-4717660	rs12610495	ENSG00000141985	19	4717660	A	G	chr19_4717660_A_G	92	390	97	0.248718	0.0228665	0.0367948	0.0160309	ENSG00000141985	ENSG00000141985	45.837	0.40889	SNP	SH3GL1	TRUE	FALSE	TwinsUK	blood	blood	Blood	0.553098
van_de_Bunt_2015.pancreatic_islet	rs3934992	11	771716	chr11:771716:A:C	A	C	-0.3259	0.0663	8.73e-07	GCST90000256	chr11:771716-771716	rs3934992	ENSG00000177042	11	771716	A	C	chr11_771716_A_C	83	234	108	0.461538	0.0229215	0.100248	0.04341	ENSG00000177042	ENSG00000177042	10.752	0.91834	SNP	TMEM80	TRUE	FALSE	van_de_Bunt_2015	pancreatic islet	pancreatic islet	Other	0.553098
van_de_Bunt_2015.pancreatic_islet	rs12610495	19	4717660	chr19:4717660:A:G	A	G	-0.3159	0.0704	7.16e-06	GCST90000256	chr19:4717660-4717660	rs12610495	ENSG00000269604	19	4717660	A	G	chr19_4717660_A_G	52	234	61	0.260684	0.0230588	0.182525	0.0791194	ENSG00000269604	ENSG00000269604	32.661	0.92289	SNP	AC005523.2	TRUE	FALSE	van_de_Bunt_2015	pancreatic islet	pancreatic islet	Other	0.553098
Fairfax_2014.monocyte_LPS24	rs3934992	11	771716	chr11:771716:A:C	A	C	-0.3259	0.0663	8.73e-07	GCST90000256	chr11:771716-771716	rs3934992	ILMN_1661589	11	771716	A	C	chr11_771716_A_C	235	650	313	0.481538	0.0232255	0.0853752	0.0374291	ENSG00000177697	ENSG00000177697		0.96658	SNP	CD151	TRUE	FALSE	Fairfax_2014	monocyte	monocyte	Blood	0.55417
Kasela_2017.T-cell_CD8	rs12610495	19	4717660	chr19:4717660:A:G	A	G	-0.3159	0.0704	7.16e-06	GCST90000256	chr19:4717660-4717660	rs12610495	ILMN_1669450	19	4717660	A	G	chr19_4717660_A_G	138	538	160	0.297398	0.0233449	0.026896	0.0117888	ENSG00000105255	ENSG00000105255		0.99994	SNP	FSD1	TRUE	FALSE	Kasela_2017	CD8+ T cell	T-cell	Blood	0.556412
BLUEPRINT.monocyte	rs3934992	11	771716	chr11:771716:A:C	A	C	-0.3259	0.0663	8.73e-07	GCST90000256	chr11:771716-771716	rs3934992	ENSG00000117984	11	771716	A	C	chr11_771716_A_C	139	382	174	0.455497	0.0235019	0.0528336	0.0231224	ENSG00000117984	ENSG00000117984	77.23		SNP	CTSD	TRUE	FALSE	BLUEPRINT	monocyte	monocyte	Blood	0.558332
Fairfax_2014.monocyte_LPS2	rs78243302	11	87850691	chr11:87850691:G:A	A	G	0.8433	0.1889	8.04e-06	GCST90000256	chr11:87850691-87850691	rs78243302	ILMN_1819225	11	87850691	G	A	chr11_87850691_G_A	7	512	7	0.0136719	0.023502	0.215494	0.0945312	ENSG00000246523	ENSG00000246523		0.98693	SNP	RP11-736K20.6	FALSE	TRUE	Fairfax_2014	monocyte	monocyte	Blood	0.558332
Schmiedel_2018.Th17_memory	rs11385942	3	45834967	chr3:45834967:G:GA	G	GA	-0.745	0.1093	9.46e-12	GCST90000256	chr3:45834967-45834967	rs11385942	ENSG00000232455	3	45834967	G	GA	chr3_45834967_G_GA	9	178	11	0.0617978	0.0234576	0.330258	0.142774	ENSG00000232455	ENSG00000232455	0	0.9398	INDEL	LARS2-AS1	TRUE	FALSE	Schmiedel_2018	Th17 cell	T-cell	Blood	0.558332
Fairfax_2014.monocyte_naive	rs2279379	15	74128669	chr15:74128669:C:G	C	G	-0.3371	0.0746	6.25e-06	GCST90000256	chr15:74128669-74128669	rs2279379	ILMN_1708363	15	74128669	C	G	chr15_74128669_C_G	171	840	198	0.235714	0.0235554	-0.0473787	0.0208452	ENSG00000129038	ENSG00000129038		0.98629	SNP	LOXL1	TRUE	FALSE	Fairfax_2014	monocyte	monocyte	Blood	0.558994
BrainSeq.brain	rs3934992	11	771716	chr11:771716:A:C	A	C	-0.3259	0.0663	8.73e-07	GCST90000256	chr11:771716-771716	rs3934992	ENSG00000177697	11	771716	A	C	chr11_771716_A_C	264	958	339	0.353862	0.0238049	0.0440864	0.0194409	ENSG00000177697	ENSG00000177697	34.302	0.98143	SNP	CD151	TRUE	FALSE	BrainSeq	DLPFC	DLPFC	CNS	0.563692
Fairfax_2014.monocyte_LPS2	rs12814401	12	126695322	chr12:126695322:A:T	A	T	-1.2039	0.2613	4.07e-06	GCST90000256	chr12:126695322-126695322	rs12814401	ILMN_1874577	12	126695322	A	T	chr12_126695322_A_T	12	512	12	0.0234375	0.0237836	-0.16941	0.0744673	ENSG00000249873	ENSG00000249873		0.81899	SNP	RP11-983C2.2	TRUE	FALSE	Fairfax_2014	monocyte	monocyte	Blood	0.563692
CEDAR.B-cell_CD19	rs75558547	1	88527468	chr1:88527468:C:T	T	C	-0.7576	0.1596	2.06e-06	GCST90000256	chr1:88527468-88527468	rs75558547	ILMN_1712128	1	88527468	C	T	chr1_88527468_C_T	31	524	31	0.0591603	0.0238591	-0.0405286	0.0178275	ENSG00000197147	ENSG00000197147		0.94254	SNP	LRRC8B	FALSE	TRUE	CEDAR	B cell	T-cell	Blood	0.563755
Quach_2016.monocyte_LPS	rs114173811	1	161253626	chr1:161253626:C:T	T	C	1.1809	0.2669	9.7e-06	GCST90000256	chr1:161253626-161253626	rs114173811	ENSG00000162739	1	161253626	C	T	chr1_161253626_C_T	7	368	7	0.0190217	0.0238512	-0.59571	0.261279	ENSG00000162739	ENSG00000162739	8.867	0.93086	SNP	SLAMF6	FALSE	TRUE	Quach_2016	monocyte	monocyte	Blood	0.563755
CEDAR.T-cell_CD8	rs3934992	11	771716	chr11:771716:A:C	A	C	-0.3259	0.0663	8.73e-07	GCST90000256	chr11:771716-771716	rs3934992	ILMN_1801215	11	771716	A	C	chr11_771716_A_C	192	554	249	0.449458	0.0241855	0.0187354	0.0082634	ENSG00000177225	ENSG00000177225		0.9739	SNP	PDDC1	TRUE	FALSE	CEDAR	CD8+ T cell	T-cell	Blood	0.565997
CEDAR.monocyte_CD14	rs73434199	6	44550391	chr6:44550391:G:A	A	G	0.449	0.0948	2.17e-06	GCST90000256	chr6:44550391-44550391	rs73434199	ILMN_1810930	6	44550391	G	A	chr6_44550391_G_A	60	572	63	0.11014	0.0241093	0.031708	0.0139802	ENSG00000181577	ENSG00000181577		0.96286	SNP	C6orf223	FALSE	TRUE	CEDAR	monocyte	monocyte	Blood	0.565997
CEDAR.rectum	rs3934992	11	771716	chr11:771716:A:C	A	C	-0.3259	0.0663	8.73e-07	GCST90000256	chr11:771716-771716	rs3934992	ILMN_3245476	11	771716	A	C	chr11_771716_A_C	190	542	252	0.464945	0.0240718	-0.0586757	0.0258549	ENSG00000070047	ENSG00000070047		0.9739	SNP	PHRF1	TRUE	FALSE	CEDAR	rectum	rectum	Other	0.565997
GEUVADIS.LCL	rs3934992	11	771716	chr11:771716:A:C	A	C	-0.3259	0.0663	8.73e-07	GCST90000256	chr11:771716-771716	rs3934992	ENSG00000177225	11	771716	A	C	chr11_771716_A_C	268	890	350	0.393258	0.0240307	0.0242598	0.0107124	ENSG00000177225	ENSG00000177225	26.239		SNP	PDDC1	TRUE	FALSE	GEUVADIS	LCL	LCL	Other	0.565997
Kasela_2017.T-cell_CD4	rs3934992	11	771716	chr11:771716:A:C	A	C	-0.3259	0.0663	8.73e-07	GCST90000256	chr11:771716-771716	rs3934992	ILMN_3247679	11	771716	A	C	chr11_771716_A_C	192	560	249	0.444643	0.0241209	0.0171589	0.00756507	ENSG00000177600	ENSG00000177600		0.97197	SNP	RPLP2	TRUE	FALSE	Kasela_2017	CD4+ T cell	T-cell	Blood	0.565997
Kasela_2017.T-cell_CD8	rs35344266	2	129711075	chr2:129711075:A:T	A	T	-0.3945	0.0744	1.13e-07	GCST90000256	chr2:129711075-129711075	rs35344266	ILMN_1731816	2	129711075	A	T	chr2_129711075_A_T	186	538	224	0.416357	0.0240173	0.0304134	0.0133955	ENSG00000222038	ENSG00000222038		0.83506	SNP	POTEJ	TRUE	FALSE	Kasela_2017	CD8+ T cell	T-cell	Blood	0.565997
Lepik_2017.blood	rs114173811	1	161253626	chr1:161253626:C:T	T	C	1.1809	0.2669	9.7e-06	GCST90000256	chr1:161253626-161253626	rs114173811	ENSG00000117091	1	161253626	C	T	chr1_161253626_C_T	22	942	22	0.0233546	0.0241454	0.0622869	0.0275321	ENSG00000117091	ENSG00000117091	438.465		SNP	CD48	FALSE	TRUE	Lepik_2017	blood	blood	Blood	0.565997
Quach_2016.monocyte_LPS	rs114173811	1	161253626	chr1:161253626:C:T	T	C	1.1809	0.2669	9.7e-06	GCST90000256	chr1:161253626-161253626	rs114173811	ENSG00000143258	1	161253626	C	T	chr1_161253626_C_T	7	368	7	0.0190217	0.0241608	0.184741	0.081208	ENSG00000143258	ENSG00000143258	3.039	0.93086	SNP	USP21	FALSE	TRUE	Quach_2016	monocyte	monocyte	Blood	0.565997
Schmiedel_2018.B-cell_naive	rs2440652	8	79732638	chr8:79732638:G:T	T	G	-0.2984	0.0659	5.88e-06	GCST90000256	chr8:79732638-79732638	rs2440652	ENSG00000253238	8	79732638	G	T	chr8_79732638_G_T	57	182	71	0.39011	0.0241868	-0.368444	0.160227	ENSG00000253238	ENSG00000253238	0.16	0.98312	SNP	RP11-941H19.3	FALSE	TRUE	Schmiedel_2018	B cell	T-cell	Blood	0.565997
TwinsUK.blood	rs12610495	19	4717660	chr19:4717660:A:G	A	G	-0.3159	0.0704	7.16e-06	GCST90000256	chr19:4717660-4717660	rs12610495	ENSG00000183617	19	4717660	A	G	chr19_4717660_A_G	92	390	97	0.248718	0.0243135	-0.0868086	0.0382218	ENSG00000183617	ENSG00000183617	36.85	0.40889	SNP	MRPL54	TRUE	FALSE	TwinsUK	blood	blood	Blood	0.568354
CEDAR.B-cell_CD19	rs11385942	3	45834967	chr3:45834967:G:GA	G	GA	-0.745	0.1093	9.46e-12	GCST90000256	chr3:45834967-45834967	rs11385942	ILMN_1702322	3	45834967	G	GA	chr3_45834967_G_GA	47	524	49	0.0935114	0.024361	-0.0292035	0.012892	ENSG00000178038	ENSG00000178038		0.99529	INDEL	ALS2CL	TRUE	FALSE	CEDAR	B cell	T-cell	Blood	0.568857
BrainSeq.brain	rs3934992	11	771716	chr11:771716:A:C	A	C	-0.3259	0.0663	8.73e-07	GCST90000256	chr11:771716-771716	rs3934992	ENSG00000184363	11	771716	A	C	chr11_771716_A_C	264	958	339	0.353862	0.0244384	0.0959458	0.0425005	ENSG00000184363	ENSG00000184363	1.397	0.98143	SNP	PKP3	TRUE	FALSE	BrainSeq	DLPFC	DLPFC	CNS	0.569449
Schmiedel_2018.monocyte_CD16_naive	rs114173811	1	161253626	chr1:161253626:C:T	T	C	1.1809	0.2669	9.7e-06	GCST90000256	chr1:161253626-161253626	rs114173811	ENSG00000158882	1	161253626	C	T	chr1_161253626_C_T	4	180	4	0.0222222	0.0244218	0.297458	0.129544	ENSG00000158882	ENSG00000158882	33.61	0.82923	SNP	TOMM40L	FALSE	TRUE	Schmiedel_2018	CD16+ monocyte	CD16+ monocyte	Blood	0.569449
BrainSeq.brain	rs3934992	11	771716	chr11:771716:A:C	A	C	-0.3259	0.0663	8.73e-07	GCST90000256	chr11:771716-771716	rs3934992	ENSG00000177106	11	771716	A	C	chr11_771716_A_C	264	958	339	0.353862	0.024702	0.0700851	0.0311026	ENSG00000177106	ENSG00000177106	7.399	0.98143	SNP	EPS8L2	TRUE	FALSE	BrainSeq	DLPFC	DLPFC	CNS	0.571363
CEDAR.T-cell_CD8	rs3934992	11	771716	chr11:771716:A:C	A	C	-0.3259	0.0663	8.73e-07	GCST90000256	chr11:771716-771716	rs3934992	ILMN_2340027	11	771716	A	C	chr11_771716_A_C	192	554	249	0.449458	0.0247867	0.0170758	0.00756348	ENSG00000214063	ENSG00000214063		0.9739	SNP	TSPAN4	TRUE	FALSE	CEDAR	CD8+ T cell	T-cell	Blood	0.571363
CEDAR.ileum	rs3934992	11	771716	chr11:771716:A:C	A	C	-0.3259	0.0663	8.73e-07	GCST90000256	chr11:771716-771716	rs3934992	ILMN_1788553	11	771716	A	C	chr11_771716_A_C	118	360	154	0.427778	0.0246161	-0.0589267	0.0259814	ENSG00000177106	ENSG00000177106		0.9739	SNP	EPS8L2	TRUE	FALSE	CEDAR	ileum	ileum	Other	0.571363
CEDAR.monocyte_CD14	rs12610495	19	4717660	chr19:4717660:A:G	A	G	-0.3159	0.0704	7.16e-06	GCST90000256	chr19:4717660-4717660	rs12610495	ILMN_1704987	19	4717660	A	G	chr19_4717660_A_G	139	572	179	0.312937	0.0247823	-0.016534	0.00732466	ENSG00000105278	ENSG00000105278		0.99946	SNP	ZFR2	TRUE	FALSE	CEDAR	monocyte	monocyte	Blood	0.571363
CEDAR.transverse_colon	rs3934992	11	771716	chr11:771716:A:C	A	C	-0.3259	0.0663	8.73e-07	GCST90000256	chr11:771716-771716	rs3934992	ILMN_1658902	11	771716	A	C	chr11_771716_A_C	198	572	258	0.451049	0.0248078	-0.0280537	0.0124302	ENSG00000177030	ENSG00000177030		0.9739	SNP	DEAF1	TRUE	FALSE	CEDAR	transverse colon	transverse colon	Other	0.571363
HipSci.iPSC	rs3934992	11	771716	chr11:771716:A:C	A	C	-0.3259	0.0663	8.73e-07	GCST90000256	chr11:771716-771716	rs3934992	ENSG00000177225	11	771716	A	C	chr11_771716_A_C	242	644	309	0.479814	0.0247871	0.044525	0.0197384	ENSG00000177225	ENSG00000177225	34.926	0.96287	SNP	PDDC1	TRUE	FALSE	HipSci	iPSC	iPSC	Other	0.571363
Kasela_2017.T-cell_CD4	rs12610495	19	4717660	chr19:4717660:A:G	A	G	-0.3159	0.0704	7.16e-06	GCST90000256	chr19:4717660-4717660	rs12610495	ILMN_1787844	19	4717660	A	G	chr19_4717660_A_G	142	560	166	0.296429	0.0247539	0.0448251	0.0198513	ENSG00000074842	ENSG00000074842		0.99994	SNP	C19orf10	TRUE	FALSE	Kasela_2017	CD4+ T cell	T-cell	Blood	0.571363
Naranbhai_2015.neutrophil_CD16	rs3934992	11	771716	chr11:771716:A:C	A	C	-0.3259	0.0663	8.73e-07	GCST90000256	chr11:771716-771716	rs3934992	ILMN_1796663	11	771716	A	C	chr11_771716_A_C	65	186	87	0.467742	0.0246876	-0.0872656	0.0381067	ENSG00000182272	ENSG00000182272		0.96658	SNP	B4GALNT4	TRUE	FALSE	Naranbhai_2015	neutrophil	neutrophil	Blood	0.571363
Schmiedel_2018.NK-cell_naive	rs576557083	9	27242271	chr9:27242271:C:T	T	C	1.3113	0.2785	2.5e-06	GCST90000256	chr9:27242271-27242271	rs576557083	ENSG00000137055	9	27242271	C	T	chr9_27242271_C_T	2	180	2	0.0111111	0.024592	0.213598	0.0931368	ENSG00000137055	ENSG00000137055	47.408	0.71849	SNP	PLAA	FALSE	TRUE	Schmiedel_2018	NK cell	NK cell	Blood	0.571363
Schmiedel_2018.Treg_naive	rs12610495	19	4717660	chr19:4717660:A:G	A	G	-0.3159	0.0704	7.16e-06	GCST90000256	chr19:4717660-4717660	rs12610495	ENSG00000178951	19	4717660	A	G	chr19_4717660_A_G	39	178	43	0.241573	0.0246302	0.0809559	0.0353001	ENSG00000178951	ENSG00000178951	30.739	0.99999	SNP	ZBTB7A	TRUE	FALSE	Schmiedel_2018	Treg memory	T-cell	Blood	0.571363
TwinsUK.skin	rs12610495	19	4717660	chr19:4717660:A:G	A	G	-0.3159	0.0704	7.16e-06	GCST90000256	chr19:4717660-4717660	rs12610495	ENSG00000185361	19	4717660	A	G	chr19_4717660_A_G	177	740	184	0.248649	0.0246407	-0.0850095	0.0376719	ENSG00000185361	ENSG00000185361	8.39	0.40889	SNP	TNFAIP8L1	TRUE	FALSE	TwinsUK	skin	skin	Other	0.571363
Schmiedel_2018.CD8_T-cell_anti-CD3-CD28	rs114173811	1	161253626	chr1:161253626:C:T	T	C	1.1809	0.2669	9.7e-06	GCST90000256	chr1:161253626-161253626	rs114173811	ENSG00000162736	1	161253626	C	T	chr1_161253626_C_T	3	176	3	0.0170455	0.0249354	-0.115584	0.050496	ENSG00000162736	ENSG00000162736	173.277	0.82923	SNP	NCSTN	FALSE	TRUE	Schmiedel_2018	CD8+ T cell	T-cell	Blood	0.573698
CEDAR.monocyte_CD14	rs114173811	1	161253626	chr1:161253626:C:T	T	C	1.1809	0.2669	9.7e-06	GCST90000256	chr1:161253626-161253626	rs114173811	ILMN_3235188	1	161253626	C	T	chr1_161253626_C_T	19	572	19	0.0332168	0.0251047	-0.0539584	0.0239577	ENSG00000158773	ENSG00000158773		0.92275	SNP	USF1	FALSE	TRUE	CEDAR	monocyte	monocyte	Blood	0.574008
CEDAR.monocyte_CD14	rs76670680	8	22192922	chr8:22192922:C:T	T	C	-0.8321	0.1844	6.43e-06	GCST90000256	chr8:22192922-22192922	rs76670680	ILMN_1771103	8	22192922	C	T	chr8_22192922_C_T	9	572	9	0.0157343	0.0250986	0.0862505	0.0382938	ENSG00000120913	ENSG00000120913		0.83699	SNP	PDLIM2	FALSE	TRUE	CEDAR	monocyte	monocyte	Blood	0.574008
CEDAR.rectum	rs2440652	8	79732638	chr8:79732638:G:T	T	G	-0.2984	0.0659	5.88e-06	GCST90000256	chr8:79732638-79732638	rs2440652	ILMN_2126038	8	79732638	G	T	chr8_79732638_G_T	170	542	223	0.411439	0.0250841	0.0842404	0.0373855	ENSG00000104435	ENSG00000104435		0.99498	SNP	STMN2	FALSE	TRUE	CEDAR	rectum	rectum	Other	0.574008
CEDAR.transverse_colon	rs73434199	6	44550391	chr6:44550391:G:A	A	G	0.449	0.0948	2.17e-06	GCST90000256	chr6:44550391-44550391	rs73434199	ILMN_2375879	6	44550391	G	A	chr6_44550391_G_A	58	572	61	0.106643	0.0250963	-0.0677113	0.0300622	ENSG00000112715	ENSG00000112715		0.96286	SNP	VEGFA	FALSE	TRUE	CEDAR	transverse colon	transverse colon	Other	0.574008
Fairfax_2014.monocyte_LPS24	rs114173811	1	161253626	chr1:161253626:C:T	T	C	1.1809	0.2669	9.7e-06	GCST90000256	chr1:161253626-161253626	rs114173811	ILMN_2118129	1	161253626	C	T	chr1_161253626_C_T	21	650	21	0.0323077	0.0249846	-0.174781	0.0775926	ENSG00000158764	ENSG00000158764		0.93095	SNP	ITLN2	FALSE	TRUE	Fairfax_2014	monocyte	monocyte	Blood	0.574008
Fairfax_2014.monocyte_LPS24	rs3934992	11	771716	chr11:771716:A:C	A	C	-0.3259	0.0663	8.73e-07	GCST90000256	chr11:771716-771716	rs3934992	ILMN_2326713	11	771716	A	C	chr11_771716_A_C	235	650	313	0.481538	0.0251063	0.0749822	0.0333158	ENSG00000177697	ENSG00000177697		0.96658	SNP	CD151	TRUE	FALSE	Fairfax_2014	monocyte	monocyte	Blood	0.574008
GENCORD.T-cell	rs12610495	19	4717660	chr19:4717660:A:G	A	G	-0.3159	0.0704	7.16e-06	GCST90000256	chr19:4717660-4717660	rs12610495	ENSG00000167670	19	4717660	A	G	chr19_4717660_A_G	95	368	111	0.30163	0.0251615	-0.0782343	0.0346341	ENSG00000167670	ENSG00000167670	37.712	0.99989	SNP	CHAF1A	TRUE	FALSE	GENCORD	T cell	T-cell	Blood	0.57467
CEDAR.T-cell_CD8	rs3934992	11	771716	chr11:771716:A:C	A	C	-0.3259	0.0663	8.73e-07	GCST90000256	chr11:771716-771716	rs3934992	ILMN_1796663	11	771716	A	C	chr11_771716_A_C	192	554	249	0.449458	0.0253074	0.0213515	0.00949161	ENSG00000182272	ENSG00000182272		0.9739	SNP	B4GALNT4	TRUE	FALSE	CEDAR	CD8+ T cell	T-cell	Blood	0.576832
Schmiedel_2018.monocyte_naive	rs114173811	1	161253626	chr1:161253626:C:T	T	C	1.1809	0.2669	9.7e-06	GCST90000256	chr1:161253626-161253626	rs114173811	ENSG00000158874	1	161253626	C	T	chr1_161253626_C_T	4	182	4	0.021978	0.0253089	0.319604	0.140111	ENSG00000158874	ENSG00000158874	11.867	0.82923	SNP	APOA2	FALSE	TRUE	Schmiedel_2018	monocyte	monocyte	Blood	0.576832
CEDAR.monocyte_CD14	rs3934992	11	771716	chr11:771716:A:C	A	C	-0.3259	0.0663	8.73e-07	GCST90000256	chr11:771716-771716	rs3934992	ILMN_1798679	11	771716	A	C	chr11_771716_A_C	201	572	262	0.458042	0.0253436	-0.0145122	0.00645409	ENSG00000185101	ENSG00000185101		0.9739	SNP	ANO9	TRUE	FALSE	CEDAR	monocyte	monocyte	Blood	0.577022
Fairfax_2014.monocyte_LPS24	rs114173811	1	161253626	chr1:161253626:C:T	T	C	1.1809	0.2669	9.7e-06	GCST90000256	chr1:161253626-161253626	rs114173811	ILMN_1756275	1	161253626	C	T	chr1_161253626_C_T	21	650	21	0.0323077	0.0253824	0.118728	0.0528533	ENSG00000122224	ENSG00000122224		0.93095	SNP	LY9	FALSE	TRUE	Fairfax_2014	monocyte	monocyte	Blood	0.577304
HipSci.iPSC	rs9882319	3	8211793	chr3:8211793:A:G	A	G	0.3039	0.0676	6.95e-06	GCST90000256	chr3:8211793-8211793	rs9882319	ENSG00000071282	3	8211793	A	G	chr3_8211793_A_G	230	644	303	0.470497	0.0254407	0.0817901	0.0364229	ENSG00000071282	ENSG00000071282	6.501	0.90589	SNP	LMCD1	TRUE	FALSE	HipSci	iPSC	iPSC	Other	0.57743
van_de_Bunt_2015.pancreatic_islet	rs12610495	19	4717660	chr19:4717660:A:G	A	G	-0.3159	0.0704	7.16e-06	GCST90000256	chr19:4717660-4717660	rs12610495	ENSG00000008382	19	4717660	A	G	chr19_4717660_A_G	52	234	61	0.260684	0.0254381	-0.104947	0.0462799	ENSG00000008382	ENSG00000008382	19.419	0.92289	SNP	MPND	TRUE	FALSE	van_de_Bunt_2015	pancreatic islet	pancreatic islet	Other	0.57743
CEDAR.transverse_colon	rs76670680	8	22192922	chr8:22192922:C:T	T	C	-0.8321	0.1844	6.43e-06	GCST90000256	chr8:22192922-22192922	rs76670680	ILMN_1789338	8	22192922	C	T	chr8_22192922_C_T	10	572	10	0.0174825	0.0255668	0.187141	0.0833561	ENSG00000120896	ENSG00000120896		0.83699	SNP	SORBS3	FALSE	TRUE	CEDAR	transverse colon	transverse colon	Other	0.579021
Schmiedel_2018.Th17_memory	rs3934992	11	771716	chr11:771716:A:C	A	C	-0.3259	0.0663	8.73e-07	GCST90000256	chr11:771716-771716	rs3934992	ENSG00000177030	11	771716	A	C	chr11_771716_A_C	53	178	70	0.393258	0.0255404	0.0572237	0.0251139	ENSG00000177030	ENSG00000177030	18.365	0.98518	SNP	DEAF1	TRUE	FALSE	Schmiedel_2018	Th17 cell	T-cell	Blood	0.579021
Schmiedel_2018.Th1_memory	rs78243302	11	87850691	chr11:87850691:G:A	A	G	0.8433	0.1889	8.04e-06	GCST90000256	chr11:87850691-87850691	rs78243302	ENSG00000109861	11	87850691	G	A	chr11_87850691_G_A	5	164	5	0.0304878	0.0255902	-0.185396	0.0812237	ENSG00000109861	ENSG00000109861	132.245	0.91905	SNP	CTSC	FALSE	TRUE	Schmiedel_2018	Th1 cell	T-cell	Blood	0.579021
Fairfax_2012.B-cell_CD19	rs3934992	11	771716	chr11:771716:A:C	A	C	-0.3259	0.0663	8.73e-07	GCST90000256	chr11:771716-771716	rs3934992	ILMN_1801215	11	771716	A	C	chr11_771716_A_C	199	562	259	0.460854	0.0256889	-0.0309381	0.0137905	ENSG00000177225	ENSG00000177225		0.96658	SNP	PDDC1	TRUE	FALSE	Fairfax_2012	B cell	T-cell	Blood	0.580654
Schmiedel_2018.B-cell_naive	rs12610495	19	4717660	chr19:4717660:A:G	A	G	-0.3159	0.0704	7.16e-06	GCST90000256	chr19:4717660-4717660	rs12610495	ENSG00000141985	19	4717660	A	G	chr19_4717660_A_G	41	182	45	0.247253	0.025732	-0.0703225	0.0309204	ENSG00000141985	ENSG00000141985	31.109	0.99999	SNP	SH3GL1	TRUE	FALSE	Schmiedel_2018	B cell	T-cell	Blood	0.581028
BLUEPRINT.T-cell	rs3934992	11	771716	chr11:771716:A:C	A	C	-0.3259	0.0663	8.73e-07	GCST90000256	chr11:771716-771716	rs3934992	ENSG00000185885	11	771716	A	C	chr11_771716_A_C	122	334	154	0.461078	0.0258447	-0.0305283	0.0135653	ENSG00000185885	ENSG00000185885	723.625		SNP	IFITM1	TRUE	FALSE	BLUEPRINT	CD4+ T cell	T-cell	Blood	0.581772
Schmiedel_2018.CD4_T-cell_anti-CD3-CD28	rs3934992	11	771716	chr11:771716:A:C	A	C	-0.3259	0.0663	8.73e-07	GCST90000256	chr11:771716-771716	rs3934992	ENSG00000177600	11	771716	A	C	chr11_771716_A_C	53	178	70	0.393258	0.0258213	-0.0584438	0.0256999	ENSG00000177600	ENSG00000177600	981.678	0.98518	SNP	RPLP2	TRUE	FALSE	Schmiedel_2018	CD4+ T cell	T-cell	Blood	0.581772
TwinsUK.skin	rs3934992	11	771716	chr11:771716:A:C	A	C	-0.3259	0.0663	8.73e-07	GCST90000256	chr11:771716-771716	rs3934992	ENSG00000255158	11	771716	A	C	chr11_771716_A_C	258	740	332	0.448649	0.0258183	0.141009	0.0629979	ENSG00000255158	ENSG00000255158	1.813	0.91564	SNP	RP11-754B17.1	TRUE	FALSE	TwinsUK	skin	skin	Other	0.581772
CEDAR.platelet	rs11385942	3	45834967	chr3:45834967:G:GA	G	GA	-0.745	0.1093	9.46e-12	GCST90000256	chr3:45834967-45834967	rs11385942	ILMN_1698585	3	45834967	G	GA	chr3_45834967_G_GA	32	410	32	0.0780488	0.0259205	-0.205199	0.0914061	ENSG00000163817	ENSG00000163817		0.99529	INDEL	SLC6A20	TRUE	FALSE	CEDAR	platelet	platelet	Blood	0.582878
CEDAR.T-cell_CD8	rs2279379	15	74128669	chr15:74128669:C:G	C	G	-0.3371	0.0746	6.25e-06	GCST90000256	chr15:74128669-74128669	rs2279379	ILMN_1657744	15	74128669	C	G	chr15_74128669_C_G	139	554	160	0.288809	0.0259839	0.0263617	0.0117732	ENSG00000178761	ENSG00000178761		0.97533	SNP	FAM219B	TRUE	FALSE	CEDAR	CD8+ T cell	T-cell	Blood	0.583704
Quach_2016.monocyte_naive	rs2279379	15	74128669	chr15:74128669:C:G	C	G	-0.3371	0.0746	6.25e-06	GCST90000256	chr15:74128669-74128669	rs2279379	ENSG00000178718	15	74128669	C	G	chr15_74128669_C_G	127	400	176	0.44	0.0260327	0.0701144	0.0312498	ENSG00000178718	ENSG00000178718	0.308	0.96899	SNP	RPP25	TRUE	FALSE	Quach_2016	monocyte	monocyte	Blood	0.5842
CEDAR.ileum	rs11385942	3	45834967	chr3:45834967:G:GA	G	GA	-0.745	0.1093	9.46e-12	GCST90000256	chr3:45834967-45834967	rs11385942	ILMN_1690636	3	45834967	G	GA	chr3_45834967_G_GA	36	360	38	0.105556	0.0261317	0.0368699	0.0164279	ENSG00000178038	ENSG00000178038		0.99529	INDEL	ALS2CL	TRUE	FALSE	CEDAR	ileum	ileum	Other	0.585821
Quach_2016.monocyte_LPS	rs114173811	1	161253626	chr1:161253626:C:T	T	C	1.1809	0.2669	9.7e-06	GCST90000256	chr1:161253626-161253626	rs114173811	ENSG00000122224	1	161253626	C	T	chr1_161253626_C_T	7	368	7	0.0190217	0.0261698	-0.386202	0.172159	ENSG00000122224	ENSG00000122224	16.664	0.93086	SNP	LY9	FALSE	TRUE	Quach_2016	monocyte	monocyte	Blood	0.586075
Schmiedel_2018.CD4_T-cell_naive	rs12610495	19	4717660	chr19:4717660:A:G	A	G	-0.3159	0.0704	7.16e-06	GCST90000256	chr19:4717660-4717660	rs12610495	ENSG00000167657	19	4717660	A	G	chr19_4717660_A_G	39	176	43	0.244318	0.0262612	0.0845224	0.0372708	ENSG00000167657	ENSG00000167657	25.387	0.99999	SNP	DAPK3	TRUE	FALSE	Schmiedel_2018	CD4+ T cell	T-cell	Blood	0.587521
Fairfax_2014.monocyte_LPS2	rs3934992	11	771716	chr11:771716:A:C	A	C	-0.3259	0.0663	8.73e-07	GCST90000256	chr11:771716-771716	rs3934992	ILMN_1693983	11	771716	A	C	chr11_771716_A_C	181	512	243	0.474609	0.0263351	-0.0518038	0.0231792	ENSG00000117983	ENSG00000117983		0.96658	SNP	MUC5B	TRUE	FALSE	Fairfax_2014	monocyte	monocyte	Blood	0.588572
Quach_2016.monocyte_naive	rs35344266	2	129711075	chr2:129711075:A:T	A	T	-0.3945	0.0744	1.13e-07	GCST90000256	chr2:129711075-129711075	rs35344266	ENSG00000136699	2	129711075	A	T	chr2_129711075_A_T	93	400	108	0.27	0.026376	0.0305791	0.0136607	ENSG00000136699	ENSG00000136699	7.294	0.99999	SNP	SMPD4	TRUE	FALSE	Quach_2016	monocyte	monocyte	Blood	0.588885
BrainSeq.brain	rs134130	22	27732203	chr22:27732203:T:C	T	C	0.2876	0.0648	9.15e-06	GCST90000256	chr22:27732203-27732203	rs134130	ENSG00000224027	22	27732203	T	C	chr22_27732203_T_C	285	958	359	0.374739	0.0267794	0.0605563	0.0272559	ENSG00000224027	ENSG00000224027	0	0.97181	SNP	RP1-231P7P.1	TRUE	FALSE	BrainSeq	DLPFC	DLPFC	CNS	0.590659
CEDAR.T-cell_CD4	rs12610495	19	4717660	chr19:4717660:A:G	A	G	-0.3159	0.0704	7.16e-06	GCST90000256	chr19:4717660-4717660	rs12610495	ILMN_2281529	19	4717660	A	G	chr19_4717660_A_G	141	580	181	0.312069	0.0267687	0.0202396	0.00908918	ENSG00000178078	ENSG00000178078		0.99946	SNP	STAP2	TRUE	FALSE	CEDAR	CD4+ T cell	T-cell	Blood	0.590659
CEDAR.ileum	rs73434199	6	44550391	chr6:44550391:G:A	A	G	0.449	0.0948	2.17e-06	GCST90000256	chr6:44550391-44550391	rs73434199	ILMN_1717313	6	44550391	G	A	chr6_44550391_G_A	34	360	36	0.1	0.0265013	-0.109331	0.0488359	ENSG00000146232	ENSG00000146232		0.96286	SNP	NFKBIE	FALSE	TRUE	CEDAR	ileum	ileum	Other	0.590659
CEDAR.monocyte_CD14	rs114173811	1	161253626	chr1:161253626:C:T	T	C	1.1809	0.2669	9.7e-06	GCST90000256	chr1:161253626-161253626	rs114173811	ILMN_1789342	1	161253626	C	T	chr1_161253626_C_T	19	572	19	0.0332168	0.0267181	0.069597	0.0312415	ENSG00000158864	ENSG00000158864		0.92275	SNP	NDUFS2	FALSE	TRUE	CEDAR	monocyte	monocyte	Blood	0.590659
Fairfax_2014.monocyte_IFN24	rs2279379	15	74128669	chr15:74128669:C:G	C	G	-0.3371	0.0746	6.25e-06	GCST90000256	chr15:74128669-74128669	rs2279379	ILMN_1768820	15	74128669	C	G	chr15_74128669_C_G	144	740	167	0.225676	0.0267448	0.0246235	0.0110695	ENSG00000140459	ENSG00000140459		0.98629	SNP	CYP11A1	TRUE	FALSE	Fairfax_2014	monocyte	monocyte	Blood	0.590659
GENCORD.T-cell	rs73434199	6	44550391	chr6:44550391:G:A	A	G	0.449	0.0948	2.17e-06	GCST90000256	chr6:44550391-44550391	rs73434199	ENSG00000137225	6	44550391	G	A	chr6_44550391_G_A	53	368	54	0.146739	0.0266802	0.400079	0.178959	ENSG00000137225	ENSG00000137225	1.029	0.98835	SNP	CAPN11	FALSE	TRUE	GENCORD	T cell	T-cell	Blood	0.590659
HipSci.iPSC	rs2279379	15	74128669	chr15:74128669:C:G	C	G	-0.3371	0.0746	6.25e-06	GCST90000256	chr15:74128669-74128669	rs2279379	ENSG00000138622	15	74128669	C	G	chr15_74128669_C_G	130	644	145	0.225155	0.0265899	-0.0973904	0.0437084	ENSG00000138622	ENSG00000138622	18.545	0.91666	SNP	HCN4	TRUE	FALSE	HipSci	iPSC	iPSC	Other	0.590659
Nedelec_2016.macrophage_naive	rs12610495	19	4717660	chr19:4717660:A:G	A	G	-0.3159	0.0704	7.16e-06	GCST90000256	chr19:4717660-4717660	rs12610495	ENSG00000267011	19	4717660	A	G	chr19_4717660_A_G	81	326	93	0.285276	0.0266088	-0.119844	0.0535154	ENSG00000267011	ENSG00000267011	0.145	0.99995	SNP	CTB-50L17.16	TRUE	FALSE	Nedelec_2016	macrophage	macrophage	Blood	0.590659
Quach_2016.monocyte_IAV	rs11385942	3	45834967	chr3:45834967:G:GA	G	GA	-0.745	0.1093	9.46e-12	GCST90000256	chr3:45834967-45834967	rs11385942	ENSG00000169964	3	45834967	G	GA	chr3_45834967_G_GA	16	396	16	0.040404	0.0265346	-0.216154	0.0966577	ENSG00000169964	ENSG00000169964	1.392	0.99451	INDEL	TMEM42	TRUE	FALSE	Quach_2016	monocyte	monocyte	Blood	0.590659
Schmiedel_2018.NK-cell_naive	rs2279379	15	74128669	chr15:74128669:C:G	C	G	-0.3371	0.0746	6.25e-06	GCST90000256	chr15:74128669-74128669	rs2279379	ENSG00000140464	15	74128669	C	G	chr15_74128669_C_G	49	180	59	0.327778	0.0267081	0.0550496	0.024362	ENSG00000140464	ENSG00000140464	31.289	0.90551	SNP	PML	TRUE	FALSE	Schmiedel_2018	NK cell	NK cell	Blood	0.590659
Schmiedel_2018.Tfh_memory	rs11385942	3	45834967	chr3:45834967:G:GA	G	GA	-0.745	0.1093	9.46e-12	GCST90000256	chr3:45834967-45834967	rs11385942	ENSG00000163820	3	45834967	G	GA	chr3_45834967_G_GA	9	178	11	0.0617978	0.0266938	-0.076065	0.0336501	ENSG00000163820	ENSG00000163820	39.641	0.9398	INDEL	FYCO1	TRUE	FALSE	Schmiedel_2018	Tfh cell	T-cell	Blood	0.590659
van_de_Bunt_2015.pancreatic_islet	rs73434199	6	44550391	chr6:44550391:G:A	A	G	0.449	0.0948	2.17e-06	GCST90000256	chr6:44550391-44550391	rs73434199	ENSG00000124813	6	44550391	G	A	chr6_44550391_G_A	26	234	26	0.111111	0.0266039	-0.276221	0.122789	ENSG00000124813	ENSG00000124813	1.757	0.9764	SNP	RUNX2	FALSE	TRUE	van_de_Bunt_2015	pancreatic islet	pancreatic islet	Other	0.590659
Nedelec_2016.macrophage_Listeria	rs114173811	1	161253626	chr1:161253626:C:T	T	C	1.1809	0.2669	9.7e-06	GCST90000256	chr1:161253626-161253626	rs114173811	ENSG00000215845	1	161253626	C	T	chr1_161253626_C_T	4	326	4	0.0122699	0.0268353	-0.757988	0.338987	ENSG00000215845	ENSG00000215845	5.493	0.95267	SNP	TSTD1	FALSE	TRUE	Nedelec_2016	macrophage	macrophage	Blood	0.591295
Schmiedel_2018.monocyte_CD16_naive	rs3934992	11	771716	chr11:771716:A:C	A	C	-0.3259	0.0663	8.73e-07	GCST90000256	chr11:771716-771716	rs3934992	ENSG00000185101	11	771716	A	C	chr11_771716_A_C	55	180	72	0.4	0.0269441	0.0645253	0.0286012	ENSG00000185101	ENSG00000185101	9.738	0.98518	SNP	ANO9	TRUE	FALSE	Schmiedel_2018	CD16+ monocyte	CD16+ monocyte	Blood	0.593095
Fairfax_2014.monocyte_LPS2	rs11385942	3	45834967	chr3:45834967:G:GA	G	GA	-0.745	0.1093	9.46e-12	GCST90000256	chr3:45834967-45834967	rs11385942	ILMN_1698585	3	45834967	G	GA	chr3_45834967_G_GA	37	512	38	0.0742188	0.0269777	0.0877724	0.0394415	ENSG00000163817	ENSG00000163817		0.99598	INDEL	SLC6A20	TRUE	FALSE	Fairfax_2014	monocyte	monocyte	Blood	0.593238
Alasoo_2018.macrophage_naive	rs12610495	19	4717660	chr19:4717660:A:G	A	G	-0.3159	0.0704	7.16e-06	GCST90000256	chr19:4717660-4717660	rs12610495	ENSG00000011132	19	4717660	A	G	chr19_4717660_A_G	38	168	45	0.267857	0.0272979	-0.0721025	0.031982	ENSG00000011132	ENSG00000011132	9.49	0.95291	SNP	APBA3	TRUE	FALSE	Alasoo_2018	macrophage	macrophage	Blood	0.594898
CEDAR.T-cell_CD4	rs2440652	8	79732638	chr8:79732638:G:T	T	G	-0.2984	0.0659	5.88e-06	GCST90000256	chr8:79732638-79732638	rs2440652	ILMN_1718424	8	79732638	G	T	chr8_79732638_G_T	184	580	238	0.410345	0.0271159	-0.0272326	0.0122577	ENSG00000147586	ENSG00000147586		0.99498	SNP	MRPS28	FALSE	TRUE	CEDAR	CD4+ T cell	T-cell	Blood	0.594898
CEDAR.rectum	rs114173811	1	161253626	chr1:161253626:C:T	T	C	1.1809	0.2669	9.7e-06	GCST90000256	chr1:161253626-161253626	rs114173811	ILMN_1681643	1	161253626	C	T	chr1_161253626_C_T	16	542	16	0.0295203	0.027253	0.0629362	0.0283425	ENSG00000248485	ENSG00000248485		0.92275	SNP	PCP4L1	FALSE	TRUE	CEDAR	rectum	rectum	Other	0.594898
Fairfax_2012.B-cell_CD19	rs2279379	15	74128669	chr15:74128669:C:G	C	G	-0.3371	0.0746	6.25e-06	GCST90000256	chr15:74128669-74128669	rs2279379	ILMN_1728019	15	74128669	C	G	chr15_74128669_C_G	115	562	132	0.234875	0.0271207	-0.0381827	0.0171838	ENSG00000140464	ENSG00000140464		0.98629	SNP	PML	TRUE	FALSE	Fairfax_2012	B cell	T-cell	Blood	0.594898
Fairfax_2014.monocyte_IFN24	rs73434199	6	44550391	chr6:44550391:G:A	A	G	0.449	0.0948	2.17e-06	GCST90000256	chr6:44550391-44550391	rs73434199	ILMN_1673711	6	44550391	G	A	chr6_44550391_G_A	84	740	88	0.118919	0.0272287	0.0517918	0.0233573	ENSG00000096384	ENSG00000096384		0.96843	SNP	HSP90AB1	FALSE	TRUE	Fairfax_2014	monocyte	monocyte	Blood	0.594898
Schmiedel_2018.Treg_memory	rs3934992	11	771716	chr11:771716:A:C	A	C	-0.3259	0.0663	8.73e-07	GCST90000256	chr11:771716-771716	rs3934992	ENSG00000177830	11	771716	A	C	chr11_771716_A_C	53	178	70	0.393258	0.0272229	-0.0466105	0.0206938	ENSG00000177830	ENSG00000177830	12.989	0.98518	SNP	CHID1	TRUE	FALSE	Schmiedel_2018	Treg naive	T-cell	Blood	0.594898
Schwartzentruber_2018.sensory_neuron	rs9882319	3	8211793	chr3:8211793:A:G	A	G	0.3039	0.0676	6.95e-06	GCST90000256	chr3:8211793-8211793	rs9882319	ENSG00000231401	3	8211793	A	G	chr3_8211793_A_G	71	196	95	0.484694	0.0271444	-0.416854	0.18537	ENSG00000231401	ENSG00000231401	0.134	0.90589	SNP	AC023481.1	TRUE	FALSE	Schwartzentruber_2018	sensory neuron	sensory neuron	Other	0.594898
van_de_Bunt_2015.pancreatic_islet	rs3934992	11	771716	chr11:771716:A:C	A	C	-0.3259	0.0663	8.73e-07	GCST90000256	chr11:771716-771716	rs3934992	ENSG00000182272	11	771716	A	C	chr11_771716_A_C	83	234	108	0.461538	0.0272025	-0.172481	0.0769818	ENSG00000182272	ENSG00000182272	4.623	0.91834	SNP	B4GALNT4	TRUE	FALSE	van_de_Bunt_2015	pancreatic islet	pancreatic islet	Other	0.594898
van_de_Bunt_2015.pancreatic_islet	rs12610495	19	4717660	chr19:4717660:A:G	A	G	-0.3159	0.0704	7.16e-06	GCST90000256	chr19:4717660-4717660	rs12610495	ENSG00000174917	19	4717660	A	G	chr19_4717660_A_G	52	234	61	0.260684	0.0272733	0.104484	0.0466551	ENSG00000174917	ENSG00000174917	53.016	0.92289	SNP	C19orf70	TRUE	FALSE	van_de_Bunt_2015	pancreatic islet	pancreatic islet	Other	0.594898
Alasoo_2018.macrophage_Salmonella	rs3934992	11	771716	chr11:771716:A:C	A	C	-0.3259	0.0663	8.73e-07	GCST90000256	chr11:771716-771716	rs3934992	ENSG00000177685	11	771716	A	C	chr11_771716_A_C	62	168	81	0.482143	0.027393	0.266545	0.118305	ENSG00000177685	ENSG00000177685	0.59	0.96287	SNP	EFCAB4A	TRUE	FALSE	Alasoo_2018	macrophage	macrophage	Blood	0.596377
BLUEPRINT.monocyte	rs114173811	1	161253626	chr1:161253626:C:T	T	C	1.1809	0.2669	9.7e-06	GCST90000256	chr1:161253626-161253626	rs114173811	ENSG00000143258	1	161253626	C	T	chr1_161253626_C_T	12	382	12	0.0314136	0.0274456	0.131485	0.0591336	ENSG00000143258	ENSG00000143258	10.935		SNP	USP21	FALSE	TRUE	BLUEPRINT	monocyte	monocyte	Blood	0.596807
Lepik_2017.blood	rs75558547	1	88527468	chr1:88527468:C:T	T	C	-0.7576	0.1596	2.06e-06	GCST90000256	chr1:88527468-88527468	rs75558547	ENSG00000117226	1	88527468	C	T	chr1_88527468_C_T	100	942	108	0.11465	0.0274673	0.105966	0.0479071	ENSG00000117226	ENSG00000117226	25.802		SNP	GBP3	FALSE	TRUE	Lepik_2017	blood	blood	Blood	0.596807
CEDAR.monocyte_CD14	rs3934992	11	771716	chr11:771716:A:C	A	C	-0.3259	0.0663	8.73e-07	GCST90000256	chr11:771716-771716	rs3934992	ILMN_1805750	11	771716	A	C	chr11_771716_A_C	201	572	262	0.458042	0.0275379	-0.16565	0.0747607	ENSG00000142089	ENSG00000142089		0.9739	SNP	IFITM3	TRUE	FALSE	CEDAR	monocyte	monocyte	Blood	0.596934
CEDAR.rectum	rs114173811	1	161253626	chr1:161253626:C:T	T	C	1.1809	0.2669	9.7e-06	GCST90000256	chr1:161253626-161253626	rs114173811	ILMN_1767892	1	161253626	C	T	chr1_161253626_C_T	16	542	16	0.0295203	0.0275388	0.120555	0.0543919	ENSG00000081721	ENSG00000081721		0.92275	SNP	DUSP12	FALSE	TRUE	CEDAR	rectum	rectum	Other	0.596934
Fairfax_2014.monocyte_IFN24	rs114173811	1	161253626	chr1:161253626:C:T	T	C	1.1809	0.2669	9.7e-06	GCST90000256	chr1:161253626-161253626	rs114173811	ILMN_1710923	1	161253626	C	T	chr1_161253626_C_T	23	740	23	0.0310811	0.027555	-0.125883	0.0568921	ENSG00000026751	ENSG00000026751		0.93095	SNP	SLAMF7	FALSE	TRUE	Fairfax_2014	monocyte	monocyte	Blood	0.596934
van_de_Bunt_2015.pancreatic_islet	rs12610495	19	4717660	chr19:4717660:A:G	A	G	-0.3159	0.0704	7.16e-06	GCST90000256	chr19:4717660-4717660	rs12610495	ENSG00000074842	19	4717660	A	G	chr19_4717660_A_G	52	234	61	0.260684	0.027636	0.101218	0.0453052	ENSG00000074842	ENSG00000074842	209.007	0.92289	SNP	C19orf10	TRUE	FALSE	van_de_Bunt_2015	pancreatic islet	pancreatic islet	Other	0.598097
BLUEPRINT.monocyte	rs114173811	1	161253626	chr1:161253626:C:T	T	C	1.1809	0.2669	9.7e-06	GCST90000256	chr1:161253626-161253626	rs114173811	ENSG00000158869	1	161253626	C	T	chr1_161253626_C_T	12	382	12	0.0314136	0.0276811	0.0565063	0.025452	ENSG00000158869	ENSG00000158869	478.631		SNP	FCER1G	FALSE	TRUE	BLUEPRINT	monocyte	monocyte	Blood	0.598481
GENCORD.LCL	rs3934992	11	771716	chr11:771716:A:C	A	C	-0.3259	0.0663	8.73e-07	GCST90000256	chr11:771716-771716	rs3934992	ENSG00000099834	11	771716	A	C	chr11_771716_A_C	126	380	156	0.410526	0.0277537	0.183774	0.0828122	ENSG00000099834	ENSG00000099834	3.124	0.97247	SNP	CDHR5	TRUE	FALSE	GENCORD	LCL	LCL	Other	0.599009
Schmiedel_2018.Th17_memory	rs3934992	11	771716	chr11:771716:A:C	A	C	-0.3259	0.0663	8.73e-07	GCST90000256	chr11:771716-771716	rs3934992	ENSG00000255229	11	771716	A	C	chr11_771716_A_C	53	178	70	0.393258	0.0277603	0.133637	0.059544	ENSG00000255229	ENSG00000255229	0	0.98518	SNP	RP11-304M2.3	TRUE	FALSE	Schmiedel_2018	Th17 cell	T-cell	Blood	0.599009
Alasoo_2018.macrophage_naive	rs3934992	11	771716	chr11:771716:A:C	A	C	-0.3259	0.0663	8.73e-07	GCST90000256	chr11:771716-771716	rs3934992	ENSG00000274897	11	771716	A	C	chr11_771716_A_C	62	168	81	0.482143	0.0278655	-0.133763	0.0595572	ENSG00000274897	ENSG00000274897	0.457	0.96287	SNP		TRUE	FALSE	Alasoo_2018	macrophage	macrophage	Blood	0.59922
CEDAR.ileum	rs2279379	15	74128669	chr15:74128669:C:G	C	G	-0.3371	0.0746	6.25e-06	GCST90000256	chr15:74128669-74128669	rs2279379	ILMN_1792997	15	74128669	C	G	chr15_74128669_C_G	88	360	103	0.286111	0.0278156	-0.0848954	0.0382517	ENSG00000156642	ENSG00000156642		0.97533	SNP	NPTN	TRUE	FALSE	CEDAR	ileum	ileum	Other	0.59922
CEDAR.neutrophil_CD15	rs12814401	12	126695322	chr12:126695322:A:T	A	T	-1.2039	0.2613	4.07e-06	GCST90000256	chr12:126695322-126695322	rs12814401	ILMN_1672049	12	126695322	A	T	chr12_126695322_A_T	17	560	17	0.0303571	0.0278378	0.0633427	0.0286399	ENSG00000256128	ENSG00000256128		0.76115	SNP	LINC00944	TRUE	FALSE	CEDAR	neutrophil	neutrophil	Blood	0.59922
Fairfax_2014.monocyte_IFN24	rs11385942	3	45834967	chr3:45834967:G:GA	G	GA	-0.745	0.1093	9.46e-12	GCST90000256	chr3:45834967-45834967	rs11385942	ILMN_1669062	3	45834967	G	GA	chr3_45834967_G_GA	43	740	44	0.0594595	0.0278796	-0.174953	0.0792351	ENSG00000121807	ENSG00000121807		0.99598	INDEL	CCR2	TRUE	FALSE	Fairfax_2014	monocyte	monocyte	Blood	0.59922
Kasela_2017.T-cell_CD4	rs3934992	11	771716	chr11:771716:A:C	A	C	-0.3259	0.0663	8.73e-07	GCST90000256	chr11:771716-771716	rs3934992	ILMN_2375599	11	771716	A	C	chr11_771716_A_C	192	560	249	0.444643	0.0279118	0.0276396	0.012503	ENSG00000023191	ENSG00000023191		0.97197	SNP	RNH1	TRUE	FALSE	Kasela_2017	CD4+ T cell	T-cell	Blood	0.599323
Quach_2016.monocyte_LPS	rs2440652	8	79732638	chr8:79732638:G:T	T	G	-0.2984	0.0659	5.88e-06	GCST90000256	chr8:79732638-79732638	rs2440652	ENSG00000164683	8	79732638	G	T	chr8_79732638_G_T	80	368	96	0.26087	0.0280067	0.135435	0.0611119	ENSG00000164683	ENSG00000164683	1.834	0.99329	SNP	HEY1	FALSE	TRUE	Quach_2016	monocyte	monocyte	Blood	0.600771
CEDAR.neutrophil_CD15	rs12610495	19	4717660	chr19:4717660:A:G	A	G	-0.3159	0.0704	7.16e-06	GCST90000256	chr19:4717660-4717660	rs12610495	ILMN_1689020	19	4717660	A	G	chr19_4717660_A_G	146	560	185	0.330357	0.028086	-0.0253602	0.0114847	ENSG00000167680	ENSG00000167680		0.99946	SNP	SEMA6B	TRUE	FALSE	CEDAR	neutrophil	neutrophil	Blood	0.600859
GEUVADIS.LCL	rs2279379	15	74128669	chr15:74128669:C:G	C	G	-0.3371	0.0746	6.25e-06	GCST90000256	chr15:74128669-74128669	rs2279379	ENSG00000129009	15	74128669	C	G	chr15_74128669_C_G	241	890	299	0.335955	0.0280932	-0.161816	0.0734386	ENSG00000129009	ENSG00000129009	0.254		SNP	ISLR	TRUE	FALSE	GEUVADIS	LCL	LCL	Other	0.600859
Quach_2016.monocyte_IAV	rs114173811	1	161253626	chr1:161253626:C:T	T	C	1.1809	0.2669	9.7e-06	GCST90000256	chr1:161253626-161253626	rs114173811	ENSG00000228606	1	161253626	C	T	chr1_161253626_C_T	7	396	7	0.0176768	0.0280435	0.644419	0.29104	ENSG00000228606	ENSG00000228606	0.907	0.93086	SNP	RP11-574F21.2	FALSE	TRUE	Quach_2016	monocyte	monocyte	Blood	0.600859
BLUEPRINT.T-cell	rs12610495	19	4717660	chr19:4717660:A:G	A	G	-0.3159	0.0704	7.16e-06	GCST90000256	chr19:4717660-4717660	rs12610495	ENSG00000174917	19	4717660	A	G	chr19_4717660_A_G	93	334	108	0.323353	0.0282339	-0.0383411	0.0173093	ENSG00000174917	ENSG00000174917	43.043		SNP	C19orf70	TRUE	FALSE	BLUEPRINT	CD4+ T cell	T-cell	Blood	0.601547
CEDAR.B-cell_CD19	rs114173811	1	161253626	chr1:161253626:C:T	T	C	1.1809	0.2669	9.7e-06	GCST90000256	chr1:161253626-161253626	rs114173811	ILMN_1756275	1	161253626	C	T	chr1_161253626_C_T	18	524	18	0.0343511	0.0281819	0.0656334	0.0297295	ENSG00000122224	ENSG00000122224		0.92275	SNP	LY9	FALSE	TRUE	CEDAR	B cell	T-cell	Blood	0.601547
Schmiedel_2018.Th2_memory	rs3934992	11	771716	chr11:771716:A:C	A	C	-0.3259	0.0663	8.73e-07	GCST90000256	chr11:771716-771716	rs3934992	ENSG00000183020	11	771716	A	C	chr11_771716_A_C	53	178	70	0.393258	0.0282353	-0.0410555	0.0183502	ENSG00000183020	ENSG00000183020	39.102	0.98518	SNP	AP2A2	TRUE	FALSE	Schmiedel_2018	Th2 cell	T-cell	Blood	0.601547
Schmiedel_2018.Th2_memory	rs2279379	15	74128669	chr15:74128669:C:G	C	G	-0.3371	0.0746	6.25e-06	GCST90000256	chr15:74128669-74128669	rs2279379	ENSG00000140474	15	74128669	C	G	chr15_74128669_C_G	49	178	59	0.331461	0.0281621	-0.0457257	0.0204279	ENSG00000140474	ENSG00000140474	187.589	0.90551	SNP	ULK3	TRUE	FALSE	Schmiedel_2018	Th2 cell	T-cell	Blood	0.601547
Kasela_2017.T-cell_CD8	rs114173811	1	161253626	chr1:161253626:C:T	T	C	1.1809	0.2669	9.7e-06	GCST90000256	chr1:161253626-161253626	rs114173811	ILMN_1691299	1	161253626	C	T	chr1_161253626_C_T	9	538	9	0.0167286	0.0284175	0.0986244	0.0447477	ENSG00000188931	ENSG00000188931		0.93004	SNP	C1orf192	FALSE	TRUE	Kasela_2017	CD8+ T cell	T-cell	Blood	0.604839
CEDAR.ileum	rs11385942	3	45834967	chr3:45834967:G:GA	G	GA	-0.745	0.1093	9.46e-12	GCST90000256	chr3:45834967-45834967	rs11385942	ILMN_1700596	3	45834967	G	GA	chr3_45834967_G_GA	36	360	38	0.105556	0.0284717	-0.0596697	0.0269996	ENSG00000178038	ENSG00000178038		0.99529	INDEL	ALS2CL	TRUE	FALSE	CEDAR	ileum	ileum	Other	0.605404
Fairfax_2014.monocyte_naive	rs12610495	19	4717660	chr19:4717660:A:G	A	G	-0.3159	0.0704	7.16e-06	GCST90000256	chr19:4717660-4717660	rs12610495	ILMN_1724863	19	4717660	A	G	chr19_4717660_A_G	214	840	248	0.295238	0.0286806	0.039674	0.0180692	ENSG00000127666	ENSG00000127666		0.99795	SNP	TICAM1	TRUE	FALSE	Fairfax_2014	monocyte	monocyte	Blood	0.608663
Naranbhai_2015.neutrophil_CD16	rs114173811	1	161253626	chr1:161253626:C:T	T	C	1.1809	0.2669	9.7e-06	GCST90000256	chr1:161253626-161253626	rs114173811	ILMN_1812278	1	161253626	C	T	chr1_161253626_C_T	7	186	7	0.0376344	0.0286803	-0.362625	0.162712	ENSG00000122224	ENSG00000122224		0.93095	SNP	LY9	FALSE	TRUE	Naranbhai_2015	neutrophil	neutrophil	Blood	0.608663
Alasoo_2018.macrophage_IFNg	rs73434199	6	44550391	chr6:44550391:G:A	A	G	0.449	0.0948	2.17e-06	GCST90000256	chr6:44550391-44550391	rs73434199	ENSG00000172432	6	44550391	G	A	chr6_44550391_G_A	15	168	15	0.0892857	0.0287406	0.0983023	0.0440203	ENSG00000172432	ENSG00000172432	63.771	0.77216	SNP	GTPBP2	FALSE	TRUE	Alasoo_2018	macrophage	macrophage	Blood	0.608755
GENCORD.T-cell	rs114173811	1	161253626	chr1:161253626:C:T	T	C	1.1809	0.2669	9.7e-06	GCST90000256	chr1:161253626-161253626	rs114173811	ENSG00000224515	1	161253626	C	T	chr1_161253626_C_T	12	368	13	0.0353261	0.0287203	0.250282	0.113452	ENSG00000224515	ENSG00000224515	0	0.99889	SNP	RP11-5K23.5	FALSE	TRUE	GENCORD	T cell	T-cell	Blood	0.608755
Alasoo_2018.macrophage_Salmonella	rs3934992	11	771716	chr11:771716:A:C	A	C	-0.3259	0.0663	8.73e-07	GCST90000256	chr11:771716-771716	rs3934992	ENSG00000254910	11	771716	A	C	chr11_771716_A_C	62	168	81	0.482143	0.0290555	0.30294	0.135934	ENSG00000254910	ENSG00000254910	4.374	0.96287	SNP	RP11-326C3.7	TRUE	FALSE	Alasoo_2018	macrophage	macrophage	Blood	0.60891
CEDAR.T-cell_CD8	rs73434199	6	44550391	chr6:44550391:G:A	A	G	0.449	0.0948	2.17e-06	GCST90000256	chr6:44550391-44550391	rs73434199	ILMN_2375879	6	44550391	G	A	chr6_44550391_G_A	60	554	63	0.113718	0.0288147	-0.0315371	0.0143475	ENSG00000112715	ENSG00000112715		0.96286	SNP	VEGFA	FALSE	TRUE	CEDAR	CD8+ T cell	T-cell	Blood	0.60891
CEDAR.monocyte_CD14	rs11385942	3	45834967	chr3:45834967:G:GA	G	GA	-0.745	0.1093	9.46e-12	GCST90000256	chr3:45834967-45834967	rs11385942	ILMN_2324109	3	45834967	G	GA	chr3_45834967_G_GA	52	572	54	0.0944056	0.0290756	-0.0291313	0.0132772	ENSG00000163817	ENSG00000163817		0.99529	INDEL	SLC6A20	TRUE	FALSE	CEDAR	monocyte	monocyte	Blood	0.60891
CEDAR.neutrophil_CD15	rs3934992	11	771716	chr11:771716:A:C	A	C	-0.3259	0.0663	8.73e-07	GCST90000256	chr11:771716-771716	rs3934992	ILMN_1744293	11	771716	A	C	chr11_771716_A_C	197	560	259	0.4625	0.0291026	0.018648	0.00849965	ENSG00000099834	ENSG00000099834		0.9739	SNP	CDHR5	TRUE	FALSE	CEDAR	neutrophil	neutrophil	Blood	0.60891
CEDAR.neutrophil_CD15	rs12610495	19	4717660	chr19:4717660:A:G	A	G	-0.3159	0.0704	7.16e-06	GCST90000256	chr19:4717660-4717660	rs12610495	ILMN_1689646	19	4717660	A	G	chr19_4717660_A_G	146	560	185	0.330357	0.0290014	-0.0323622	0.0147411	ENSG00000105255	ENSG00000105255		0.99946	SNP	FSD1	TRUE	FALSE	CEDAR	neutrophil	neutrophil	Blood	0.60891
CEDAR.transverse_colon	rs3934992	11	771716	chr11:771716:A:C	A	C	-0.3259	0.0663	8.73e-07	GCST90000256	chr11:771716-771716	rs3934992	ILMN_1704045	11	771716	A	C	chr11_771716_A_C	198	572	258	0.451049	0.0288053	-0.0344516	0.0156754	ENSG00000177030	ENSG00000177030		0.9739	SNP	DEAF1	TRUE	FALSE	CEDAR	transverse colon	transverse colon	Other	0.60891
Fairfax_2012.B-cell_CD19	rs134130	22	27732203	chr22:27732203:T:C	T	C	0.2876	0.0648	9.15e-06	GCST90000256	chr22:27732203-27732203	rs134130	ILMN_1755487	22	27732203	T	C	chr22_27732203_T_C	185	562	247	0.439502	0.0288321	0.0347884	0.0158297	ENSG00000100154	ENSG00000100154		0.96958	SNP	TTC28	TRUE	FALSE	Fairfax_2012	B cell	T-cell	Blood	0.60891
Fairfax_2014.monocyte_LPS24	rs2279379	15	74128669	chr15:74128669:C:G	C	G	-0.3371	0.0746	6.25e-06	GCST90000256	chr15:74128669-74128669	rs2279379	ILMN_1657744	15	74128669	C	G	chr15_74128669_C_G	128	650	150	0.230769	0.0290374	0.0348296	0.0158812	ENSG00000178761	ENSG00000178761		0.98629	SNP	FAM219B	TRUE	FALSE	Fairfax_2014	monocyte	monocyte	Blood	0.60891
Kasela_2017.T-cell_CD8	rs3934992	11	771716	chr11:771716:A:C	A	C	-0.3259	0.0663	8.73e-07	GCST90000256	chr11:771716-771716	rs3934992	ILMN_1766593	11	771716	A	C	chr11_771716_A_C	189	538	245	0.45539	0.0288899	0.038905	0.0177048	ENSG00000070047	ENSG00000070047		0.97197	SNP	PHRF1	TRUE	FALSE	Kasela_2017	CD8+ T cell	T-cell	Blood	0.60891
Nedelec_2016.macrophage_Listeria	rs3934992	11	771716	chr11:771716:A:C	A	C	-0.3259	0.0663	8.73e-07	GCST90000256	chr11:771716-771716	rs3934992	ENSG00000274897	11	771716	A	C	chr11_771716_A_C	95	326	121	0.371166	0.0291097	-0.140051	0.0635644	ENSG00000274897	ENSG00000274897	0.197	0.98239	SNP		TRUE	FALSE	Nedelec_2016	macrophage	macrophage	Blood	0.60891
Schmiedel_2018.Th1_memory	rs134130	22	27732203	chr22:27732203:T:C	T	C	0.2876	0.0648	9.15e-06	GCST90000256	chr22:27732203-27732203	rs134130	ENSG00000235954	22	27732203	T	C	chr22_27732203_T_C	62	164	81	0.493902	0.029015	0.0725685	0.0325341	ENSG00000235954	ENSG00000235954	13.677	0.93228	SNP	TTC28-AS1	TRUE	FALSE	Schmiedel_2018	Th1 cell	T-cell	Blood	0.60891
Schmiedel_2018.Treg_memory	rs3934992	11	771716	chr11:771716:A:C	A	C	-0.3259	0.0663	8.73e-07	GCST90000256	chr11:771716-771716	rs3934992	ENSG00000255237	11	771716	A	C	chr11_771716_A_C	53	178	70	0.393258	0.0291024	-0.29838	0.134116	ENSG00000255237	ENSG00000255237	1.658	0.98518	SNP	RP13-317D12.3	TRUE	FALSE	Schmiedel_2018	Treg naive	T-cell	Blood	0.60891
van_de_Bunt_2015.pancreatic_islet	rs73434199	6	44550391	chr6:44550391:G:A	A	G	0.449	0.0948	2.17e-06	GCST90000256	chr6:44550391-44550391	rs73434199	ENSG00000096384	6	44550391	G	A	chr6_44550391_G_A	26	234	26	0.111111	0.0289096	0.147908	0.0667532	ENSG00000096384	ENSG00000096384	2517.19	0.9764	SNP	HSP90AB1	FALSE	TRUE	van_de_Bunt_2015	pancreatic islet	pancreatic islet	Other	0.60891
Schmiedel_2018.Treg_naive	rs12610495	19	4717660	chr19:4717660:A:G	A	G	-0.3159	0.0704	7.16e-06	GCST90000256	chr19:4717660-4717660	rs12610495	ENSG00000127663	19	4717660	A	G	chr19_4717660_A_G	39	178	43	0.241573	0.0291386	0.141285	0.0635193	ENSG00000127663	ENSG00000127663	17.522	0.99999	SNP	KDM4B	TRUE	FALSE	Schmiedel_2018	Treg memory	T-cell	Blood	0.608933
Alasoo_2018.macrophage_IFNg+Salmonella	rs11385942	3	45834967	chr3:45834967:G:GA	G	GA	-0.745	0.1093	9.46e-12	GCST90000256	chr3:45834967-45834967	rs11385942	ENSG00000121797	3	45834967	G	GA	chr3_45834967_G_GA	9	168	9	0.0535714	0.0291773	0.127665	0.0573301	ENSG00000121797	ENSG00000121797	391.236	0.91206	INDEL	CCRL2	TRUE	FALSE	Alasoo_2018	macrophage	macrophage	Blood	0.60916
Fairfax_2012.B-cell_CD19	rs12610495	19	4717660	chr19:4717660:A:G	A	G	-0.3159	0.0704	7.16e-06	GCST90000256	chr19:4717660-4717660	rs12610495	ILMN_1779524	19	4717660	A	G	chr19_4717660_A_G	147	562	169	0.300712	0.0293166	0.0366005	0.016705	ENSG00000060566	ENSG00000060566		0.99795	SNP	CREB3L3	TRUE	FALSE	Fairfax_2012	B cell	T-cell	Blood	0.611484
Alasoo_2018.macrophage_IFNg	rs12610495	19	4717660	chr19:4717660:A:G	A	G	-0.3159	0.0704	7.16e-06	GCST90000256	chr19:4717660-4717660	rs12610495	ENSG00000105248	19	4717660	A	G	chr19_4717660_A_G	38	168	45	0.267857	0.029648	0.0605652	0.0272797	ENSG00000105248	ENSG00000105248	28.356	0.95291	SNP	CCDC94	TRUE	FALSE	Alasoo_2018	macrophage	macrophage	Blood	0.61191
Alasoo_2018.macrophage_IFNg+Salmonella	rs3934992	11	771716	chr11:771716:A:C	A	C	-0.3259	0.0663	8.73e-07	GCST90000256	chr11:771716-771716	rs3934992	ENSG00000274897	11	771716	A	C	chr11_771716_A_C	62	168	81	0.482143	0.0296535	-0.29126	0.131193	ENSG00000274897	ENSG00000274897	0.457	0.96287	SNP		TRUE	FALSE	Alasoo_2018	macrophage	macrophage	Blood	0.61191
BLUEPRINT.neutrophil	rs576557083	9	27242271	chr9:27242271:C:T	T	C	1.3113	0.2785	2.5e-06	GCST90000256	chr9:27242271-27242271	rs576557083	ENSG00000137055	9	27242271	C	T	chr9_27242271_C_T	7	392	7	0.0178571	0.0296695	0.123791	0.0564815	ENSG00000137055	ENSG00000137055	28.786		SNP	PLAA	FALSE	TRUE	BLUEPRINT	neutrophil	neutrophil	Blood	0.61191
CEDAR.monocyte_CD14	rs78243302	11	87850691	chr11:87850691:G:A	A	G	0.8433	0.1889	8.04e-06	GCST90000256	chr11:87850691-87850691	rs78243302	ILMN_1792885	11	87850691	G	A	chr11_87850691_G_A	15	572	15	0.0262238	0.0294459	0.0929583	0.0424658	ENSG00000109861	ENSG00000109861		0.99769	SNP	CTSC	FALSE	TRUE	CEDAR	monocyte	monocyte	Blood	0.61191
CEDAR.rectum	rs114173811	1	161253626	chr1:161253626:C:T	T	C	1.1809	0.2669	9.7e-06	GCST90000256	chr1:161253626-161253626	rs114173811	ILMN_1702534	1	161253626	C	T	chr1_161253626_C_T	16	542	16	0.0295203	0.0294764	-0.0634461	0.0289804	ENSG00000122223	ENSG00000122223		0.92275	SNP	CD244	FALSE	TRUE	CEDAR	rectum	rectum	Other	0.61191
CEDAR.transverse_colon	rs12610495	19	4717660	chr19:4717660:A:G	A	G	-0.3159	0.0704	7.16e-06	GCST90000256	chr19:4717660-4717660	rs12610495	ILMN_1689646	19	4717660	A	G	chr19_4717660_A_G	138	572	176	0.307692	0.0296687	-0.0303208	0.0138705	ENSG00000105255	ENSG00000105255		0.99946	SNP	FSD1	TRUE	FALSE	CEDAR	transverse colon	transverse colon	Other	0.61191
Naranbhai_2015.neutrophil_CD16	rs114173811	1	161253626	chr1:161253626:C:T	T	C	1.1809	0.2669	9.7e-06	GCST90000256	chr1:161253626-161253626	rs114173811	ILMN_2061043	1	161253626	C	T	chr1_161253626_C_T	7	186	7	0.0376344	0.0295852	-0.394324	0.177962	ENSG00000117091	ENSG00000117091		0.93095	SNP	CD48	FALSE	TRUE	Naranbhai_2015	neutrophil	neutrophil	Blood	0.61191
Quach_2016.monocyte_R848	rs12610495	19	4717660	chr19:4717660:A:G	A	G	-0.3159	0.0704	7.16e-06	GCST90000256	chr19:4717660-4717660	rs12610495	ENSG00000183617	19	4717660	A	G	chr19_4717660_A_G	69	382	77	0.201571	0.029567	0.0657988	0.0299957	ENSG00000183617	ENSG00000183617	16.371	0.99957	SNP	MRPL54	TRUE	FALSE	Quach_2016	monocyte	monocyte	Blood	0.61191
Quach_2016.monocyte_naive	rs3934992	11	771716	chr11:771716:A:C	A	C	-0.3259	0.0663	8.73e-07	GCST90000256	chr11:771716-771716	rs3934992	ENSG00000177700	11	771716	A	C	chr11_771716_A_C	92	400	110	0.275	0.0296496	-0.065193	0.0297466	ENSG00000177700	ENSG00000177700	54.547	0.96913	SNP	POLR2L	TRUE	FALSE	Quach_2016	monocyte	monocyte	Blood	0.61191
Schmiedel_2018.CD8_T-cell_anti-CD3-CD28	rs12610495	19	4717660	chr19:4717660:A:G	A	G	-0.3159	0.0704	7.16e-06	GCST90000256	chr19:4717660-4717660	rs12610495	ENSG00000105278	19	4717660	A	G	chr19_4717660_A_G	39	176	43	0.244318	0.0296726	0.267277	0.120541	ENSG00000105278	ENSG00000105278	2.885	0.99999	SNP	ZFR2	TRUE	FALSE	Schmiedel_2018	CD8+ T cell	T-cell	Blood	0.61191
TwinsUK.fat	rs2279379	15	74128669	chr15:74128669:C:G	C	G	-0.3371	0.0746	6.25e-06	GCST90000256	chr15:74128669-74128669	rs2279379	ENSG00000140474	15	74128669	C	G	chr15_74128669_C_G	150	762	168	0.220472	0.0296558	-0.0346559	0.0158741	ENSG00000140474	ENSG00000140474	37.492	0.93384	SNP	ULK3	TRUE	FALSE	TwinsUK	adipose	adipose	Other	0.61191
TwinsUK.skin	rs73434199	6	44550391	chr6:44550391:G:A	A	G	0.449	0.0948	2.17e-06	GCST90000256	chr6:44550391-44550391	rs73434199	ENSG00000203362	6	44550391	G	A	chr6_44550391_G_A	82	740	85	0.114865	0.0295251	-0.190768	0.0872998	ENSG00000203362	ENSG00000203362	1.578	0.91291	SNP	RP3-337H4.8	FALSE	TRUE	TwinsUK	skin	skin	Other	0.61191
TwinsUK.LCL	rs3934992	11	771716	chr11:771716:A:C	A	C	-0.3259	0.0663	8.73e-07	GCST90000256	chr11:771716-771716	rs3934992	ENSG00000184956	11	771716	A	C	chr11_771716_A_C	299	836	392	0.4689	0.0297353	-0.0339949	0.0155845	ENSG00000184956	ENSG00000184956	0.474	0.91564	SNP	MUC6	TRUE	FALSE	TwinsUK	LCL	LCL	Other	0.612626
Alasoo_2018.macrophage_naive	rs3934992	11	771716	chr11:771716:A:C	A	C	-0.3259	0.0663	8.73e-07	GCST90000256	chr11:771716-771716	rs3934992	ENSG00000177697	11	771716	A	C	chr11_771716_A_C	62	168	81	0.482143	0.0299024	0.160273	0.072306	ENSG00000177697	ENSG00000177697	39.763	0.96287	SNP	CD151	TRUE	FALSE	Alasoo_2018	macrophage	macrophage	Blood	0.613536
BLUEPRINT.neutrophil	rs11385942	3	45834967	chr3:45834967:G:GA	G	GA	-0.745	0.1093	9.46e-12	GCST90000256	chr3:45834967-45834967	rs11385942	ENSG00000183625	3	45834967	G	GA	chr3_45834967_G_GA	21	392	21	0.0535714	0.0298236	-0.535573	0.244596	ENSG00000183625	ENSG00000183625	81.197		INDEL	CCR3	TRUE	FALSE	BLUEPRINT	neutrophil	neutrophil	Blood	0.613536
CEDAR.B-cell_CD19	rs2279379	15	74128669	chr15:74128669:C:G	C	G	-0.3371	0.0746	6.25e-06	GCST90000256	chr15:74128669-74128669	rs2279379	ILMN_2398378	15	74128669	C	G	chr15_74128669_C_G	136	524	159	0.303435	0.0299197	0.0279113	0.0127815	ENSG00000140464	ENSG00000140464		0.97533	SNP	PML	TRUE	FALSE	CEDAR	B cell	T-cell	Blood	0.613536
Quach_2016.monocyte_LPS	rs114173811	1	161253626	chr1:161253626:C:T	T	C	1.1809	0.2669	9.7e-06	GCST90000256	chr1:161253626-161253626	rs114173811	ENSG00000122223	1	161253626	C	T	chr1_161253626_C_T	7	368	7	0.0190217	0.029879	0.506228	0.231144	ENSG00000122223	ENSG00000122223	24.754	0.93086	SNP	CD244	FALSE	TRUE	Quach_2016	monocyte	monocyte	Blood	0.613536
TwinsUK.fat	rs73434199	6	44550391	chr6:44550391:G:A	A	G	0.449	0.0948	2.17e-06	GCST90000256	chr6:44550391-44550391	rs73434199	ENSG00000172426	6	44550391	G	A	chr6_44550391_G_A	79	762	81	0.106299	0.0298898	0.138589	0.063572	ENSG00000172426	ENSG00000172426	1.563	0.91291	SNP	RSPH9	FALSE	TRUE	TwinsUK	adipose	adipose	Other	0.613536
Schmiedel_2018.CD4_T-cell_anti-CD3-CD28	rs3934992	11	771716	chr11:771716:A:C	A	C	-0.3259	0.0663	8.73e-07	GCST90000256	chr11:771716-771716	rs3934992	ENSG00000177106	11	771716	A	C	chr11_771716_A_C	53	178	70	0.393258	0.029987	0.343125	0.155096	ENSG00000177106	ENSG00000177106	2.632	0.98518	SNP	EPS8L2	TRUE	FALSE	Schmiedel_2018	CD4+ T cell	T-cell	Blood	0.61434
Schmiedel_2018.Th2_memory	rs3934992	11	771716	chr11:771716:A:C	A	C	-0.3259	0.0663	8.73e-07	GCST90000256	chr11:771716-771716	rs3934992	ENSG00000182208	11	771716	A	C	chr11_771716_A_C	53	178	70	0.393258	0.0300524	-0.0460131	0.0208069	ENSG00000182208	ENSG00000182208	41.966	0.98518	SNP	MOB2	TRUE	FALSE	Schmiedel_2018	Th2 cell	T-cell	Blood	0.615104
Quach_2016.monocyte_R848	rs2279379	15	74128669	chr15:74128669:C:G	C	G	-0.3371	0.0746	6.25e-06	GCST90000256	chr15:74128669-74128669	rs2279379	ENSG00000178761	15	74128669	C	G	chr15_74128669_C_G	121	382	170	0.445026	0.0301801	-0.0513603	0.0235026	ENSG00000178761	ENSG00000178761	2.175	0.96899	SNP	FAM219B	TRUE	FALSE	Quach_2016	monocyte	monocyte	Blood	0.617141
CEDAR.platelet	rs12610495	19	4717660	chr19:4717660:A:G	A	G	-0.3159	0.0704	7.16e-06	GCST90000256	chr19:4717660-4717660	rs12610495	ILMN_2101368	19	4717660	A	G	chr19_4717660_A_G	116	410	146	0.356098	0.0302213	0.0210849	0.00965667	ENSG00000089847	ENSG00000089847		0.99946	SNP	ANKRD24	TRUE	FALSE	CEDAR	platelet	platelet	Blood	0.617406
HipSci.iPSC	rs3934992	11	771716	chr11:771716:A:C	A	C	-0.3259	0.0663	8.73e-07	GCST90000256	chr11:771716-771716	rs3934992	ENSG00000142089	11	771716	A	C	chr11_771716_A_C	242	644	309	0.479814	0.0303077	-0.10641	0.0488996	ENSG00000142089	ENSG00000142089	535.582	0.96287	SNP	IFITM3	TRUE	FALSE	HipSci	iPSC	iPSC	Other	0.618594
Fairfax_2014.monocyte_LPS24	rs3934992	11	771716	chr11:771716:A:C	A	C	-0.3259	0.0663	8.73e-07	GCST90000256	chr11:771716-771716	rs3934992	ILMN_1752197	11	771716	A	C	chr11_771716_A_C	235	650	313	0.481538	0.0304363	0.030291	0.0139314	ENSG00000177225	ENSG00000177225		0.96658	SNP	PDDC1	TRUE	FALSE	Fairfax_2014	monocyte	monocyte	Blood	0.619684
Naranbhai_2015.neutrophil_CD16	rs3934992	11	771716	chr11:771716:A:C	A	C	-0.3259	0.0663	8.73e-07	GCST90000256	chr11:771716-771716	rs3934992	ILMN_2191003	11	771716	A	C	chr11_771716_A_C	65	186	87	0.467742	0.0304742	-0.103525	0.0469827	ENSG00000205869	ENSG00000205869		0.96658	SNP	KRTAP5-1	TRUE	FALSE	Naranbhai_2015	neutrophil	neutrophil	Blood	0.619684
Nedelec_2016.macrophage_Salmonella	rs3934992	11	771716	chr11:771716:A:C	A	C	-0.3259	0.0663	8.73e-07	GCST90000256	chr11:771716-771716	rs3934992	ENSG00000177595	11	771716	A	C	chr11_771716_A_C	98	334	125	0.374251	0.030447	0.0781065	0.0357548	ENSG00000177595	ENSG00000177595	2.276	0.98239	SNP	PIDD	TRUE	FALSE	Nedelec_2016	macrophage	macrophage	Blood	0.619684
Schmiedel_2018.Th1-17_memory	rs576557083	9	27242271	chr9:27242271:C:T	T	C	1.3113	0.2785	2.5e-06	GCST90000256	chr9:27242271-27242271	rs576557083	ENSG00000120162	9	27242271	C	T	chr9_27242271_C_T	2	176	2	0.0113636	0.0304744	0.698449	0.316586	ENSG00000120162	ENSG00000120162	0.336	0.71849	SNP	MOB3B	FALSE	TRUE	Schmiedel_2018	Th17 cell	T-cell	Blood	0.619684
Alasoo_2018.macrophage_IFNg+Salmonella	rs11385942	3	45834967	chr3:45834967:G:GA	G	GA	-0.745	0.1093	9.46e-12	GCST90000256	chr3:45834967-45834967	rs11385942	ENSG00000163823	3	45834967	G	GA	chr3_45834967_G_GA	9	168	9	0.0535714	0.0308858	0.359996	0.163409	ENSG00000163823	ENSG00000163823	110.145	0.91206	INDEL	CCR1	TRUE	FALSE	Alasoo_2018	macrophage	macrophage	Blood	0.620552
CEDAR.neutrophil_CD15	rs2440652	8	79732638	chr8:79732638:G:T	T	G	-0.2984	0.0659	5.88e-06	GCST90000256	chr8:79732638-79732638	rs2440652	ILMN_2126038	8	79732638	G	T	chr8_79732638_G_T	173	560	226	0.403571	0.0308469	-0.0259216	0.0119422	ENSG00000104435	ENSG00000104435		0.99498	SNP	STMN2	FALSE	TRUE	CEDAR	neutrophil	neutrophil	Blood	0.620552
Fairfax_2012.B-cell_CD19	rs79300914	16	82357915	chr16:82357915:T:C	T	C	0.8966	0.1867	1.57e-06	GCST90000256	chr16:82357915-82357915	rs79300914	ILMN_1738075	16	82357915	T	C	chr16_82357915_T_C	21	562	21	0.0373665	0.0306437	-0.081052	0.037296	ENSG00000153815	ENSG00000153815		0.99469	SNP	CMIP	TRUE	FALSE	Fairfax_2012	B cell	T-cell	Blood	0.620552
Fairfax_2014.monocyte_naive	rs73434199	6	44550391	chr6:44550391:G:A	A	G	0.449	0.0948	2.17e-06	GCST90000256	chr6:44550391-44550391	rs73434199	ILMN_1674698	6	44550391	G	A	chr6_44550391_G_A	94	840	99	0.117857	0.030767	0.0520565	0.0240154	ENSG00000124608	ENSG00000124608		0.96843	SNP	AARS2	FALSE	TRUE	Fairfax_2014	monocyte	monocyte	Blood	0.620552
GEUVADIS.LCL	rs12610495	19	4717660	chr19:4717660:A:G	A	G	-0.3159	0.0704	7.16e-06	GCST90000256	chr19:4717660-4717660	rs12610495	ENSG00000167674	19	4717660	A	G	chr19_4717660_A_G	193	890	228	0.25618	0.0306325	-0.0198183	0.00913726	ENSG00000167674	ENSG00000167674	75.693		SNP	HDGFRP2	TRUE	FALSE	GEUVADIS	LCL	LCL	Other	0.620552
HipSci.iPSC	rs2440652	8	79732638	chr8:79732638:G:T	T	G	-0.2984	0.0659	5.88e-06	GCST90000256	chr8:79732638-79732638	rs2440652	ENSG00000147586	8	79732638	G	T	chr8_79732638_G_T	213	644	269	0.417702	0.0308548	-0.0416087	0.0191842	ENSG00000147586	ENSG00000147586	24.832	0.90681	SNP	MRPS28	FALSE	TRUE	HipSci	iPSC	iPSC	Other	0.620552
Kasela_2017.T-cell_CD8	rs12814401	12	126695322	chr12:126695322:A:T	A	T	-1.2039	0.2613	4.07e-06	GCST90000256	chr12:126695322-126695322	rs12814401	ILMN_1788499	12	126695322	A	T	chr12_126695322_A_T	21	538	22	0.0408922	0.0308747	0.0538783	0.0248204	ENSG00000214043	ENSG00000214043		0.72493	SNP	RP5-944M2.3	TRUE	FALSE	Kasela_2017	CD8+ T cell	T-cell	Blood	0.620552
Kasela_2017.T-cell_CD8	rs12610495	19	4717660	chr19:4717660:A:G	A	G	-0.3159	0.0704	7.16e-06	GCST90000256	chr19:4717660-4717660	rs12610495	ILMN_1788062	19	4717660	A	G	chr19_4717660_A_G	138	538	160	0.297398	0.0307361	-0.049374	0.0227264	ENSG00000141985	ENSG00000141985		0.99994	SNP	SH3GL1	TRUE	FALSE	Kasela_2017	CD8+ T cell	T-cell	Blood	0.620552
Naranbhai_2015.neutrophil_CD16	rs12610495	19	4717660	chr19:4717660:A:G	A	G	-0.3159	0.0704	7.16e-06	GCST90000256	chr19:4717660-4717660	rs12610495	ILMN_1657968	19	4717660	A	G	chr19_4717660_A_G	48	186	57	0.306452	0.0306857	0.0758709	0.0344776	ENSG00000126934	ENSG00000126934		0.99795	SNP	MAP2K2	TRUE	FALSE	Naranbhai_2015	neutrophil	neutrophil	Blood	0.620552
Quach_2016.monocyte_Pam3CSK4	rs35344266	2	129711075	chr2:129711075:A:T	A	T	-0.3945	0.0744	1.13e-07	GCST90000256	chr2:129711075-129711075	rs35344266	ENSG00000136699	2	129711075	A	T	chr2_129711075_A_T	92	392	107	0.272959	0.0305884	0.0285316	0.0130917	ENSG00000136699	ENSG00000136699	7.294	0.99999	SNP	SMPD4	TRUE	FALSE	Quach_2016	monocyte	monocyte	Blood	0.620552
Quach_2016.monocyte_naive	rs3934992	11	771716	chr11:771716:A:C	A	C	-0.3259	0.0663	8.73e-07	GCST90000256	chr11:771716-771716	rs3934992	ENSG00000250644	11	771716	A	C	chr11_771716_A_C	92	400	110	0.275	0.0307037	0.0879645	0.0403974	ENSG00000250644	ENSG00000250644	2.928	0.96913	SNP	RP11-295K3.1	TRUE	FALSE	Quach_2016	monocyte	monocyte	Blood	0.620552
Schwartzentruber_2018.sensory_neuron	rs75413529	18	6742690	chr18:6742690:G:A	A	G	-1.1996	0.2511	1.77e-06	GCST90000256	chr18:6742690-6742690	rs75413529	ENSG00000101680	18	6742690	G	A	chr18_6742690_G_A	2	196	2	0.0102041	0.0308608	-1.77101	0.806533	ENSG00000101680	ENSG00000101680	9.67	0.43362	SNP	LAMA1	FALSE	TRUE	Schwartzentruber_2018	sensory neuron	sensory neuron	Other	0.620552
TwinsUK.skin	rs3934992	11	771716	chr11:771716:A:C	A	C	-0.3259	0.0663	8.73e-07	GCST90000256	chr11:771716-771716	rs3934992	ENSG00000070031	11	771716	A	C	chr11_771716_A_C	258	740	332	0.448649	0.0305872	0.188065	0.0866237	ENSG00000070031	ENSG00000070031	2.887	0.91564	SNP	SCT	TRUE	FALSE	TwinsUK	skin	skin	Other	0.620552
Schmiedel_2018.B-cell_naive	rs3934992	11	771716	chr11:771716:A:C	A	C	-0.3259	0.0663	8.73e-07	GCST90000256	chr11:771716-771716	rs3934992	ENSG00000185187	11	771716	A	C	chr11_771716_A_C	55	182	72	0.395604	0.0309223	0.102888	0.0468007	ENSG00000185187	ENSG00000185187	292.503	0.98518	SNP	SIGIRR	TRUE	FALSE	Schmiedel_2018	B cell	T-cell	Blood	0.620716
BrainSeq.brain	rs3934992	11	771716	chr11:771716:A:C	A	C	-0.3259	0.0663	8.73e-07	GCST90000256	chr11:771716-771716	rs3934992	ENSG00000205867	11	771716	A	C	chr11_771716_A_C	264	958	339	0.353862	0.0310264	-0.0684753	0.0316531	ENSG00000205867	ENSG00000205867	35.109	0.98143	SNP	KRTAP5-2	TRUE	FALSE	BrainSeq	DLPFC	DLPFC	CNS	0.620775
CEDAR.monocyte_CD14	rs114173811	1	161253626	chr1:161253626:C:T	T	C	1.1809	0.2669	9.7e-06	GCST90000256	chr1:161253626-161253626	rs114173811	ILMN_2289849	1	161253626	C	T	chr1_161253626_C_T	19	572	19	0.0332168	0.0310134	0.154738	0.0713684	ENSG00000143226	ENSG00000143226		0.92275	SNP	FCGR2A	FALSE	TRUE	CEDAR	monocyte	monocyte	Blood	0.620775
Fairfax_2014.monocyte_IFN24	rs2279379	15	74128669	chr15:74128669:C:G	C	G	-0.3371	0.0746	6.25e-06	GCST90000256	chr15:74128669-74128669	rs2279379	ILMN_1657744	15	74128669	C	G	chr15_74128669_C_G	144	740	167	0.225676	0.0310671	-0.0268487	0.0124024	ENSG00000178761	ENSG00000178761		0.98629	SNP	FAM219B	TRUE	FALSE	Fairfax_2014	monocyte	monocyte	Blood	0.620775
Nedelec_2016.macrophage_Listeria	rs73434199	6	44550391	chr6:44550391:G:A	A	G	0.449	0.0948	2.17e-06	GCST90000256	chr6:44550391-44550391	rs73434199	ENSG00000124571	6	44550391	G	A	chr6_44550391_G_A	38	326	39	0.119632	0.0310637	-0.0790272	0.0363029	ENSG00000124571	ENSG00000124571	7.302	0.98378	SNP	XPO5	FALSE	TRUE	Nedelec_2016	macrophage	macrophage	Blood	0.620775
Schmiedel_2018.CD8_T-cell_anti-CD3-CD28	rs2279379	15	74128669	chr15:74128669:C:G	C	G	-0.3371	0.0746	6.25e-06	GCST90000256	chr15:74128669-74128669	rs2279379	ENSG00000179335	15	74128669	C	G	chr15_74128669_C_G	49	176	59	0.335227	0.0310554	0.0288095	0.0131054	ENSG00000179335	ENSG00000179335	47.785	0.90551	SNP	CLK3	TRUE	FALSE	Schmiedel_2018	CD8+ T cell	T-cell	Blood	0.620775
BLUEPRINT.neutrophil	rs12610495	19	4717660	chr19:4717660:A:G	A	G	-0.3159	0.0704	7.16e-06	GCST90000256	chr19:4717660-4717660	rs12610495	ENSG00000268670	19	4717660	A	G	chr19_4717660_A_G	111	392	128	0.326531	0.0313317	-0.0633667	0.0292063	ENSG00000268670	ENSG00000268670	24.398		SNP	CTD-2622I13.3	TRUE	FALSE	BLUEPRINT	neutrophil	neutrophil	Blood	0.620958
CEDAR.T-cell_CD4	rs73434199	6	44550391	chr6:44550391:G:A	A	G	0.449	0.0948	2.17e-06	GCST90000256	chr6:44550391-44550391	rs73434199	ILMN_1669066	6	44550391	G	A	chr6_44550391_G_A	63	580	66	0.113793	0.0312561	-0.0271223	0.0125285	ENSG00000124813	ENSG00000124813		0.96286	SNP	RUNX2	FALSE	TRUE	CEDAR	CD4+ T cell	T-cell	Blood	0.620958
CEDAR.platelet	rs2279379	15	74128669	chr15:74128669:C:G	C	G	-0.3371	0.0746	6.25e-06	GCST90000256	chr15:74128669-74128669	rs2279379	ILMN_1653646	15	74128669	C	G	chr15_74128669_C_G	101	410	117	0.285366	0.0312268	-0.0271665	0.012518	ENSG00000138629	ENSG00000138629		0.97533	SNP	UBL7	TRUE	FALSE	CEDAR	platelet	platelet	Blood	0.620958
Fairfax_2014.monocyte_LPS24	rs75413529	18	6742690	chr18:6742690:G:A	A	G	-1.1996	0.2511	1.77e-06	GCST90000256	chr18:6742690-6742690	rs75413529	ILMN_1796772	18	6742690	G	A	chr18_6742690_G_A	5	650	5	0.00769231	0.0313287	0.239865	0.110912	ENSG00000088756	ENSG00000088756		0.4546	SNP	ARHGAP28	FALSE	TRUE	Fairfax_2014	monocyte	monocyte	Blood	0.620958
Fairfax_2014.monocyte_naive	rs2279379	15	74128669	chr15:74128669:C:G	C	G	-0.3371	0.0746	6.25e-06	GCST90000256	chr15:74128669-74128669	rs2279379	ILMN_1807652	15	74128669	C	G	chr15_74128669_C_G	171	840	198	0.235714	0.0313282	-0.0398261	0.0184348	ENSG00000137868	ENSG00000137868		0.98629	SNP	STRA6	TRUE	FALSE	Fairfax_2014	monocyte	monocyte	Blood	0.620958
Schmiedel_2018.CD8_T-cell_anti-CD3-CD28	rs114173811	1	161253626	chr1:161253626:C:T	T	C	1.1809	0.2669	9.7e-06	GCST90000256	chr1:161253626-161253626	rs114173811	ENSG00000270149	1	161253626	C	T	chr1_161253626_C_T	3	176	3	0.0170455	0.0312298	-1.67087	0.760889	ENSG00000270149	ENSG00000270149	1.168	0.82923	SNP	RP11-544M22.13	FALSE	TRUE	Schmiedel_2018	CD8+ T cell	T-cell	Blood	0.620958
Schmiedel_2018.Treg_naive	rs2279379	15	74128669	chr15:74128669:C:G	C	G	-0.3371	0.0746	6.25e-06	GCST90000256	chr15:74128669-74128669	rs2279379	ENSG00000179361	15	74128669	C	G	chr15_74128669_C_G	49	178	59	0.331461	0.0311811	-0.057687	0.0262687	ENSG00000179361	ENSG00000179361	37.822	0.90551	SNP	ARID3B	TRUE	FALSE	Schmiedel_2018	Treg memory	T-cell	Blood	0.620958
TwinsUK.skin	rs576557083	9	27242271	chr9:27242271:C:T	T	C	1.3113	0.2785	2.5e-06	GCST90000256	chr9:27242271-27242271	rs576557083	ENSG00000120156	9	27242271	C	T	chr9_27242271_C_T	19	740	20	0.027027	0.0311677	0.218345	0.100922	ENSG00000120156	ENSG00000120156	0.199	0.79261	SNP	TEK	FALSE	TRUE	TwinsUK	skin	skin	Other	0.620958
van_de_Bunt_2015.pancreatic_islet	rs114173811	1	161253626	chr1:161253626:C:T	T	C	1.1809	0.2669	9.7e-06	GCST90000256	chr1:161253626-161253626	rs114173811	ENSG00000143222	1	161253626	C	T	chr1_161253626_C_T	4	234	4	0.017094	0.0311204	0.246379	0.112735	ENSG00000143222	ENSG00000143222	102.566	0.82702	SNP	UFC1	FALSE	TRUE	van_de_Bunt_2015	pancreatic islet	pancreatic islet	Other	0.620958
CEDAR.rectum	rs76670680	8	22192922	chr8:22192922:C:T	T	C	-0.8321	0.1844	6.43e-06	GCST90000256	chr8:22192922-22192922	rs76670680	ILMN_1789994	8	22192922	C	T	chr8_22192922_C_T	9	542	9	0.0166052	0.0313901	0.115893	0.0535566	ENSG00000168487	ENSG00000168487		0.83699	SNP	BMP1	FALSE	TRUE	CEDAR	rectum	rectum	Other	0.621552
CEDAR.monocyte_CD14	rs134130	22	27732203	chr22:27732203:T:C	T	C	0.2876	0.0648	9.15e-06	GCST90000256	chr22:27732203-27732203	rs134130	ILMN_2111237	22	27732203	T	C	chr22_27732203_T_C	205	572	267	0.466783	0.031434	-0.018929	0.00875241	ENSG00000169184	ENSG00000169184		0.96698	SNP	MN1	TRUE	FALSE	CEDAR	monocyte	monocyte	Blood	0.621683
Schmiedel_2018.B-cell_naive	rs12610495	19	4717660	chr19:4717660:A:G	A	G	-0.3159	0.0704	7.16e-06	GCST90000256	chr19:4717660-4717660	rs12610495	ENSG00000183617	19	4717660	A	G	chr19_4717660_A_G	41	182	45	0.247253	0.0314535	0.0898021	0.0409811	ENSG00000183617	ENSG00000183617	97.131	0.99999	SNP	MRPL54	TRUE	FALSE	Schmiedel_2018	B cell	T-cell	Blood	0.621683
Fairfax_2014.monocyte_IFN24	rs2279379	15	74128669	chr15:74128669:C:G	C	G	-0.3371	0.0746	6.25e-06	GCST90000256	chr15:74128669-74128669	rs2279379	ILMN_1692739	15	74128669	C	G	chr15_74128669_C_G	144	740	167	0.225676	0.0315238	0.0455912	0.0211176	ENSG00000167178	ENSG00000167178		0.98629	SNP	ISLR2	TRUE	FALSE	Fairfax_2014	monocyte	monocyte	Blood	0.62193
Kasela_2017.T-cell_CD8	rs79300914	16	82357915	chr16:82357915:T:C	T	C	0.8966	0.1867	1.57e-06	GCST90000256	chr16:82357915-82357915	rs79300914	ILMN_1808713	16	82357915	T	C	chr16_82357915_T_C	15	538	17	0.0315985	0.0315513	-0.0424046	0.0196139	ENSG00000086696	ENSG00000086696		0.97169	SNP	HSD17B2	TRUE	FALSE	Kasela_2017	CD8+ T cell	T-cell	Blood	0.62193
Schmiedel_2018.Th1-17_memory	rs2279379	15	74128669	chr15:74128669:C:G	C	G	-0.3371	0.0746	6.25e-06	GCST90000256	chr15:74128669-74128669	rs2279379	ENSG00000179151	15	74128669	C	G	chr15_74128669_C_G	49	176	59	0.335227	0.0315082	-0.0416842	0.0190146	ENSG00000179151	ENSG00000179151	39.338	0.90551	SNP	EDC3	TRUE	FALSE	Schmiedel_2018	Th17 cell	T-cell	Blood	0.62193
Alasoo_2018.macrophage_Salmonella	rs3934992	11	771716	chr11:771716:A:C	A	C	-0.3259	0.0663	8.73e-07	GCST90000256	chr11:771716-771716	rs3934992	ENSG00000255142	11	771716	A	C	chr11_771716_A_C	62	168	81	0.482143	0.0318481	0.359396	0.164098	ENSG00000255142	ENSG00000255142	0.763	0.96287	SNP	AP006621.6	TRUE	FALSE	Alasoo_2018	macrophage	macrophage	Blood	0.622381
BLUEPRINT.monocyte	rs134130	22	27732203	chr22:27732203:T:C	T	C	0.2876	0.0648	9.15e-06	GCST90000256	chr22:27732203-27732203	rs134130	ENSG00000100154	22	27732203	T	C	chr22_27732203_T_C	140	382	190	0.497382	0.0316502	-0.0629256	0.0290518	ENSG00000100154	ENSG00000100154	0		SNP	TTC28	TRUE	FALSE	BLUEPRINT	monocyte	monocyte	Blood	0.622381
BrainSeq.brain	rs3934992	11	771716	chr11:771716:A:C	A	C	-0.3259	0.0663	8.73e-07	GCST90000256	chr11:771716-771716	rs3934992	ENSG00000070031	11	771716	A	C	chr11_771716_A_C	264	958	339	0.353862	0.0319256	-0.0981541	0.0456144	ENSG00000070031	ENSG00000070031	1.042	0.98143	SNP	SCT	TRUE	FALSE	BrainSeq	DLPFC	DLPFC	CNS	0.622381
CEDAR.T-cell_CD4	rs73434199	6	44550391	chr6:44550391:G:A	A	G	0.449	0.0948	2.17e-06	GCST90000256	chr6:44550391-44550391	rs73434199	ILMN_1667720	6	44550391	G	A	chr6_44550391_G_A	63	580	66	0.113793	0.0317514	-0.0306283	0.0141897	ENSG00000146221	ENSG00000146221		0.96286	SNP	TCTE1	FALSE	TRUE	CEDAR	CD4+ T cell	T-cell	Blood	0.622381
CEDAR.T-cell_CD4	rs12610495	19	4717660	chr19:4717660:A:G	A	G	-0.3159	0.0704	7.16e-06	GCST90000256	chr19:4717660-4717660	rs12610495	ILMN_1708987	19	4717660	A	G	chr19_4717660_A_G	141	580	181	0.312069	0.0318895	0.0177934	0.00825015	ENSG00000167733	ENSG00000167733		0.99946	SNP	HSD11B1L	TRUE	FALSE	CEDAR	CD4+ T cell	T-cell	Blood	0.622381
CEDAR.rectum	rs114173811	1	161253626	chr1:161253626:C:T	T	C	1.1809	0.2669	9.7e-06	GCST90000256	chr1:161253626-161253626	rs114173811	ILMN_2342033	1	161253626	C	T	chr1_161253626_C_T	16	542	16	0.0295203	0.0317833	0.245008	0.113487	ENSG00000158769	ENSG00000158769		0.92275	SNP	F11R	FALSE	TRUE	CEDAR	rectum	rectum	Other	0.622381
CEDAR.transverse_colon	rs79300914	16	82357915	chr16:82357915:T:C	T	C	0.8966	0.1867	1.57e-06	GCST90000256	chr16:82357915-82357915	rs79300914	ILMN_1766925	16	82357915	T	C	chr16_82357915_T_C	16	572	16	0.027972	0.0316715	0.0557363	0.0258077	ENSG00000140945	ENSG00000140945		0.99053	SNP	CDH13	TRUE	FALSE	CEDAR	transverse colon	transverse colon	Other	0.622381
Fairfax_2012.B-cell_CD19	rs12610495	19	4717660	chr19:4717660:A:G	A	G	-0.3159	0.0704	7.16e-06	GCST90000256	chr19:4717660-4717660	rs12610495	ILMN_3293885	19	4717660	A	G	chr19_4717660_A_G	147	562	169	0.300712	0.0319073	-0.0409206	0.0189721	ENSG00000269604	ENSG00000269604		0.99795	SNP	AC005523.2	TRUE	FALSE	Fairfax_2012	B cell	T-cell	Blood	0.622381
Lepik_2017.blood	rs114173811	1	161253626	chr1:161253626:C:T	T	C	1.1809	0.2669	9.7e-06	GCST90000256	chr1:161253626-161253626	rs114173811	ENSG00000186517	1	161253626	C	T	chr1_161253626_C_T	22	942	22	0.0233546	0.0318307	0.0759939	0.0352945	ENSG00000186517	ENSG00000186517	435.554		SNP	ARHGAP30	FALSE	TRUE	Lepik_2017	blood	blood	Blood	0.622381
ROSMAP.brain_naive	rs114173811	1	161253626	chr1:161253626:C:T	T	C	1.1809	0.2669	9.7e-06	GCST90000256	chr1:161253626-161253626	rs114173811	ENSG00000143252	1	161253626	C	T	chr1_161253626_C_T	27	1138	27	0.0237258	0.0318592	0.0673669	0.0313101	ENSG00000143252	ENSG00000143252	40.59	0.808	SNP	SDHC	FALSE	TRUE	ROSMAP	DLPFC	DLPFC	CNS	0.622381
ROSMAP.brain_naive	rs12814401	12	126695322	chr12:126695322:A:T	A	T	-1.2039	0.2613	4.07e-06	GCST90000256	chr12:126695322-126695322	rs12814401	ENSG00000214043	12	126695322	A	T	chr12_126695322_A_T	21	1138	21	0.0184534	0.0319192	-0.236545	0.109978	ENSG00000214043	ENSG00000214043	3.646	0.72105	SNP	RP5-944M2.3	TRUE	FALSE	ROSMAP	DLPFC	DLPFC	CNS	0.622381
Schmiedel_2018.CD4_T-cell_anti-CD3-CD28	rs114173811	1	161253626	chr1:161253626:C:T	T	C	1.1809	0.2669	9.7e-06	GCST90000256	chr1:161253626-161253626	rs114173811	ENSG00000143222	1	161253626	C	T	chr1_161253626_C_T	3	178	3	0.0168539	0.0319724	-0.133801	0.0612214	ENSG00000143222	ENSG00000143222	258.928	0.82923	SNP	UFC1	FALSE	TRUE	Schmiedel_2018	CD4+ T cell	T-cell	Blood	0.622381
Schmiedel_2018.CD4_T-cell_naive	rs2279379	15	74128669	chr15:74128669:C:G	C	G	-0.3371	0.0746	6.25e-06	GCST90000256	chr15:74128669-74128669	rs2279379	ENSG00000179335	15	74128669	C	G	chr15_74128669_C_G	48	176	58	0.329545	0.0316445	-0.0443853	0.0202634	ENSG00000179335	ENSG00000179335	47.785	0.90551	SNP	CLK3	TRUE	FALSE	Schmiedel_2018	CD4+ T cell	T-cell	Blood	0.622381
Schmiedel_2018.NK-cell_naive	rs11385942	3	45834967	chr3:45834967:G:GA	G	GA	-0.745	0.1093	9.46e-12	GCST90000256	chr3:45834967-45834967	rs11385942	ENSG00000144791	3	45834967	G	GA	chr3_45834967_G_GA	9	180	11	0.0611111	0.0319583	-0.111728	0.0511305	ENSG00000144791	ENSG00000144791	25.616	0.9398	INDEL	LIMD1	TRUE	FALSE	Schmiedel_2018	NK cell	NK cell	Blood	0.622381
Nedelec_2016.macrophage_Listeria	rs3934992	11	771716	chr11:771716:A:C	A	C	-0.3259	0.0663	8.73e-07	GCST90000256	chr11:771716-771716	rs3934992	ENSG00000185627	11	771716	A	C	chr11_771716_A_C	95	326	121	0.371166	0.0320168	-0.0293087	0.0135405	ENSG00000185627	ENSG00000185627	47.118	0.98239	SNP	PSMD13	TRUE	FALSE	Nedelec_2016	macrophage	macrophage	Blood	0.622691
GENCORD.fibroblast	rs78243302	11	87850691	chr11:87850691:G:A	A	G	0.8433	0.1889	8.04e-06	GCST90000256	chr11:87850691-87850691	rs78243302	ENSG00000174804	11	87850691	G	A	chr11_87850691_G_A	13	372	13	0.0349462	0.0320696	0.349765	0.161845	ENSG00000174804	ENSG00000174804	0.149	0.9982	SNP	FZD4	FALSE	TRUE	GENCORD	fibroblast	fibroblast	Other	0.623164
Schwartzentruber_2018.sensory_neuron	rs73434199	6	44550391	chr6:44550391:G:A	A	G	0.449	0.0948	2.17e-06	GCST90000256	chr6:44550391-44550391	rs73434199	ENSG00000196284	6	44550391	G	A	chr6_44550391_G_A	18	196	18	0.0918367	0.0321127	-0.204959	0.0940501	ENSG00000196284	ENSG00000196284	20.299	0.77216	SNP	SUPT3H	FALSE	TRUE	Schwartzentruber_2018	sensory neuron	sensory neuron	Other	0.623448
Alasoo_2018.macrophage_IFNg	rs11385942	3	45834967	chr3:45834967:G:GA	G	GA	-0.745	0.1093	9.46e-12	GCST90000256	chr3:45834967-45834967	rs11385942	ENSG00000121797	3	45834967	G	GA	chr3_45834967_G_GA	9	168	9	0.0535714	0.0322186	-0.207059	0.0947526	ENSG00000121797	ENSG00000121797	391.236	0.91206	INDEL	CCRL2	TRUE	FALSE	Alasoo_2018	macrophage	macrophage	Blood	0.623843
Quach_2016.monocyte_IAV	rs3934992	11	771716	chr11:771716:A:C	A	C	-0.3259	0.0663	8.73e-07	GCST90000256	chr11:771716-771716	rs3934992	ENSG00000177595	11	771716	A	C	chr11_771716_A_C	92	396	110	0.277778	0.0321978	0.0879693	0.0407581	ENSG00000177595	ENSG00000177595	2.046	0.96913	SNP	PIDD	TRUE	FALSE	Quach_2016	monocyte	monocyte	Blood	0.623843
Schmiedel_2018.Th1-17_memory	rs12610495	19	4717660	chr19:4717660:A:G	A	G	-0.3159	0.0704	7.16e-06	GCST90000256	chr19:4717660-4717660	rs12610495	ENSG00000105255	19	4717660	A	G	chr19_4717660_A_G	38	176	42	0.238636	0.0322049	-0.369415	0.16922	ENSG00000105255	ENSG00000105255	34.72	0.99999	SNP	FSD1	TRUE	FALSE	Schmiedel_2018	Th17 cell	T-cell	Blood	0.623843
Quach_2016.monocyte_naive	rs78243302	11	87850691	chr11:87850691:G:A	A	G	0.8433	0.1889	8.04e-06	GCST90000256	chr11:87850691-87850691	rs78243302	ENSG00000166575	11	87850691	G	A	chr11_87850691_G_A	19	400	19	0.0475	0.0322613	0.135258	0.0626964	ENSG00000166575	ENSG00000166575	0.448	0.99934	SNP	TMEM135	FALSE	TRUE	Quach_2016	monocyte	monocyte	Blood	0.624118
van_de_Bunt_2015.pancreatic_islet	rs12610495	19	4717660	chr19:4717660:A:G	A	G	-0.3159	0.0704	7.16e-06	GCST90000256	chr19:4717660-4717660	rs12610495	ENSG00000141965	19	4717660	A	G	chr19_4717660_A_G	52	234	61	0.260684	0.0323665	0.0867791	0.0400048	ENSG00000141965	ENSG00000141965	18.144	0.92289	SNP	FEM1A	TRUE	FALSE	van_de_Bunt_2015	pancreatic islet	pancreatic islet	Other	0.6256
GENCORD.LCL	rs9882319	3	8211793	chr3:8211793:A:G	A	G	0.3039	0.0676	6.95e-06	GCST90000256	chr3:8211793-8211793	rs9882319	ENSG00000071282	3	8211793	A	G	chr3_8211793_A_G	140	380	187	0.492105	0.0324333	-0.240812	0.111689	ENSG00000071282	ENSG00000071282	7.09	0.99898	SNP	LMCD1	TRUE	FALSE	GENCORD	LCL	LCL	Other	0.625816
van_de_Bunt_2015.pancreatic_islet	rs3934992	11	771716	chr11:771716:A:C	A	C	-0.3259	0.0663	8.73e-07	GCST90000256	chr11:771716-771716	rs3934992	ENSG00000177697	11	771716	A	C	chr11_771716_A_C	83	234	108	0.461538	0.0324349	0.084911	0.0391595	ENSG00000177697	ENSG00000177697	201.215	0.91834	SNP	CD151	TRUE	FALSE	van_de_Bunt_2015	pancreatic islet	pancreatic islet	Other	0.625816
Fairfax_2014.monocyte_naive	rs114173811	1	161253626	chr1:161253626:C:T	T	C	1.1809	0.2669	9.7e-06	GCST90000256	chr1:161253626-161253626	rs114173811	ILMN_1651370	1	161253626	C	T	chr1_161253626_C_T	24	840	24	0.0285714	0.0325718	0.105449	0.0491677	ENSG00000143258	ENSG00000143258		0.93095	SNP	USP21	FALSE	TRUE	Fairfax_2014	monocyte	monocyte	Blood	0.627904
Alasoo_2018.macrophage_IFNg	rs75558547	1	88527468	chr1:88527468:C:T	T	C	-0.7576	0.1596	2.06e-06	GCST90000256	chr1:88527468-88527468	rs75558547	ENSG00000065243	1	88527468	C	T	chr1_88527468_C_T	4	168	4	0.0238095	0.0327453	0.171433	0.0786964	ENSG00000065243	ENSG00000065243	19.03	0.55791	SNP	PKN2	FALSE	TRUE	Alasoo_2018	macrophage	macrophage	Blood	0.627906
CEDAR.T-cell_CD4	rs11385942	3	45834967	chr3:45834967:G:GA	G	GA	-0.745	0.1093	9.46e-12	GCST90000256	chr3:45834967-45834967	rs11385942	ILMN_1675346	3	45834967	G	GA	chr3_45834967_G_GA	55	580	57	0.0982759	0.0326374	-0.0430061	0.0200276	ENSG00000121797	ENSG00000121797		0.99529	INDEL	CCRL2	TRUE	FALSE	CEDAR	CD4+ T cell	T-cell	Blood	0.627906
CEDAR.T-cell_CD4	rs78243302	11	87850691	chr11:87850691:G:A	A	G	0.8433	0.1889	8.04e-06	GCST90000256	chr11:87850691-87850691	rs78243302	ILMN_1700202	11	87850691	G	A	chr11_87850691_G_A	14	580	14	0.0241379	0.0328041	-0.061313	0.0285806	ENSG00000166575	ENSG00000166575		0.99769	SNP	TMEM135	FALSE	TRUE	CEDAR	CD4+ T cell	T-cell	Blood	0.627906
CEDAR.neutrophil_CD15	rs75558547	1	88527468	chr1:88527468:C:T	T	C	-0.7576	0.1596	2.06e-06	GCST90000256	chr1:88527468-88527468	rs75558547	ILMN_1763408	1	88527468	C	T	chr1_88527468_C_T	32	560	32	0.0571429	0.0327955	-0.0681936	0.0317803	ENSG00000213516	ENSG00000213516		0.94254	SNP	RBMXL1	FALSE	TRUE	CEDAR	neutrophil	neutrophil	Blood	0.627906
Nedelec_2016.macrophage_naive	rs3934992	11	771716	chr11:771716:A:C	A	C	-0.3259	0.0663	8.73e-07	GCST90000256	chr11:771716-771716	rs3934992	ENSG00000177666	11	771716	A	C	chr11_771716_A_C	97	326	124	0.380368	0.0327961	0.062632	0.0290683	ENSG00000177666	ENSG00000177666	23.985	0.98239	SNP	PNPLA2	TRUE	FALSE	Nedelec_2016	macrophage	macrophage	Blood	0.627906
Quach_2016.monocyte_IAV	rs3934992	11	771716	chr11:771716:A:C	A	C	-0.3259	0.0663	8.73e-07	GCST90000256	chr11:771716-771716	rs3934992	ENSG00000177685	11	771716	A	C	chr11_771716_A_C	92	396	110	0.277778	0.0326132	0.145689	0.067665	ENSG00000177685	ENSG00000177685	0.85	0.96913	SNP	EFCAB4A	TRUE	FALSE	Quach_2016	monocyte	monocyte	Blood	0.627906
Schmiedel_2018.B-cell_naive	rs75558547	1	88527468	chr1:88527468:C:T	T	C	-0.7576	0.1596	2.06e-06	GCST90000256	chr1:88527468-88527468	rs75558547	ENSG00000117228	1	88527468	C	T	chr1_88527468_C_T	2	182	2	0.010989	0.0328302	-0.492647	0.226679	ENSG00000117228	ENSG00000117228	45.226	0.99405	SNP	GBP1	FALSE	TRUE	Schmiedel_2018	B cell	T-cell	Blood	0.627906
TwinsUK.skin	rs11385942	3	45834967	chr3:45834967:G:GA	G	GA	-0.745	0.1093	9.46e-12	GCST90000256	chr3:45834967-45834967	rs11385942	ENSG00000163817	3	45834967	G	GA	chr3_45834967_G_GA	50	740	52	0.0702703	0.0327319	0.2003	0.0934354	ENSG00000163817	ENSG00000163817	0.035	0.97538	INDEL	SLC6A20	TRUE	FALSE	TwinsUK	skin	skin	Other	0.627906
TwinsUK.skin	rs76670680	8	22192922	chr8:22192922:C:T	T	C	-0.8321	0.1844	6.43e-06	GCST90000256	chr8:22192922-22192922	rs76670680	ENSG00000168546	8	22192922	C	T	chr8_22192922_C_T	8	740	8	0.0108108	0.0327122	-0.67085	0.312901	ENSG00000168546	ENSG00000168546	0.536	0.8734	SNP	GFRA2	FALSE	TRUE	TwinsUK	skin	skin	Other	0.627906
HipSci.iPSC	rs114173811	1	161253626	chr1:161253626:C:T	T	C	1.1809	0.2669	9.7e-06	GCST90000256	chr1:161253626-161253626	rs114173811	ENSG00000171786	1	161253626	C	T	chr1_161253626_C_T	16	644	16	0.0248447	0.0329201	0.413432	0.192948	ENSG00000171786	ENSG00000171786	0.992	0.87216	SNP	NHLH1	FALSE	TRUE	HipSci	iPSC	iPSC	Other	0.627935
Schmiedel_2018.CD4_T-cell_anti-CD3-CD28	rs3934992	11	771716	chr11:771716:A:C	A	C	-0.3259	0.0663	8.73e-07	GCST90000256	chr11:771716-771716	rs3934992	ENSG00000177156	11	771716	A	C	chr11_771716_A_C	53	178	70	0.393258	0.0329416	0.0474581	0.0218403	ENSG00000177156	ENSG00000177156	61.629	0.98518	SNP	TALDO1	TRUE	FALSE	Schmiedel_2018	CD4+ T cell	T-cell	Blood	0.627935
Schmiedel_2018.CD8_T-cell_naive	rs2279379	15	74128669	chr15:74128669:C:G	C	G	-0.3371	0.0746	6.25e-06	GCST90000256	chr15:74128669-74128669	rs2279379	ENSG00000179151	15	74128669	C	G	chr15_74128669_C_G	49	178	59	0.331461	0.03288	-0.0423568	0.0194856	ENSG00000179151	ENSG00000179151	39.338	0.90551	SNP	EDC3	TRUE	FALSE	Schmiedel_2018	CD8+ T cell	T-cell	Blood	0.627935
Schmiedel_2018.monocyte_naive	rs576557083	9	27242271	chr9:27242271:C:T	T	C	1.3113	0.2785	2.5e-06	GCST90000256	chr9:27242271-27242271	rs576557083	ENSG00000147894	9	27242271	C	T	chr9_27242271_C_T	2	182	2	0.010989	0.0329465	0.273802	0.126069	ENSG00000147894	ENSG00000147894	23.317	0.71849	SNP	C9orf72	FALSE	TRUE	Schmiedel_2018	monocyte	monocyte	Blood	0.627935
CEDAR.rectum	rs2279379	15	74128669	chr15:74128669:C:G	C	G	-0.3371	0.0746	6.25e-06	GCST90000256	chr15:74128669-74128669	rs2279379	ILMN_1807652	15	74128669	C	G	chr15_74128669_C_G	138	542	160	0.295203	0.0329829	0.0228771	0.010671	ENSG00000137868	ENSG00000137868		0.97533	SNP	STRA6	TRUE	FALSE	CEDAR	rectum	rectum	Other	0.628082
GENCORD.LCL	rs73434199	6	44550391	chr6:44550391:G:A	A	G	0.449	0.0948	2.17e-06	GCST90000256	chr6:44550391-44550391	rs73434199	ENSG00000157593	6	44550391	G	A	chr6_44550391_G_A	55	380	56	0.147368	0.0330725	0.0683797	0.0318325	ENSG00000157593	ENSG00000157593	92.79	0.98835	SNP	SLC35B2	FALSE	TRUE	GENCORD	LCL	LCL	Other	0.62924
CEDAR.neutrophil_CD15	rs576557083	9	27242271	chr9:27242271:C:T	T	C	1.3113	0.2785	2.5e-06	GCST90000256	chr9:27242271-27242271	rs576557083	ILMN_1769822	9	27242271	C	T	chr9_27242271_C_T	14	560	15	0.0267857	0.0331016	0.0663033	0.0309539	ENSG00000137055	ENSG00000137055		0.83208	SNP	PLAA	FALSE	TRUE	CEDAR	neutrophil	neutrophil	Blood	0.629247
CEDAR.transverse_colon	rs3934992	11	771716	chr11:771716:A:C	A	C	-0.3259	0.0663	8.73e-07	GCST90000256	chr11:771716-771716	rs3934992	ILMN_1752197	11	771716	A	C	chr11_771716_A_C	198	572	258	0.451049	0.0331813	-0.0390954	0.0182623	ENSG00000177225	ENSG00000177225		0.9739	SNP	PDDC1	TRUE	FALSE	CEDAR	transverse colon	transverse colon	Other	0.630214
[truncated: 20,728 more rows]
